# Supplementary material for: Skin microbiome differentiates into distinct cutotypes with unique metabolic functions upon exposure to polycyclic aromatic hydrocarbons
Source: Microbiome. 2023 Jun 1;11:124. doi: 10.1186/s40168-023-01564-4 (PMC10233911; doi:10.1186/s40168-023-01564-4)
Supplement: Supplementary file 2 — Additional file 1: Table S1. Factors to explain taxonomy, function, and resistome differences between skin microbiomes. [file 40168_2023_1564_MOESM1_ESM.xlsx]

## Sheet: ReadMe
Column heading description
Df: Degrees of freedom
SumsOfSqs: Sum of squares
MeanSqs: Mean of squares
F.Model: F value by permutation
R2: Coefficient of determination
Pr(>F): The probability of observing a difference as large or larger than the one observed if the null hypothesis were true

## Sheet: Bray Curtis-Taxonomy
Supplementary Table 1. Factors to explain taxonomy, function, and resistome differences between skin microbiomes.
Factor	Df	SumsOfSqs	MeanSqs	F.Model	R2	Pr(>F)
City	1	0.4914	0.4914	5.862	0.02978	0.001
Cutotype	1	5.3306	5.3306	63.6	0.32303	0.001
Acne onset	1	0.1693	0.1693	2.02	0.01026	0.068						.
Age Group	3	0.1857	0.0619	0.739	0.01125	0.723
Face Pigmentation Frequency	1	0.0478	0.0478	0.57	0.00289	0.756
Acne onset:City	1	0.1355	0.1355	1.617	0.00821	0.141
Acne onset:Cutotype	1	0.0646	0.0646	0.77	0.00391	0.537
City:Cutotype	1	0.1632	0.1632	1.947	0.00989	0.095						.
Acne onset:Age Group	3	0.2872	0.0957	1.142	0.01740	0.299
City:Age Group	3	0.2170	0.0723	0.863	0.01315	0.565
Cutotype:Age Group	3	0.2662	0.0887	1.059	0.01613	0.353
Acne onset:Face Pigmentation Frequency	1	0.0377	0.0377	0.449	0.00228	0.883
City:Face Pigmentation Frequency	1	0.1406	0.1406	1.677	0.00852	0.119
Cutotype:Face Pigmentation Frequency	1	0.0452	0.0452	0.539	0.00274	0.787
Age Group:Face Pigmentation Frequency	3	0.2206	0.0735	0.877	0.01337	0.594
Acne onset:City:Cutotype	1	0.1936	0.1936	2.31	0.01173	0.045						*
Acne onset:City:Age Group	3	0.2647	0.0882	1.053	0.01604	0.405
Acne onset:Cutotype:Age Group	3	0.3025	0.1008	1.203	0.01833	0.25
City:Cutotype:Age Group	3	0.3984	0.1328	1.585	0.02414	0.102
Acne onset:City:Face Pigmentation Frequency	1	0.1393	0.1393	1.662	0.00844	0.12
Acne onset:Cutotype:Face Pigmentation Frequency	1	0.1337	0.1337	1.596	0.00810	0.161
City:Cutotype:Face Pigmentation Frequency	1	0.0872	0.0872	1.04	0.00528	0.346
Acne onset:Age Group:Face Pigmentation Frequency	2	0.1037	0.0518	0.619	0.00628	0.798
City:Age Group:Face Pigmentation Frequency	2	0.2651	0.1326	1.582	0.01607	0.112
Cutotype:Age Group:Face Pigmentation Frequency	2	0.1518	0.0759	0.905	0.00920	0.485
Acne onset:City:Cutotype:Age Group	1	0.1029	0.1029	1.227	0.00623	0.236
Acne onset:City:Cutotype:Face Pigmentation Frequency	1	0.1461	0.1461	1.743	0.00885	0.122
Acne onset:City:Age Group:Face Pigmentation Frequency	1	0.0406	0.0406	0.484	0.00246	0.826
Residuals	76	6.3700	0.0838		0.38601
Total	23	16.5021			1.00000

## Sheet: Bray Curtis-MetaCyc_Path
Factor	Df	SumsOfSqs	MeanSqs	F.Model	R2	Pr(>F)
Cutotype	1	1.4125	1.41247	17.5009	0.12451	0.001
City	1	0.256	0.25596	3.1713	0.02256	0.006
Face pigmentation frequency	1	0.3092	0.30921	3.8312	0.02726	0.007
City:Face pigmentation frequency	1	0.1473	0.14728	1.8248	0.01298	0.104
Acne onset:Cutotype:City	1	0.1283	0.12825	1.5891	0.01131	0.143
Age group:Face pigmentation frequency	3	0.3377	0.11258	1.3949	0.02977	0.175
Acne onset:City:Face pigmentation frequency	1	0.1187	0.11869	1.4706	0.01046	0.202
Cutotype:City	1	0.1038	0.10376	1.2856	0.00915	0.23
City:Age group:Face pigmentation frequency	2	0.1806	0.09028	1.1186	0.01592	0.332
Acne onset:Cutotype:City:Age group	1	0.0907	0.09066	1.1233	0.00799	0.333
Acne onset:Cutotype	1	0.085	0.08503	1.0535	0.0075	0.341
Acne onset:Age group	3	0.2593	0.08642	1.0708	0.02285	0.35
Acne onset:Age group:Face pigmentation frequency	2	0.173	0.08648	1.0715	0.01525	0.354
Acne onset:City:Age group:Face pigmentation frequency	1	0.0879	0.08785	1.0885	0.00774	0.364
Cutotype:City:Age group	3	0.2428	0.08092	1.0026	0.0214	0.422
Acne onset:Face pigmentation frequency	1	0.0772	0.0772	0.9565	0.0068	0.434
Acne onset:City	1	0.0744	0.07443	0.9223	0.00656	0.477
Age group	3	0.2138	0.07126	0.883	0.01884	0.603
Acne onset:Cutotype:Face pigmentation frequency	1	0.0591	0.05914	0.7327	0.00521	0.62
City:Age group	3	0.2035	0.06782	0.8404	0.01794	0.621
Cutotype:Age group	3	0.2034	0.06781	0.8402	0.01793	0.651
Cutotype:Age group:Face pigmentation frequency	2	0.1172	0.0586	0.7261	0.01033	0.673
Acne onset:Cutotype:Age group	3	0.1766	0.05887	0.7294	0.01557	0.749
Cutotype:City:Face pigmentation frequency	1	0.0447	0.04475	0.5544	0.00394	0.772
Acne onset:City:Age group	3	0.1602	0.05341	0.6618	0.01412	0.792
Cutotype:Face pigmentation frequency	1	0.0376	0.03764	0.4664	0.00332	0.851
Acne onset:Cutotype:City:Face pigmentation frequency	1	0.03	0.03001	0.3718	0.00265	0.896
Acne onset	1	0.0418	0.04179	0.5178	0.00368	0.903
Residuals	74	5.9724	0.08071		0.52646
Total	121	11.3446			1

## Sheet: Bray Curtis-KEGG_Path
Factor	Df	SumsOfSqs	MeanSqs	F.Model	R2	Pr(>F)
Cutotype	1	2.5881	2.58814	25.5443	0.16704	0.001
Acne onset	1	0.1055	0.10547	1.041	0.00681	0.355
City	1	0.1729	0.17293	1.7068	0.01116	0.061
Age group	3	0.3184	0.10615	1.0476	0.02055	0.331
Face pigmentation frequency	1	0.1394	0.13937	1.3755	0.00899	0.174
Acne onset:Cutotype	1	0.1187	0.11873	1.1718	0.00766	0.231
Acne onset:City	1	0.0839	0.08391	0.8281	0.00542	0.617
Cutotype:City	1	0.1367	0.13668	1.349	0.00882	0.17
Acne onset:Age group	3	0.3142	0.10474	1.0337	0.02028	0.412
Cutotype:Age group	3	0.36	0.12001	1.1845	0.02324	0.198
City:Age group	3	0.3125	0.10416	1.0281	0.02017	0.376
Acne onset:Face pigmentation frequency	1	0.0747	0.07472	0.7375	0.00482	0.685
Cutotype:Face pigmentation frequency	1	0.1151	0.11511	1.1361	0.00743	0.292
City:Face pigmentation frequency	1	0.1697	0.16973	1.6752	0.01095	0.082
Age group:Face pigmentation frequency	3	0.3532	0.11775	1.1621	0.0228	0.269
Acne onset:Cutotype:City	1	0.1541	0.15406	1.5206	0.00994	0.134
Acne onset:Cutotype:Age group	3	0.3365	0.11218	1.1072	0.02172	0.316
Acne onset:City:Age group	3	0.2733	0.09109	0.899	0.01764	0.593
Cutotype:City:Age group	3	0.3784	0.12613	1.2449	0.02442	0.212
Acne onset:Cutotype:Face pigmentation frequency	1	0.0731	0.07306	0.721	0.00471	0.703
Acne onset:City:Face pigmentation frequency	1	0.1254	0.12543	1.238	0.0081	0.249
Cutotype:City:Face pigmentation frequency	1	0.1022	0.10223	1.009	0.0066	0.446
Acne onset:Age group:Face pigmentation frequency	2	0.164	0.08202	0.8095	0.01059	0.631
Cutotype:Age group:Face pigmentation frequency	2	0.212	0.10602	1.0464	0.01369	0.387
City:Age group:Face pigmentation frequency	2	0.264	0.13198	1.3026	0.01704	0.197
Acne onset:Cutotype:City:Age group	1	0.1673	0.16729	1.6511	0.0108	0.107
Acne onset:Cutotype:City:Face pigmentation frequency	1	0.1061	0.10609	1.0471	0.00685	0.396
Acne onset:City:Age group:Face pigmentation frequency	1	0.0744	0.07443	0.7346	0.0048	0.655
Residuals	76	7.7003	0.10132		0.49697
Total	123	15.4943			1

## Sheet: Bray Curtis-Resistome
Factor	Df	SumsOfSqs	MeanSqs	F.Model	R2	Pr(>F)
Cutotype	1	4.5078	4.5078	25.5098	0.17713	0.001
Acne onset	1	0.1341	0.1341	0.7589	0.00527	0.644
City	1	0.1506	0.1506	0.8523	0.00592	0.528
Age group	3	0.4036	0.1345	0.7613	0.01586	0.779
Face pigmentation frequency	1	0.1591	0.1591	0.9005	0.00625	0.51
Cutotype:Acne onset	1	0.1502	0.1502	0.8502	0.0059	0.566
Cutotype:City	1	0.1276	0.1276	0.7224	0.00502	0.677
Acne onset:City	1	0.1111	0.1111	0.6287	0.00437	0.773
Cutotype:Age group	3	0.4272	0.1424	0.8059	0.01679	0.732
Acne onset:Age group	3	0.4799	0.16	0.9052	0.01886	0.583
City:Age group	3	0.6384	0.2128	1.2043	0.02509	0.217
Cutotype:Face pigmentation frequency	1	0.2466	0.2466	1.3957	0.00969	0.157
Acne onset:Face pigmentation frequency	1	0.1153	0.1153	0.6523	0.00453	0.757
City:Face pigmentation frequency	1	0.1772	0.1772	1.0025	0.00696	0.403
Age group:Face pigmentation frequency	3	0.542	0.1807	1.0224	0.0213	0.437
Cutotype:Acne onset:City	1	0.1467	0.1467	0.8304	0.00577	0.572
Cutotype:Acne onset:Age group	3	0.4005	0.1335	0.7555	0.01574	0.785
Cutotype:City:Age group	3	0.6263	0.2088	1.1813	0.02461	0.273
Acne onset:City:Age group	3	0.4338	0.1446	0.8183	0.01705	0.703
Cutotype:Acne onset:Face pigmentation frequency	1	0.1244	0.1244	0.704	0.00489	0.678
Cutotype:City:Face pigmentation frequency	1	0.1635	0.1635	0.9254	0.00643	0.47
Acne onset:City:Face pigmentation frequency	1	0.1085	0.1085	0.6143	0.00427	0.815
Cutotype:Age group:Face pigmentation frequency	3	0.444	0.148	0.8375	0.01745	0.688
Acne onset:Age group:Face pigmentation frequency	1	0.1393	0.1393	0.7882	0.00547	0.596
City:Age group:Face pigmentation frequency	2	0.39	0.195	1.1035	0.01532	0.35
Cutotype:Acne onset:City:Age group	2	0.4823	0.2411	1.3645	0.01895	0.147
Cutotype:Acne onset:City:Face pigmentation frequency	1	0.1863	0.1863	1.0542	0.00732	0.39
Cutotype:City:Age group:Face pigmentation frequency	1	0.18	0.18	1.0188	0.00707	0.411
Residuals	75	13.2533	0.1767		0.52076
Total	123	25.4498			1
