# Supplementary material for: Skin microbiome differentiates into distinct cutotypes with unique metabolic functions upon exposure to polycyclic aromatic hydrocarbons
Source: Microbiome. 2023 Jun 1;11:124. doi: 10.1186/s40168-023-01564-4 (PMC10233911; doi:10.1186/s40168-023-01564-4)
Supplement: Supplementary file 3 — Additional file 2: Table S2. Enrichment of bacterial species-level taxa, growth rate, and functional and resistome features based on cutotype, host factors, and phenotypes. [file 40168_2023_1564_MOESM2_ESM.xlsx]

## Sheet: ReadMe
Column heading description
coef: The model coefficient value (effect size)
stderr: The standard error from the model
pval: The nominal significance of this association
qval: The corrected significance (a Benjamini–Hochberg false discovery rate-corrected p-value)
Prevalence of taxon: In the samples analyzed in this study (n = 124)
Occurrence frequency of feature: In the samples analyzed in this study (n = 124)
N: The total number of samples used in the model for this association
N.not.0: The total of number of these samples in which the feature is non-zero

## Sheet: MaAsLin2_Taxonomy
Supplementary Table 2. Enrichment of bacterial species-level taxa, growth rate, and functional and resistome features based on cutotype, host factors, and phenotypes.
Factor	Enriched factor	Enriched in	coef	stderr	Prevalence of taxon	pval	qval
Face_Pigmentation_Frequency	Kocuria sp. BT304	Low pigmentation (Grade1/4)	0.400464	0.0535259	120	1.65e-11	2.48e-08
Face_Pigmentation_Frequency	Kocuria rhizophila	Low pigmentation (Grade 1/4)	0.378261	0.0625881	114	1.94e-08	8.35e-06
Face_Pigmentation_Frequency	Staphylococcus epidermidis	High pigmentation (Grade 4/4)	0.140873	0.0362413	119	0.000170857	0.00828379
Cutotype	Staphylococcus aureus	Cutotype 2	0.556108	0.120188	124	9.88e-06	0.00115448
Cutotype	Burkholderia dolosa	Cutotype 2	0.514603	0.0981459	124	7.34e-07	0.000220728
Cutotype	Aeromonas hydrophila	Cutotype 2	0.42495	0.0890439	124	5.44e-06	0.000818074
Cutotype	Janibacter indicus	Cutotype 2	0.386485	0.0786642	124	3.03e-06	0.000558608
Cutotype	Paracoccus yeei	Cutotype 2	0.203162	0.0499841	124	8.88e-05	0.00513344
Cutotype	Brevundimonas diminuta	Cutotype 2	0.191956	0.0493625	123	0.000169857	0.00828379
Cutotype	Xanthomonas citri	Cutotype 2	0.164487	0.0269825	124	1.52e-08	7.61e-06
Cutotype	Brevundimonas sp. GW460-12-10-14-LB2	Cutotype 2	0.142226	0.0403875	124	0.000618023	0.0206893
Cutotype	Brevundimonas sp. DS20	Cutotype 2	0.135821	0.038159	124	0.000543228	0.0189877
Cutotype	Brevundimonas vesicularis	Cutotype 2	0.131845	0.0383512	124	0.000819516	0.0257061
Cutotype	Paracoccus contaminans	Cutotype 2	0.115282	0.0318943	123	0.00044932	0.016273
Cutotype	Sphingomonas melonis	Cutotype 2	0.109097	0.0291217	122	0.000283252	0.0119923
Cutotype	Corynebacterium falsenii	Cutotype 2	0.101737	0.0312796	120	0.00150498	0.0396841
Cutotype	Brevundimonas naejangsanensis	Cutotype 2	0.0958647	0.0273089	121	0.000641878	0.0209727
Cutotype	Magnetospirillum gryphiswaldense	Cutotype 2	0.074858	0.0172111	94	2.99e-05	0.00228042
Cutotype	Paracoccus zhejiangensis	Cutotype 2	0.0657316	0.0178452	123	0.000353444	0.0136212
Cutotype	Rhizobium sp. S41	Cutotype 2	0.0649671	0.0165871	111	0.000153364	0.00781379
Cutotype	Streptomyces sp. ICC4	Cutotype 2	0.0615284	0.0128779	120	5.32e-06	0.000818074
Cutotype	Methylorubrum populi	Cutotype 2	0.0609396	0.016335	120	0.000299357	0.0120486
Cutotype	Rhodobacter sphaeroides	Cutotype 2	0.0606707	0.0136488	121	2.05e-05	0.00181146
Cutotype	Paracoccus aminovorans	Cutotype 2	0.0519058	0.0126545	120	7.72e-05	0.00464251
Cutotype	Paracoccus denitrificans	Cutotype 2	0.0500726	0.0119842	122	5.78e-05	0.00362041
Cutotype	Sphingomonas sp. FARSPH	Cutotype 2	0.0495028	0.014936	114	0.00123198	0.0350094
Cutotype	Stenotrophomonas maltophilia	Cutotype 2	0.0486215	0.0120462	124	9.87e-05	0.00539363
Cutotype	Brevibacterium linens	Cutotype 2	0.0475273	0.0123698	123	0.000200989	0.00929496
Cutotype	Brevundimonas sp. LM2	Cutotype 2	0.0471383	0.0144542	122	0.00146342	0.0392773
Cutotype	Brevundimonas subvibrioides	Cutotype 2	0.0464023	0.0136145	119	0.000904242	0.0280222
Cutotype	Methylorubrum extorquens	Cutotype 2	0.0454514	0.0119422	122	0.000228948	0.0104275
Cutotype	Methylobacterium sp. DM1	Cutotype 2	0.0450311	0.0136317	113	0.00127662	0.0358646
Cutotype	Paracoccus sp. CBA4604	Cutotype 2	0.0392443	0.00977686	116	0.000107204	0.00575458
Cutotype	Rhodococcus opacus	Cutotype 2	0.0392309	0.00584797	124	7.96e-10	7.11e-07
Cutotype	Sphingomonas wittichii	Cutotype 2	0.0391523	0.00917375	120	4.1e-05	0.00280037
Cutotype	Sphingomonas sp. MM-1	Cutotype 2	0.0369935	0.0111638	115	0.00123453	0.0350094
Cutotype	Defluviimonas alba	Cutotype 2	0.036928	0.00861748	115	3.83e-05	0.00267922
Cutotype	Sphingomonas koreensis	Cutotype 2	0.0361234	0.00976964	114	0.0003364	0.0133055
Cutotype	Rhodobacter sp. LPB0142	Cutotype 2	0.0357726	0.00780695	114	1.18e-05	0.00118677
Cutotype	Sphingobium yanoikuyae	Cutotype 2	0.0348318	0.00982575	122	0.000570659	0.0197172
Cutotype	Propionibacterium freudenreichii	Cutotype 2	0.0327613	0.0100132	122	0.00141433	0.0390042
Cutotype	Sphingobium cloacae	Cutotype 2	0.0312393	0.00866448	116	0.000463602	0.0165903
Cutotype	Sphingomonas sanxanigenens	Cutotype 2	0.0310845	0.00828342	111	0.000276918	0.0118917
Cutotype	Paracoccus sp. SC2-6	Cutotype 2	0.0302145	0.00834554	119	0.000440185	0.0161365
Cutotype	Celeribacter indicus	Cutotype 2	0.0301851	0.00673467	111	1.77e-05	0.00161176
Cutotype	Shinella sp. HZN7	Cutotype 2	0.0287858	0.00581678	119	2.6e-06	0.000521639
Cutotype	Rhodopseudomonas palustris	Cutotype 2	0.0278272	0.00540182	123	1.09e-06	0.000299027
Cutotype	Sphingomonas panacis	Cutotype 2	0.0260162	0.00781715	105	0.00117789	0.0343761
Cutotype	Agrobacterium tumefaciens	Cutotype 2	0.0253942	0.0073477	121	0.000770926	0.0246532
Cutotype	Paracoccus aminophilus	Cutotype 2	0.0253787	0.00581821	116	2.84e-05	0.00228042
Cutotype	Sagittula sp. P11	Cutotype 2	0.0248997	0.00510348	115	3.49e-06	0.000583131
Cutotype	Paracoccus sp. BM15	Cutotype 2	0.0247248	0.00657498	115	0.000269337	0.0118917
Cutotype	Sphingopyxis macrogoltabida	Cutotype 2	0.0246562	0.00661126	114	0.000300615	0.0120486
Cutotype	Sphingopyxis granuli	Cutotype 2	0.0236665	0.00470627	100	1.85e-06	0.00042862
Cutotype	Alicycliphilus denitrificans	Cutotype 2	0.023623	0.00744779	108	0.0019467	0.0483617
Cutotype	Pseudomonas aeruginosa	Cutotype 2	0.0235914	0.00466417	124	1.64e-06	0.000409736
Cutotype	Arsenicicoccus sp. oral taxon 190	Cutotype 2	0.022719	0.00714902	121	0.00190948	0.0478325
Cutotype	Sphingobium baderi	Cutotype 2	0.0226627	0.00587772	102	0.000191435	0.00899145
Cutotype	Nocardioides sp. CF8	Cutotype 2	0.0218857	0.0047435	122	1.04e-05	0.00115448
Cutotype	Phycicoccus dokdonensis	Cutotype 2	0.0215479	0.00659296	116	0.00143026	0.0390092
Cutotype	Pannonibacter phragmitetus	Cutotype 2	0.0210399	0.0045679	113	1.08e-05	0.00115448
Cutotype	Salipiger profundus	Cutotype 2	0.0207316	0.00469674	112	2.32e-05	0.00198971
Cutotype	Sphingomonas hengshuiensis	Cutotype 2	0.0205201	0.00604842	106	0.000952497	0.0292164
Cutotype	Rhodobacter sp. CZR27	Cutotype 2	0.0200611	0.00421504	118	5.74e-06	0.00082197
Cutotype	Corynebacterium callunae	Cutotype 2	0.0199598	0.0059572	114	0.00109439	0.0328974
Cutotype	Intrasporangium calvum	Cutotype 2	0.019688	0.00613207	116	0.00172088	0.0442134
Cutotype	Phenylobacterium zucineum	Cutotype 2	0.0190858	0.00566138	116	0.00102232	0.0310413
Cutotype	Rhizorhabdus dicambivorans	Cutotype 2	0.0190506	0.00542645	110	0.000641219	0.0209727
Cutotype	Cupriavidus oxalaticus	Cutotype 2	0.018878	0.00282885	123	9.46e-10	7.11e-07
Cutotype	Croceicoccus naphthovorans	Cutotype 2	0.0187434	0.00459993	106	8.55e-05	0.00503825
Cutotype	Lysobacter enzymogenes	Cutotype 2	0.0179331	0.0054051	114	0.00121814	0.0350094
Cutotype	Corynebacterium glyciniphilum	Cutotype 2	0.0179125	0.00506091	103	0.000581603	0.019867
Cutotype	Confluentimicrobium sp. EMB200-NS6	Cutotype 2	0.017888	0.0047666	107	0.000276758	0.0118917
Cutotype	Sinorhizobium fredii	Cutotype 2	0.0176629	0.00322983	114	2.71e-07	9.06e-05
Cutotype	Dinoroseobacter shibae	Cutotype 2	0.0175594	0.00352846	107	2.31e-06	0.000496933
Cutotype	Caulobacter mirabilis	Cutotype 2	0.0168496	0.00471985	113	0.000523853	0.0185259
Cutotype	Stenotrophomonas acidaminiphila	Cutotype 2	0.0168106	0.00457034	116	0.00035998	0.0136975
Cutotype	Nocardioides dokdonensis	Cutotype 2	0.0166932	0.00446468	121	0.000290655	0.0120486
Cutotype	Rhodobacteraceae bacterium QY30	Cutotype 2	0.0165927	0.00365553	110	1.41e-05	0.00136601
Cutotype	Tessaracoccus flavescens	Cutotype 2	0.0165894	0.00519596	119	0.00182175	0.0463386
Cutotype	Marmoricola scoriae	Cutotype 2	0.0164017	0.00414349	120	0.000131637	0.00682243
Cutotype	Sphingobium sp. TKS	Cutotype 2	0.0161968	0.00495903	101	0.00144046	0.0390092
Cutotype	Sphingobium sp. YG1	Cutotype 2	0.0160922	0.00402326	108	0.000113003	0.00595942
Cutotype	Rhizobium leguminosarum	Cutotype 2	0.0158851	0.00250701	114	4.85e-09	2.92e-06
Cutotype	Sulfolobus acidocaldarius	Cutotype 2	0.0158122	0.00322514	123	3.16e-06	0.000558608
Cutotype	Caulobacter vibrioides	Cutotype 2	0.0156696	0.00419472	120	0.000294169	0.0120486
Cutotype	Nocardioides sp. JS614	Cutotype 2	0.0156508	0.0038729	122	9.69e-05	0.00539363
Cutotype	Pelagibaca abyssi	Cutotype 2	0.0153274	0.00334262	109	1.17e-05	0.00118677
Cutotype	Variovorax paradoxus	Cutotype 2	0.0151681	0.00375701	120	9.83e-05	0.00539363
Cutotype	Rhodovulum sulfidophilum	Cutotype 2	0.0151552	0.00322755	109	7.47e-06	0.0010203
Cutotype	Mycobacterium sp. YC-RL4	Cutotype 2	0.015143	0.00344594	123	2.5e-05	0.00208979
Cutotype	Rhodobacter capsulatus	Cutotype 2	0.014763	0.00341416	110	3.3e-05	0.00235926
Cutotype	Ramlibacter tataouinensis	Cutotype 2	0.0145979	0.00336437	120	3.11e-05	0.00228042
Cutotype	Sphingobium hydrophobicum	Cutotype 2	0.0145933	0.00311743	113	7.92e-06	0.00103515
Cutotype	Methylobacterium sp. XJLM	Cutotype 2	0.0143818	0.00330945	85	3.03e-05	0.00228042
Cutotype	Pimelobacter simplex	Cutotype 2	0.0143327	0.00347499	122	7.09e-05	0.00434774
Cutotype	Caulobacter sp. K31	Cutotype 2	0.0137492	0.00394717	113	0.000703447	0.0227372
Cutotype	Caulobacter segnis	Cutotype 2	0.0133888	0.00401819	108	0.00116278	0.0342677
Cutotype	Micropruina glycogenica	Cutotype 2	0.0131792	0.00356869	118	0.000341772	0.0133424
Cutotype	Brevirhabdus pacifica	Cutotype 2	0.0130389	0.00282106	103	1.01e-05	0.00115448
Cutotype	Achromobacter xylosoxidans	Cutotype 2	0.0129194	0.0029751	121	3.07e-05	0.00228042
Cutotype	Cupriavidus taiwanensis	Cutotype 2	0.012116	0.00218291	116	1.88e-07	7.07e-05
Cutotype	Cellulomonas sp. PSBB021	Cutotype 2	0.0118909	0.00326091	115	0.000402082	0.0151082
Cutotype	Nocardioides sp. 78	Cutotype 2	0.0102284	0.00264827	121	0.000186914	0.00891845
Cutotype	Cellulosimicrobium sp. TH-20	Cutotype 2	0.00980607	0.00260989	119	0.000272373	0.0118917
Cutotype	Sphingopyxis terrae	Cutotype 2	0.00780171	0.00186363	84	5.61e-05	0.00358523
Cutotype	Lentzea guizhouensis	Cutotype 2	0.00447825	0.000994428	114	1.63e-05	0.00152675
Cutotype	Stackebrandtia nassauensis	Cutotype 2	0.0033318	0.000855868	103	0.000167288	0.00828379
Cutotype	Variibacter gotjawalensis	Cutotype 2	0.00293542	0.000632067	77	9.21e-06	0.00115374
Cutotype	Cutibacterium granulosum	Cutotype 1	0.278824	0.0663364	124	5.26e-05	0.00351074
Cutotype	Cutibacterium acnes	Cutotype 1	1.42961	0.115229	124	6.87e-23	2.06e-19
City	Corynebacterium jeikeium	Dalian	0.130262	0.0408273	124	0.00183443	0.0463386
City	Roseomonas sp. FDAARGOS_362	Dalian	0.0879211	0.0255785	123	0.000820954	0.0257061
City	Dermacoccus nishinomiyaensis	Dalian	0.0687384	0.0211287	122	0.00150115	0.0396841
City	Chryseobacterium camelliae	Baoding	0.00351826	0.0010737	54	0.00139178	0.0387379
City	Tessaracoccus sp. T2.5-30	Baoding	0.00738608	0.00229352	119	0.00166818	0.0432288
City	Deinococcus sp. NW-56	Baoding	0.0326196	0.00898286	119	0.000423885	0.0157308
City	Bacillus cereus	Baoding	0.0401281	0.0113972	124	0.00061944	0.0206893
Age group	Pasteurella multocida	40-45 years old	0.0492764	0.0152426	117	0.00160331	0.0419092
Acne onset	Corynebacterium crudilactis	Acne	0.0206889	0.00620263	106	0.0011497	0.0342179

## Sheet: MaAsLin2_GRiD
Factor	Enriched taxon	Enriched in	coef	stderr	Prevalence of taxon	pval	qval
Dibenzo[a,h]anthracene	Micrococcaceae bacterium JKS001869	Dibenzo[a,h]anthracene	0.16447	0.0253391	122	3.22494e-09	4.45042e-06
Acenaphthene	Janibacter indicus	Acenaphtene	0.002057	0.000421007	122	3.87626e-06	0.00267462

## Sheet: MaAsLin2_KO
Factor	Enriched factor	Enriched in	coef	stderr	Occurrence frequency of feature (n = 124)	pval	qval	qval
Age group	K02408	30-34	-0.80458	0.238401	124	20	0.00101002	0.0442501
City	K10008	Dalian	0.682721	0.180499	124	14	0.00024906	0.0152096
City	K14260	Dalian	0.798913	0.227209	124	16	0.00062934	0.0306303
City	K10580	Dalian	-0.566275	0.148332	124	18	0.00021959	0.0138663
City	K02676	Dalian	0.856666	0.250094	124	32	0.00085429	0.0388198
City	K07669	Dalian	0.896301	0.218057	124	33	7.47e-05	0.00597949
City	K03087	Dalian	1.07496	0.228094	124	38	6.96e-06	0.00089432
City	K11263	Dalian	0.858091	0.221119	124	38	0.00017488	0.0116726
City	K16653	Dalian	0.849117	0.242684	124	38	0.00066743	0.0320441
City	K03750	Dalian	0.825167	0.242941	124	38	0.00094016	0.041925
City	K00156	Dalian	0.823541	0.225592	124	41	0.00039643	0.0219356
City	K00951	Dalian	0.854429	0.244161	124	44	0.00066611	0.0320116
City	K02446	Dalian	0.917244	0.26281	124	47	0.0006874	0.0328457
City	K05602	Dalian	0.842255	0.2393	124	48	0.00062199	0.0304463
City	K01808	Dalian	1.13238	0.252284	124	50	1.72e-05	0.00182947
City	K07106	Dalian	1.07673	0.304647	124	54	0.00059167	0.0293293
City	K00239	Dalian	1.13008	0.321397	124	59	0.00062941	0.0306303
City	K03075	Dalian	1.18856	0.303357	124	85	0.00015265	0.0104286
City	K02428	Dalian	1.32757	0.30535	124	104	3.01e-05	0.00285621
City	K00858	Dalian	1.06147	0.269489	124	112	0.00014144	0.00978315
City	K02884	Dalian	0.957504	0.28051	124	113	0.00088896	0.0400678
City	K03664	Dalian	1.00336	0.246313	124	114	8.59e-05	0.0066662
Pigmentation	K19995	One	3.63394	0.873604	124	13	6.2e-05	0.00518816
Pigmentation	K00326	One	2.937	0.72482	124	13	9.3e-05	0.0070919
Pigmentation	K02677	One	3.10871	0.79058	124	13	0.00014494	0.0100109
Pigmentation	K12818	One	3.02885	0.80187	124	13	0.0002537	0.0154368
Pigmentation	K12813	One	2.87393	0.784161	124	13	0.00037702	0.0211416
Pigmentation	K06631	One	3.07319	0.843948	124	13	0.00040923	0.0223963
Pigmentation	K09512	One	3.22864	0.890748	124	13	0.00043381	0.0234092
Pigmentation	K04354	One	2.45158	0.691095	124	13	0.00056593	0.0284251
Pigmentation	K04713	One	3.37838	0.953885	124	13	0.000577	0.0288464
Pigmentation	K19998	One	2.90211	0.833627	124	13	0.0007082	0.0334892
Pigmentation	K14709	One	3.15349	0.908215	124	13	0.00073031	0.0342426
Pigmentation	K10747	One	3.45393	1.00193	124	13	0.00079397	0.0367118
Pigmentation	K02139	One	2.81455	0.819978	124	13	0.00083431	0.0380846
Pigmentation	K02327	One	2.91677	0.861851	124	13	0.00097911	0.0431909
Pigmentation	K16066	One	2.8321	0.840441	124	13	0.00102724	0.0448085
Pigmentation	K14288	One	3.19339	0.76606	124	14	6e-05	0.00506892
Pigmentation	K13137	One	3.82323	0.973034	124	14	0.00014654	0.0101078
Pigmentation	K10592	One	3.2906	0.850416	124	14	0.00018218	0.0120829
Pigmentation	K17800	One	3.35067	0.902086	124	14	0.00031704	0.0184819
Pigmentation	K14826	One	2.73651	0.739964	124	14	0.00033563	0.0193103
Pigmentation	K03113	One	3.2762	0.888842	124	14	0.00035036	0.0199146
Pigmentation	K18162	One	2.95862	0.829032	124	14	0.00052599	0.0269598
Pigmentation	K10752	One	2.37171	0.665128	124	14	0.00053137	0.0271521
Pigmentation	K06062	One	2.65419	0.748147	124	14	0.00056536	0.0284251
Pigmentation	K01702	One	2.93447	0.83201	124	14	0.00060673	0.0298453
Pigmentation	K03065	One	2.75781	0.806587	124	14	0.00087232	0.0394434
Pigmentation	K17732	One	3.04254	0.909098	124	14	0.00110801	0.0475538
Pigmentation	K11768	One	2.7775	0.834451	124	14	0.00117619	0.0496619
Pigmentation	K14564	One	3.07131	0.856117	124	15	0.00049321	0.0257806
Pigmentation	K03128	One	3.52991	1.03677	124	15	0.00091508	0.0409505
Pigmentation	K17759	One	3.4417	1.03421	124	15	0.00117881	0.0497303
Pigmentation	K02912	One	4.2596	1.07109	124	16	0.00012298	0.0087848
Pigmentation	K22071	One	3.56451	0.915664	124	16	0.00016733	0.0113081
Pigmentation	K09499	One	3.48422	0.90233	124	16	0.00018755	0.0123579
Pigmentation	K13721	One	3.4385	0.976655	124	16	0.00061981	0.0303694
Pigmentation	K01900	One	3.09572	0.883984	124	16	0.00066036	0.0318269
Pigmentation	K17617	One	2.95285	0.850309	124	16	0.00072909	0.0342426
Pigmentation	K03239	One	3.08167	0.907858	124	16	0.00094681	0.0420696
Pigmentation	K19306	One	2.92779	0.862631	124	16	0.00094813	0.0420745
Pigmentation	K09660	One	3.33368	0.987705	124	16	0.00100909	0.0442481
Pigmentation	K00264	One	3.08729	0.92017	124	16	0.00107798	0.0464154
Pigmentation	K14568	One	3.25619	0.891889	124	17	0.000396	0.0219356
Pigmentation	K12196	One	3.23954	0.912118	124	17	0.00055771	0.0281801
Pigmentation	K00295	One	2.65429	0.795466	124	17	0.00114491	0.0487521
Pigmentation	K00698	One	4.17582	1.15673	124	18	0.00045631	0.0243089
Pigmentation	K10580	One	3.45066	0.981085	124	18	0.00062724	0.0305837
Pigmentation	K09527	One	3.04853	0.891654	124	18	0.00087274	0.0394434
Pigmentation	K02537	One	3.39459	1.0031	124	18	0.00097981	0.0431909
Pigmentation	K17795	One	3.40536	0.958083	124	19	0.00055262	0.0279805
Pigmentation	K03247	One	3.80211	1.12983	124	19	0.00104284	0.0452918
Pigmentation	K02145	One	3.71432	1.07688	124	20	0.00078907	0.036519
Pigmentation	K10575	One	3.69365	1.09429	124	21	0.00100844	0.0442481
Pigmentation	K02730	One	3.85547	1.10127	124	23	0.00066276	0.0319118
Pigmentation	K06630	One	3.97631	1.17464	124	23	0.0009765	0.0431592
Pigmentation	K02739	One	4.1292	1.07608	124	25	0.0002046	0.0131987
Pigmentation	K07042	Three	3.00661	0.861576	124	115	0.00068851	0.0328672
Pigmentation	K07042	Two	2.82864	0.821657	124	115	0.00080652	0.0370282
Pigmentation	K02968	Two	3.11283	0.840872	124	116	0.00033124	0.0191539
Cutotype	K00033	Cutotype 2	0.734488	0.176522	124	13	6.18e-05	0.00517958
Cutotype	K00336	Cutotype 2	0.69013	0.166946	124	13	6.84e-05	0.00559144
Cutotype	K21687	Cutotype 2	0.658757	0.163957	124	13	0.00010567	0.00778169
Cutotype	K11811	Cutotype 2	0.58734	0.152061	124	13	0.00018676	0.0123215
Cutotype	K07001	Cutotype 2	0.615617	0.171697	124	13	0.00049663	0.0258519
Cutotype	K09793	Cutotype 2	0.53259	0.154681	124	13	0.00080507	0.0370197
Cutotype	K03919	Cutotype 2	0.575962	0.167326	124	13	0.00080772	0.0370399
Cutotype	K00219	Cutotype 2	0.576819	0.172592	124	13	0.00112513	0.0480609
Cutotype	K01638	Cutotype 2	0.587014	0.139058	124	14	4.9e-05	0.00431432
Cutotype	K07397	Cutotype 2	0.627984	0.150801	124	14	6.09e-05	0.00512953
Cutotype	K07399	Cutotype 2	0.728919	0.178821	124	14	8.5e-05	0.00661906
Cutotype	K00453	Cutotype 2	0.670226	0.167287	124	14	0.00011025	0.00805979
Cutotype	K03818	Cutotype 2	0.640858	0.169305	124	14	0.00024656	0.0151682
Cutotype	K07004	Cutotype 2	0.621952	0.169327	124	14	0.00036648	0.0206432
Cutotype	K07552	Cutotype 2	0.671861	0.18371	124	14	0.00038739	0.0215501
Cutotype	K00966	Cutotype 2	0.535672	0.149649	124	14	0.00050691	0.0262233
Cutotype	K04062	Cutotype 2	0.489158	0.138664	124	14	0.00060531	0.0298341
Cutotype	K01998	Cutotype 2	0.62364	0.179303	124	14	0.00071582	0.0337844
Cutotype	K02549	Cutotype 2	0.565234	0.165212	124	14	0.00086611	0.0392502
Cutotype	K06182	Cutotype 2	0.551041	0.164144	124	14	0.0010712	0.0462428
Cutotype	K00130	Cutotype 2	0.767482	0.17492	124	15	2.57e-05	0.00255126
Cutotype	K06915	Cutotype 2	0.677052	0.175387	124	15	0.00018825	0.0123713
Cutotype	K11103	Cutotype 2	0.553559	0.151715	124	15	0.00039905	0.0220073
Cutotype	K02043	Cutotype 2	0.785853	0.223592	124	15	0.00063261	0.0307258
Cutotype	K03412	Cutotype 2	0.558452	0.159454	124	15	0.00065978	0.0318269
Cutotype	K00140	Cutotype 2	0.534774	0.155296	124	15	0.00080393	0.0370013
Cutotype	K08738	Cutotype 2	0.584241	0.172634	124	15	0.00097922	0.0431909
Cutotype	K01961	Cutotype 2	0.568031	0.16855	124	15	0.00102616	0.0448005
Cutotype	K01077	Cutotype 2	0.540275	0.162051	124	15	0.00115544	0.0491344
Cutotype	K20533	Cutotype 2	0.907343	0.194244	124	16	8.25e-06	0.00102026
Cutotype	K01965	Cutotype 2	0.729743	0.179595	124	16	8.92e-05	0.00684232
Cutotype	K01207	Cutotype 2	0.749303	0.1931	124	16	0.00017506	0.0116726
Cutotype	K13599	Cutotype 2	0.762961	0.197745	124	16	0.00018964	0.0124463
Cutotype	K05349	Cutotype 2	0.697366	0.182287	124	16	0.00021333	0.0135567
Cutotype	K07018	Cutotype 2	0.705283	0.190705	124	16	0.00033548	0.0193103
Cutotype	K00457	Cutotype 2	0.613132	0.167708	124	16	0.00038908	0.0216006
Cutotype	K00275	Cutotype 2	0.599773	0.165699	124	16	0.00044139	0.0237201
Cutotype	K00619	Cutotype 2	0.597733	0.167117	124	16	0.00051181	0.0263946
Cutotype	K03198	Cutotype 2	0.691764	0.196054	124	16	0.00060369	0.0298131
Cutotype	K03694	Cutotype 2	0.668092	0.191571	124	16	0.00069371	0.0330472
Cutotype	K21685	Cutotype 2	0.644887	0.193729	124	16	0.00117516	0.0496602
Cutotype	K01782	Cutotype 2	0.874586	0.189175	124	17	1e-05	0.0011905
Cutotype	K13593	Cutotype 2	0.76944	0.187558	124	17	7.7e-05	0.00610142
Cutotype	K02056	Cutotype 2	0.670472	0.175449	124	17	0.00021657	0.0137105
Cutotype	K19302	Cutotype 2	0.688623	0.18059	124	17	0.0002231	0.0139825
Cutotype	K02426	Cutotype 2	0.662677	0.188777	124	17	0.00064189	0.0310562
Cutotype	K01768	Cutotype 2	0.581958	0.171473	124	17	0.0009486	0.0420745
Cutotype	K00639	Cutotype 2	0.55068	0.164264	124	17	0.0010877	0.0467534
Cutotype	K18118	Cutotype 2	0.701633	0.184256	124	18	0.00022735	0.0141955
Cutotype	K03635	Cutotype 2	0.715802	0.191894	124	18	0.00029981	0.0176418
Cutotype	K07058	Cutotype 2	0.764409	0.208327	124	18	0.00037139	0.0208494
Cutotype	K03201	Cutotype 2	0.728316	0.200857	124	18	0.00043172	0.0233463
Cutotype	K16137	Cutotype 2	0.545215	0.156001	124	18	0.0006763	0.032439
Cutotype	K00645	Cutotype 2	0.65748	0.197364	124	18	0.00116559	0.0493389
Cutotype	K09015	Cutotype 2	0.79454	0.186056	124	19	4.06e-05	0.00366829
Cutotype	K02651	Cutotype 2	0.70394	0.170345	124	19	6.88e-05	0.00560969
Cutotype	K03631	Cutotype 2	0.756771	0.186119	124	19	8.83e-05	0.00679187
Cutotype	K00632	Cutotype 2	0.816505	0.207948	124	19	0.00014799	0.0101795
Cutotype	K03589	Cutotype 2	0.627531	0.161527	124	19	0.00017216	0.0115412
Cutotype	K03809	Cutotype 2	0.555099	0.145432	124	19	0.00022015	0.0138846
Cutotype	K03294	Cutotype 2	0.784508	0.20987	124	19	0.00029157	0.0171972
Cutotype	K20527	Cutotype 2	0.851805	0.230777	124	19	0.00034414	0.0196726
Cutotype	K00325	Cutotype 2	0.660014	0.181537	124	19	0.00041748	0.0227238
Cutotype	K07043	Cutotype 2	0.643616	0.188774	124	19	0.00090079	0.0404193
Cutotype	K12510	Cutotype 2	0.648045	0.192597	124	19	0.00104435	0.0453179
Cutotype	K09810	Cutotype 2	0.598909	0.179708	124	19	0.00116035	0.0492423
Cutotype	K01724	Cutotype 2	0.960286	0.207835	124	20	1.01e-05	0.00119925
Cutotype	K00252	Cutotype 2	0.861916	0.196953	124	20	2.69e-05	0.00261368
Cutotype	K02283	Cutotype 2	0.750036	0.187278	124	20	0.00011087	0.0080929
Cutotype	K07025	Cutotype 2	0.803739	0.205848	124	20	0.00016035	0.0108951
Cutotype	K07054	Cutotype 2	0.731755	0.194154	124	20	0.0002613	0.0157841
Cutotype	K00412	Cutotype 2	0.788264	0.2099	124	20	0.00027417	0.0163444
Cutotype	K06861	Cutotype 2	0.766562	0.207927	124	20	0.00034942	0.0199039
Cutotype	K01439	Cutotype 2	0.781503	0.216233	124	20	0.00044983	0.0240531
Cutotype	K05606	Cutotype 2	0.67937	0.165148	124	21	7.38e-05	0.0059243
Cutotype	K00163	Cutotype 2	0.829992	0.202429	124	21	7.77e-05	0.00613604
Cutotype	K11717	Cutotype 2	0.77067	0.193121	124	21	0.00011691	0.00843658
Cutotype	K06118	Cutotype 2	0.828705	0.224157	124	21	0.00033703	0.0193177
Cutotype	K13953	Cutotype 2	0.804516	0.223139	124	21	0.00046361	0.0245667
Cutotype	K01975	Cutotype 2	0.638474	0.18021	124	21	0.00057459	0.0287985
Cutotype	K06188	Cutotype 2	0.728467	0.207831	124	21	0.00065348	0.0315865
Cutotype	K02419	Cutotype 2	0.62924	0.182565	124	21	0.00079566	0.0367492
Cutotype	K06910	Cutotype 2	0.743857	0.215834	124	21	0.00079625	0.0367492
Cutotype	K14160	Cutotype 2	0.748528	0.21919	124	21	0.00088443	0.0399357
Cutotype	K06997	Cutotype 2	0.83163	0.198484	124	22	5.53e-05	0.00478173
Cutotype	K01783	Cutotype 2	0.830282	0.202326	124	22	7.67e-05	0.00610142
Cutotype	K06938	Cutotype 2	0.851103	0.20788	124	22	7.95e-05	0.00623486
Cutotype	K03744	Cutotype 2	0.811855	0.205446	124	22	0.00013495	0.00942496
Cutotype	K00528	Cutotype 2	0.845429	0.228341	124	22	0.00033057	0.0191539
Cutotype	K04761	Cutotype 2	0.659353	0.194159	124	22	0.00094209	0.0419715
Cutotype	K04047	Cutotype 2	0.763903	0.193501	124	23	0.00013688	0.00954622
Cutotype	K18928	Cutotype 2	0.82784	0.216812	124	23	0.00021909	0.0138522
Cutotype	K15726	Cutotype 2	0.87135	0.236114	124	23	0.00034494	0.0196959
Cutotype	K00648	Cutotype 2	0.793551	0.218325	124	23	0.0004189	0.0227764
Cutotype	K03559	Cutotype 2	0.792183	0.219555	124	23	0.00045934	0.0243666
Cutotype	K02340	Cutotype 2	0.716884	0.213275	124	23	0.0010563	0.0457175
Cutotype	K09771	Cutotype 2	1.03355	0.207556	124	24	2.28e-06	0.00035085
Cutotype	K03205	Cutotype 2	1.09898	0.238919	124	24	1.1e-05	0.00127248
Cutotype	K13643	Cutotype 2	1.05296	0.236736	124	24	2.03e-05	0.00208009
Cutotype	K02057	Cutotype 2	1.0817	0.246951	124	24	2.65e-05	0.00258823
Cutotype	K10254	Cutotype 2	1.03668	0.236875	124	24	2.69e-05	0.00261368
Cutotype	K01338	Cutotype 2	0.993498	0.230117	124	24	3.38e-05	0.00314918
Cutotype	K02793	Cutotype 2	1.03118	0.240348	124	24	3.76e-05	0.00343548
Cutotype	K11443	Cutotype 2	0.957224	0.228366	124	24	5.49e-05	0.0047589
Cutotype	K09861	Cutotype 2	0.772228	0.202342	124	24	0.00022049	0.0138886
Cutotype	K00262	Cutotype 2	0.806452	0.227841	124	24	0.00058127	0.0289918
Cutotype	K06925	Cutotype 2	0.727675	0.218426	124	24	0.00116502	0.0493389
Cutotype	K02601	Cutotype 2	1.30398	0.239776	124	25	3.11e-07	6.68e-05
Cutotype	K00558	Cutotype 2	1.01288	0.215015	124	25	7.02e-06	0.00089857
Cutotype	K03569	Cutotype 2	1.05784	0.227594	124	25	9.07e-06	0.00109994
Cutotype	K15866	Cutotype 2	1.13088	0.245744	124	25	1.09e-05	0.00126486
Cutotype	K04488	Cutotype 2	0.925246	0.207935	124	25	2.01e-05	0.00206895
Cutotype	K03168	Cutotype 2	0.935249	0.222538	124	25	5.27e-05	0.0045865
Cutotype	K01847	Cutotype 2	0.930224	0.222629	124	25	5.78e-05	0.00497153
Cutotype	K20531	Cutotype 2	0.995743	0.255423	124	25	0.00016396	0.0111252
Cutotype	K06966	Cutotype 2	0.933131	0.241335	124	25	0.00018407	0.0121764
Cutotype	K00666	Cutotype 2	0.969717	0.257702	124	25	0.00026694	0.0159898
Cutotype	K02417	Cutotype 2	0.799389	0.213557	124	25	0.00028631	0.0169377
Cutotype	K01993	Cutotype 2	0.776264	0.216844	124	25	0.00050639	0.0262233
Cutotype	K18553	Cutotype 2	0.847187	0.242955	124	25	0.00069469	0.0330472
Cutotype	K00845	Cutotype 2	0.74471	0.215634	124	25	0.00077741	0.0361127
Cutotype	K00548	Cutotype 2	1.29282	0.251322	124	26	1.13e-06	0.0001978
Cutotype	K06911	Cutotype 2	1.00825	0.217527	124	26	9.56e-06	0.00114277
Cutotype	K03711	Cutotype 2	0.981792	0.212936	124	26	1.06e-05	0.0012258
Cutotype	K01419	Cutotype 2	0.900873	0.216361	124	26	6.11e-05	0.00513227
Cutotype	K03562	Cutotype 2	0.930842	0.236999	124	26	0.00014738	0.0101516
Cutotype	K03696	Cutotype 2	0.788292	0.20761	124	26	0.00023643	0.0146529
Cutotype	K03781	Cutotype 2	0.845346	0.228486	124	26	0.00033374	0.0192537
Cutotype	K01547	Cutotype 2	0.774836	0.210841	124	26	0.00036406	0.0205302
Cutotype	K03787	Cutotype 2	0.752558	0.20504	124	26	0.00037007	0.0207986
Cutotype	K07733	Cutotype 2	0.941721	0.196302	124	27	4.91e-06	0.0006734
Cutotype	K01661	Cutotype 2	0.981493	0.233168	124	27	5.13e-05	0.00447762
Cutotype	K08369	Cutotype 2	0.831514	0.217965	124	27	0.00022173	0.0139315
Cutotype	K02342	Cutotype 2	0.8758	0.238211	124	27	0.00036204	0.0204898
Cutotype	K02031	Cutotype 2	0.950261	0.26582	124	27	0.00051517	0.0265406
Cutotype	K03924	Cutotype 2	0.786602	0.230022	124	27	0.00087066	0.0394204
Cutotype	K07670	Cutotype 2	0.727044	0.215119	124	27	0.00099404	0.0437031
Cutotype	K04752	Cutotype 2	1.12192	0.227783	124	28	2.87e-06	0.00042658
Cutotype	K07386	Cutotype 2	1.02539	0.225538	124	28	1.37e-05	0.00151201
Cutotype	K15727	Cutotype 2	1.0198	0.234404	124	28	2.97e-05	0.00282964
Cutotype	K00339	Cutotype 2	0.97526	0.233605	124	28	5.86e-05	0.00501277
Cutotype	K01821	Cutotype 2	0.953082	0.255577	124	28	0.00030093	0.017687
Cutotype	K05520	Cutotype 2	0.817421	0.227166	124	28	0.00047511	0.0250175
Cutotype	K00832	Cutotype 2	0.779316	0.221504	124	28	0.00062487	0.0305163
Cutotype	K00266	Cutotype 2	0.812796	0.23598	124	28	0.00080182	0.0369724
Cutotype	K01928	Cutotype 2	0.996906	0.22424	124	29	2.04e-05	0.00209336
Cutotype	K03427	Cutotype 2	1.25528	0.300905	124	29	5.93e-05	0.00504721
Cutotype	K02030	Cutotype 2	1.04164	0.250706	124	29	6.32e-05	0.00524856
Cutotype	K03469	Cutotype 2	0.885456	0.217023	124	29	8.38e-05	0.00653644
Cutotype	K03284	Cutotype 2	0.86271	0.221985	124	29	0.00017132	0.0115001
Cutotype	K07478	Cutotype 2	0.694541	0.207575	124	29	0.0011109	0.0475874
Cutotype	K02035	Cutotype 2	1.21344	0.274352	124	30	2.24e-05	0.00226293
Cutotype	K01153	Cutotype 2	1.32434	0.305323	124	30	3.13e-05	0.00294454
Cutotype	K03320	Cutotype 2	1.08538	0.254393	124	30	4.12e-05	0.00371037
Cutotype	K07636	Cutotype 2	0.868482	0.235013	124	30	0.00033883	0.0193911
Cutotype	K02034	Cutotype 2	0.953833	0.266147	124	30	0.00049943	0.0258972
Cutotype	K18829	Cutotype 2	0.670905	0.191063	124	30	0.00063958	0.0309744
Cutotype	K02275	Cutotype 2	0.840219	0.246279	124	30	0.00089422	0.0401965
Cutotype	K03820	Cutotype 2	0.833039	0.247258	124	30	0.0010295	0.044868
Cutotype	K07746	Cutotype 2	1.31627	0.22733	124	31	6.32e-08	1.62e-05
Cutotype	K20528	Cutotype 2	1.15831	0.216154	124	31	4.42e-07	9.04e-05
Cutotype	K18997	Cutotype 2	1.37472	0.279904	124	31	3.05e-06	0.00044618
Cutotype	K06193	Cutotype 2	1.01039	0.230954	124	31	2.7e-05	0.00261368
Cutotype	K06980	Cutotype 2	1.00509	0.238645	124	31	5.09e-05	0.0044465
Cutotype	K01719	Cutotype 2	0.942683	0.226876	124	31	6.31e-05	0.00524856
Cutotype	K00655	Cutotype 2	1.0716	0.261088	124	31	7.65e-05	0.00609757
Cutotype	K03282	Cutotype 2	1.04435	0.258408	124	31	9.68e-05	0.00730999
Cutotype	K01878	Cutotype 2	0.93626	0.245614	124	31	0.00022412	0.0140289
Cutotype	K06196	Cutotype 2	0.957347	0.263608	124	31	0.00042331	0.0229412
Cutotype	K10002	Cutotype 2	0.786219	0.221425	124	31	0.0005595	0.0282045
Cutotype	K00537	Cutotype 2	1.28978	0.256435	124	32	1.85e-06	0.00029493
Cutotype	K02676	Cutotype 2	0.915234	0.255383	124	32	0.00049957	0.0258972
Cutotype	K02047	Cutotype 2	0.816741	0.238023	124	32	0.00083744	0.0381616
Cutotype	K08311	Cutotype 2	1.36402	0.226793	124	33	2.23e-08	6.46e-06
Cutotype	K00640	Cutotype 2	1.34178	0.270339	124	33	2.45e-06	0.00037249
Cutotype	K00208	Cutotype 2	1.2083	0.250531	124	33	4.41e-06	0.00061711
Cutotype	K10112	Cutotype 2	1.00786	0.259316	124	33	0.00017116	0.0115001
Cutotype	K03270	Cutotype 2	0.858926	0.246742	124	33	0.00070877	0.0334892
Cutotype	K03188	Cutotype 2	0.771186	0.226166	124	33	0.00089969	0.0404061
Cutotype	K01966	Cutotype 2	1.40175	0.235399	124	34	2.95e-08	8.11e-06
Cutotype	K06200	Cutotype 2	1.19704	0.249835	124	34	5.03e-06	0.00068291
Cutotype	K02276	Cutotype 2	1.2072	0.256664	124	34	7.23e-06	0.00091664
Cutotype	K21498	Cutotype 2	1.18487	0.262185	124	34	1.53e-05	0.00164636
Cutotype	K16264	Cutotype 2	1.25904	0.284739	124	34	2.25e-05	0.00226904
Cutotype	K03594	Cutotype 2	1.17104	0.267775	124	34	2.72e-05	0.00262473
Cutotype	K03100	Cutotype 2	1.04918	0.259418	124	34	9.57e-05	0.00725366
Cutotype	K02372	Cutotype 2	0.906955	0.255051	124	34	0.00054954	0.0278812
Cutotype	K03531	Cutotype 2	0.807747	0.228756	124	34	0.00059838	0.0295799
Cutotype	K06204	Cutotype 2	0.893302	0.253318	124	34	0.00060787	0.0298723
Cutotype	K01923	Cutotype 2	1.3931	0.241009	124	35	6.61e-08	1.68e-05
Cutotype	K04751	Cutotype 2	1.51271	0.263614	124	35	8.01e-08	2.01e-05
Cutotype	K01737	Cutotype 2	1.11147	0.217709	124	35	1.34e-06	0.00022588
Cutotype	K01534	Cutotype 2	1.35789	0.271843	124	35	2.14e-06	0.00033155
Cutotype	K02274	Cutotype 2	1.17515	0.254578	124	35	1.03e-05	0.00120241
Cutotype	K09117	Cutotype 2	1.04145	0.237292	124	35	2.56e-05	0.00254656
Cutotype	K07661	Cutotype 2	1.04625	0.25264	124	35	6.65e-05	0.00546832
Cutotype	K05563	Cutotype 2	0.81968	0.209667	124	35	0.00015751	0.010731
Cutotype	K07030	Cutotype 2	0.88038	0.237808	124	35	0.00033107	0.0191539
Cutotype	K03892	Cutotype 2	1.02399	0.290313	124	35	0.00060621	0.0298453
Cutotype	K00342	Cutotype 2	1.25161	0.248067	124	36	1.73e-06	0.00027878
Cutotype	K11741	Cutotype 2	1.31503	0.271311	124	36	3.99e-06	0.00057119
Cutotype	K01430	Cutotype 2	1.27238	0.273356	124	36	8.83e-06	0.00107799
Cutotype	K11991	Cutotype 2	0.960401	0.223212	124	36	3.58e-05	0.00330402
Cutotype	K00253	Cutotype 2	1.02667	0.253429	124	36	9.34e-05	0.00709974
Cutotype	K03210	Cutotype 2	1.03515	0.275155	124	36	0.00026778	0.0160206
Cutotype	K05838	Cutotype 2	0.964998	0.260786	124	36	0.00033306	0.0192371
Cutotype	K01624	Cutotype 2	1.45236	0.254311	124	37	9.08e-08	2.23e-05
Cutotype	K00677	Cutotype 2	1.2938	0.255601	124	37	1.61e-06	0.00026249
Cutotype	K05916	Cutotype 2	1.149	0.275476	124	37	5.94e-05	0.00505162
Cutotype	K02029	Cutotype 2	1.23963	0.298937	124	37	6.51e-05	0.00538294
Cutotype	K02014	Cutotype 2	1.1701	0.266589	124	38	2.56e-05	0.00254656
Cutotype	K08364	Cutotype 2	0.97567	0.256595	124	38	0.00023191	0.0144442
Cutotype	K02033	Cutotype 2	1.08614	0.290718	124	38	0.00029364	0.017299
Cutotype	K02194	Cutotype 2	0.966457	0.259236	124	38	0.00030203	0.0177308
Cutotype	K03609	Cutotype 2	0.999296	0.277876	124	38	0.00047865	0.0250983
Cutotype	K02427	Cutotype 2	0.878451	0.245895	124	38	0.00051935	0.0267012
Cutotype	K01028	Cutotype 2	0.882216	0.247895	124	38	0.00054421	0.0276947
Cutotype	K06048	Cutotype 2	0.971267	0.273554	124	38	0.00055985	0.0282045
Cutotype	K12262	Cutotype 2	1.08041	0.237053	124	39	1.31e-05	0.0014572
Cutotype	K22770	Cutotype 2	1.19787	0.266866	124	39	1.72e-05	0.00182947
Cutotype	K03595	Cutotype 2	1.16406	0.282107	124	39	7.04e-05	0.00571318
Cutotype	K02015	Cutotype 2	1.12653	0.294277	124	39	0.00021146	0.0135062
Cutotype	K00796	Cutotype 2	0.890998	0.26274	124	39	0.00095713	0.0424153
Cutotype	K01778	Cutotype 2	1.19878	0.275376	124	40	2.94e-05	0.00281565
Cutotype	K13292	Cutotype 2	1.14602	0.263281	124	40	2.95e-05	0.00281565
Cutotype	K15526	Cutotype 2	1.08351	0.261538	124	40	6.61e-05	0.00545488
Cutotype	K00287	Cutotype 2	1.07528	0.27003	124	40	0.00012065	0.00864334
Cutotype	K03517	Cutotype 2	0.933663	0.265885	124	40	0.00063938	0.0309744
Cutotype	K03521	Cutotype 2	1.54901	0.271105	124	41	8.97e-08	2.21e-05
Cutotype	K07090	Cutotype 2	1.42066	0.285991	124	41	2.4e-06	0.00036709
Cutotype	K00240	Cutotype 2	1.20301	0.282803	124	41	4.33e-05	0.00386866
Cutotype	K09791	Cutotype 2	1.24822	0.294566	124	41	4.61e-05	0.0041058
Cutotype	K07088	Cutotype 2	1.14998	0.285347	124	41	0.00010097	0.00754142
Cutotype	K07245	Cutotype 2	1.07534	0.276908	124	41	0.00017318	0.0115935
Cutotype	K03586	Cutotype 2	0.934863	0.248177	124	41	0.00026319	0.0158217
Cutotype	K00116	Cutotype 2	1.01296	0.286016	124	41	0.00057721	0.0288464
Cutotype	K00059	Cutotype 2	1.63678	0.272209	124	42	2.25e-08	6.46e-06
Cutotype	K05832	Cutotype 2	1.12276	0.280793	124	42	0.00011353	0.00825114
Cutotype	K13527	Cutotype 2	0.989089	0.262075	124	42	0.00025658	0.015574
Cutotype	K02351	Cutotype 2	1.00984	0.279821	124	42	0.00045812	0.0243534
Cutotype	K12503	Cutotype 2	0.944034	0.262466	124	42	0.00047768	0.0250983
Cutotype	K00128	Cutotype 2	1.07333	0.298551	124	42	0.00048044	0.0251521
Cutotype	K03312	Cutotype 2	1.02494	0.285883	124	42	0.00049714	0.0258519
Cutotype	K07736	Cutotype 2	1.49024	0.286445	124	43	8.77e-07	0.00015736
Cutotype	K03325	Cutotype 2	1.55284	0.305626	124	43	1.48e-06	0.00024675
Cutotype	K03497	Cutotype 2	1.34933	0.279438	124	43	4.31e-06	0.0006042
Cutotype	K22468	Cutotype 2	1.31788	0.312102	124	43	4.88e-05	0.00430179
Cutotype	K05527	Cutotype 2	1.15455	0.279943	124	43	7.1e-05	0.0057398
Cutotype	K00760	Cutotype 2	0.951815	0.266459	124	43	0.00052003	0.0267086
Cutotype	K03654	Cutotype 2	1.03059	0.296744	124	43	0.00072828	0.0342426
Cutotype	K03574	Cutotype 2	1.45433	0.268072	124	44	3.29e-07	7.02e-05
Cutotype	K02221	Cutotype 2	1.2302	0.256373	124	44	4.89e-06	0.00067206
Cutotype	K01695	Cutotype 2	1.45208	0.28391	124	45	1.28e-06	0.00021853
Cutotype	K13571	Cutotype 2	1.24922	0.276096	124	45	1.49e-05	0.00162155
Cutotype	K05592	Cutotype 2	1.12748	0.274611	124	45	7.61e-05	0.00607574
Cutotype	K09125	Cutotype 2	1.09365	0.299698	124	45	0.00039838	0.0219949
Cutotype	K11754	Cutotype 2	1.4436	0.298949	124	46	4.3e-06	0.0006042
Cutotype	K03086	Cutotype 2	1.09027	0.229176	124	46	5.79e-06	0.00077031
Cutotype	K00074	Cutotype 2	1.39292	0.304911	124	46	1.25e-05	0.00141369
Cutotype	K04764	Cutotype 2	1.27462	0.289412	124	46	2.41e-05	0.00241714
Cutotype	K01092	Cutotype 2	1.16564	0.288538	124	46	9.74e-05	0.00734511
Cutotype	K03072	Cutotype 2	1.48249	0.275704	124	47	4.08e-07	8.4e-05
Cutotype	K00995	Cutotype 2	1.37478	0.284414	124	47	4.22e-06	0.00059508
Cutotype	K04085	Cutotype 2	1.29706	0.316662	124	47	7.89e-05	0.00621253
Cutotype	K09167	Cutotype 2	1.13289	0.294894	124	47	0.00020137	0.0130452
Cutotype	K06024	Cutotype 2	0.993269	0.259887	124	47	0.0002162	0.0137044
Cutotype	K07793	Cutotype 2	1.06561	0.298275	124	47	0.00051913	0.0267012
Cutotype	K03118	Cutotype 2	1.64895	0.283394	124	48	5.54e-08	1.45e-05
Cutotype	K07481	Cutotype 2	1.40151	0.273827	124	48	1.26e-06	0.00021584
Cutotype	K07040	Cutotype 2	1.3868	0.290504	124	48	5.41e-06	0.00072846
Cutotype	K01596	Cutotype 2	1.33658	0.28937	124	48	1.02e-05	0.00120095
Cutotype	K01609	Cutotype 2	1.3301	0.293507	124	48	1.45e-05	0.00157923
Cutotype	K03074	Cutotype 2	1.26505	0.281996	124	48	1.74e-05	0.00183973
Cutotype	K01902	Cutotype 2	1.23734	0.290445	124	48	4.22e-05	0.00378947
Cutotype	K01129	Cutotype 2	1.21215	0.301257	124	48	0.00010343	0.00765042
Cutotype	K06178	Cutotype 2	1.03359	0.289992	124	48	0.00053428	0.0272449
Cutotype	K07390	Cutotype 2	1.44198	0.286717	124	49	1.85e-06	0.00029493
Cutotype	K03630	Cutotype 2	1.40656	0.292706	124	49	4.75e-06	0.00065668
Cutotype	K01673	Cutotype 2	1.02058	0.293496	124	50	0.0007178	0.0338142
Cutotype	K03088	Cutotype 2	1.92157	0.320379	124	51	2.41e-08	6.82e-06
Cutotype	K14652	Cutotype 2	1.57793	0.265468	124	51	3.1e-08	8.43e-06
Cutotype	K01963	Cutotype 2	1.44407	0.292542	124	51	2.74e-06	0.00041012
Cutotype	K02483	Cutotype 2	1.54016	0.338686	124	51	1.36e-05	0.00150896
Cutotype	K00242	Cutotype 2	1.20005	0.311107	124	51	0.0001903	0.012473
Cutotype	K06217	Cutotype 2	0.939605	0.265509	124	51	0.00058259	0.0290286
Cutotype	K20529	Cutotype 2	0.9182	0.273866	124	51	0.0010865	0.0467418
Cutotype	K03628	Cutotype 2	1.84867	0.297353	124	52	8.57e-09	2.73e-06
Cutotype	K05524	Cutotype 2	1.67455	0.27203	124	52	1.15e-08	3.57e-06
Cutotype	K01969	Cutotype 2	1.53141	0.281057	124	52	2.96e-07	6.46e-05
Cutotype	K00330	Cutotype 2	1.0997	0.278714	124	52	0.00013798	0.009583
Cutotype	K02025	Cutotype 2	1.23678	0.321165	124	52	0.00019477	0.0126996
Cutotype	K01895	Cutotype 2	0.970066	0.290518	124	52	0.00113625	0.0484247
Cutotype	K21600	Cutotype 2	1.79598	0.320944	124	53	1.53e-07	3.6e-05
Cutotype	K01142	Cutotype 2	1.32468	0.274784	124	53	4.45e-06	0.00062102
Cutotype	K01465	Cutotype 2	1.38524	0.319015	124	53	3.07e-05	0.00291224
Cutotype	K07729	Cutotype 2	1.14001	0.287551	124	53	0.0001287	0.00905172
Cutotype	K05788	Cutotype 2	1.57398	0.239401	124	54	1.53e-09	5.77e-07
Cutotype	K03147	Cutotype 2	1.49536	0.293468	124	54	1.39e-06	0.00023403
Cutotype	K12574	Cutotype 2	1.27615	0.285994	124	54	1.91e-05	0.00198526
Cutotype	K02469	Cutotype 2	1.38805	0.340907	124	54	8.65e-05	0.00668233
Cutotype	K03417	Cutotype 2	1.06135	0.315538	124	54	0.00104831	0.0454503
Cutotype	K01462	Cutotype 2	1.65896	0.296693	124	55	1.56e-07	3.66e-05
Cutotype	K07727	Cutotype 2	1.08356	0.256298	124	55	4.78e-05	0.00422633
Cutotype	K03665	Cutotype 2	1.50116	0.303706	124	56	2.67e-06	0.00040142
Cutotype	K06975	Cutotype 2	1.40099	0.329105	124	56	4.27e-05	0.00382946
Cutotype	K03671	Cutotype 2	1.12605	0.323308	124	56	0.00070441	0.0334034
Cutotype	K03977	Cutotype 2	1.80824	0.298008	124	57	1.74e-08	5.18e-06
Cutotype	K01704	Cutotype 2	1.89972	0.319495	124	57	3.07e-08	8.4e-06
Cutotype	K01251	Cutotype 2	1.61869	0.300693	124	57	3.97e-07	8.21e-05
Cutotype	K00765	Cutotype 2	1.12625	0.316809	124	57	0.00055143	0.0279488
Cutotype	K03695	Cutotype 2	1.79325	0.329519	124	58	3.06e-07	6.62e-05
Cutotype	K00134	Cutotype 2	1.16771	0.335074	124	58	0.00069963	0.0332081
Cutotype	K09767	Cutotype 2	1.35799	0.314025	124	59	3.29e-05	0.00308065
Cutotype	K03076	Cutotype 2	1.21881	0.291175	124	59	5.62e-05	0.00484812
Cutotype	K03701	Cutotype 2	1.06706	0.299976	124	59	0.00054734	0.0278148
Cutotype	K02520	Cutotype 2	1.53708	0.317509	124	60	4.09e-06	0.0005837
Cutotype	K01956	Cutotype 2	1.2468	0.294446	124	60	4.66e-05	0.00414021
Cutotype	K06942	Cutotype 2	1.48296	0.310942	124	61	5.51e-06	0.00074026
Cutotype	K00626	Cutotype 2	2.17983	0.343049	124	62	4.45e-09	1.49e-06
Cutotype	K03553	Cutotype 2	1.41187	0.270665	124	62	8.26e-07	0.00014983
Cutotype	K04564	Cutotype 2	1.13998	0.302152	124	62	0.00025769	0.0156222
Cutotype	K00382	Cutotype 2	1.15355	0.318399	124	62	0.00043633	0.0234942
Cutotype	K03624	Cutotype 2	1.41856	0.296008	124	63	5.01e-06	0.00068198
Cutotype	K01579	Cutotype 2	1.95822	0.312774	124	67	6.96e-09	2.29e-06
Cutotype	K02470	Cutotype 2	1.45567	0.332707	124	67	2.7e-05	0.00261368
Cutotype	K07484	Cutotype 2	2.01216	0.324438	124	69	9.21e-09	2.92e-06
Cutotype	K01653	Cutotype 2	1.13406	0.323755	124	70	0.00065853	0.0317997
Cutotype	K10914	Cutotype 2	1.56903	0.333975	124	72	7.39e-06	0.00093242
Cutotype	K03666	Cutotype 2	1.93331	0.302956	124	73	3.9e-09	1.33e-06
Cutotype	K01494	Cutotype 2	1.90769	0.313693	124	73	1.63e-08	4.88e-06
Cutotype	K02970	Cutotype 2	2.25223	0.309061	124	74	4.44e-11	2.16e-08
Cutotype	K01265	Cutotype 2	1.12811	0.316352	124	74	0.000531	0.0271521
Cutotype	K03111	Cutotype 2	1.41648	0.343447	124	75	7.09e-05	0.0057398
Cutotype	K01992	Cutotype 2	2.00837	0.368407	124	76	2.93e-07	6.43e-05
Cutotype	K01990	Cutotype 2	1.80433	0.351391	124	76	1.18e-06	0.00020515
Cutotype	K06891	Cutotype 2	1.25609	0.347093	124	80	0.00044256	0.0237533
Cutotype	K16013	Cutotype 2	-1.38278	0.314776	124	86	2.52e-05	0.00251677
Cutotype	K02919	Cutotype 2	1.60993	0.403972	124	90	0.00011924	0.00858049
Cutotype	K07483	Cutotype 2	1.96035	0.335125	124	91	4.8e-08	1.27e-05
Cutotype	K00077	Cutotype 2	-1.16393	0.319829	124	92	0.00041243	0.0225466
Cutotype	K01190	Cutotype 2	-1.14122	0.316705	124	92	0.00046685	0.0246864
Cutotype	K02078	Cutotype 2	1.70562	0.32937	124	95	9.74e-07	0.00017287
Cutotype	K03685	Cutotype 2	-1.20126	0.34559	124	95	0.00072106	0.033936
Cutotype	K07497	Cutotype 2	2.43874	0.355515	124	96	3.78e-10	1.63e-07
Cutotype	K03457	Cutotype 2	-1.43763	0.341063	124	101	5.02e-05	0.0043951
Cutotype	K02519	Cutotype 2	-1.20414	0.299919	124	101	0.00010685	0.00785727
Cutotype	K03704	Cutotype 2	1.94472	0.326144	124	102	2.84e-08	7.86e-06
Cutotype	K02775	Cutotype 2	-1.1826	0.249258	124	102	6.11e-06	0.00080905
Cutotype	K01812	Cutotype 2	-1.41007	0.258126	124	103	2.79e-07	6.17e-05
Cutotype	K02950	Cutotype 2	2.12275	0.327924	124	104	2.51e-09	9.03e-07
Cutotype	K02110	Cutotype 2	1.5824	0.342784	124	104	1.03e-05	0.00120241
Cutotype	K06605	Cutotype 2	-1.0818	0.299335	124	104	0.00045007	0.0240531
Cutotype	K00878	Cutotype 2	-1.56552	0.272326	124	105	7.64e-08	1.93e-05
Cutotype	K08996	Cutotype 2	-1.37117	0.274441	124	107	2.13e-06	0.00033103
Cutotype	K19265	Cutotype 2	-1.2011	0.263265	124	107	1.28e-05	0.0014404
Cutotype	K07460	Cutotype 2	-1.69134	0.318263	124	108	5.38e-07	0.00010645
Cutotype	K06726	Cutotype 2	-1.65181	0.314034	124	108	6.83e-07	0.00012996
Cutotype	K01945	Cutotype 2	-1.20911	0.26306	124	108	1.12e-05	0.00128458
Cutotype	K21399	Cutotype 2	-1.1405	0.308504	124	108	0.00033716	0.0193177
Cutotype	K01126	Cutotype 2	-1.14189	0.265509	124	109	3.61e-05	0.00332211
Cutotype	K00340	Cutotype 2	-1.2573	0.301488	124	109	5.96e-05	0.00505162
Cutotype	K01693	Cutotype 2	-1.25703	0.30284	124	109	6.42e-05	0.00531014
Cutotype	K05991	Cutotype 2	-1.41062	0.285047	124	110	2.6e-06	0.00039269
Cutotype	K07306	Cutotype 2	-1.15257	0.245749	124	110	7.64e-06	0.00095632
Cutotype	K12410	Cutotype 2	-1.22884	0.27301	124	110	1.64e-05	0.00175857
Cutotype	K03501	Cutotype 2	-1.27136	0.290449	124	110	2.68e-05	0.00261368
Cutotype	K01489	Cutotype 2	-1.22933	0.284586	124	110	3.35e-05	0.00312661
Cutotype	K03402	Cutotype 2	-1.16017	0.300863	124	110	0.00019114	0.0125116
Cutotype	K03789	Cutotype 2	-1.6944	0.271936	124	111	8.02e-09	2.59e-06
Cutotype	K03975	Cutotype 2	-1.52572	0.251732	124	111	1.79e-08	5.28e-06
Cutotype	K01167	Cutotype 2	-1.71109	0.291253	124	111	4.27e-08	1.13e-05
Cutotype	K00859	Cutotype 2	-1.26558	0.258705	124	111	3.31e-06	0.00048271
Cutotype	K01206	Cutotype 2	-1.22435	0.256363	124	111	5.37e-06	0.00072419
Cutotype	K06287	Cutotype 2	-1.23652	0.291975	124	111	4.65e-05	0.00413743
Cutotype	K06173	Cutotype 2	-1.17043	0.29657	124	111	0.0001375	0.00957003
Cutotype	K00024	Cutotype 2	-1.09537	0.279125	124	111	0.00014919	0.0102481
Cutotype	K01810	Cutotype 2	-1.10933	0.289347	124	111	0.00020708	0.0133117
Cutotype	K00931	Cutotype 2	-1.01591	0.28321	124	111	0.00049383	0.0257862
Cutotype	K03705	Cutotype 2	-0.911291	0.254183	124	111	0.00049715	0.0258519
Cutotype	K03761	Cutotype 2	-1.40684	0.249574	124	112	1.27e-07	3.02e-05
Cutotype	K02564	Cutotype 2	-1.31533	0.282355	124	112	8.69e-06	0.00106416
Cutotype	K01972	Cutotype 2	-1.22401	0.269154	124	112	1.36e-05	0.00150896
Cutotype	K03101	Cutotype 2	-1.08844	0.245824	124	112	2.19e-05	0.00222771
Cutotype	K00013	Cutotype 2	-1.1548	0.269171	124	112	3.76e-05	0.00343548
Cutotype	K00016	Cutotype 2	-1.19483	0.280026	124	112	4.12e-05	0.00371037
Cutotype	K01880	Cutotype 2	-1.14562	0.279275	124	112	7.71e-05	0.00610142
Cutotype	K16163	Cutotype 2	-1.17008	0.289907	124	112	9.88e-05	0.0074296
Cutotype	K13671	Cutotype 2	-1.13325	0.282647	124	112	0.00010904	0.00798306
Cutotype	K01496	Cutotype 2	-1.09885	0.300483	124	112	0.00038774	0.0215501
Cutotype	K01770	Cutotype 2	-1.02714	0.283953	124	112	0.00044503	0.0238602
Cutotype	K00954	Cutotype 2	-1.01265	0.284149	124	112	0.00053505	0.0272564
Cutotype	K07560	Cutotype 2	-1.04335	0.294119	124	112	0.00056594	0.0284251
Cutotype	K01056	Cutotype 2	-0.926279	0.270078	124	112	0.00084215	0.0383379
Cutotype	K00147	Cutotype 2	-1.37336	0.26191	124	113	7.33e-07	0.00013646
Cutotype	K00215	Cutotype 2	-1.37257	0.267572	124	113	1.2e-06	0.00020896
Cutotype	K17828	Cutotype 2	-1.33907	0.267388	124	113	2.02e-06	0.00031786
Cutotype	K01686	Cutotype 2	-1.2414	0.256809	124	113	4.21e-06	0.00059508
Cutotype	K05878	Cutotype 2	-1.2929	0.274845	124	113	7.21e-06	0.00091635
Cutotype	K01788	Cutotype 2	-1.19498	0.262118	124	113	1.3e-05	0.0014536
Cutotype	K01478	Cutotype 2	-1.1869	0.266195	124	113	1.94e-05	0.00200425
Cutotype	K00526	Cutotype 2	-1.13364	0.265346	124	113	4.03e-05	0.00364842
Cutotype	K02021	Cutotype 2	-1.11954	0.269147	124	113	6.21e-05	0.00518816
Cutotype	K01885	Cutotype 2	-1.06271	0.264042	124	113	0.000103	0.0076296
Cutotype	K01488	Cutotype 2	-1.10344	0.274538	124	113	0.00010513	0.00775348
Cutotype	K18682	Cutotype 2	-1.05606	0.265315	124	113	0.0001214	0.00868441
Cutotype	K04075	Cutotype 2	-1.08423	0.27358	124	113	0.00012938	0.00908665
Cutotype	K03470	Cutotype 2	-1.06112	0.28049	124	113	0.00024845	0.0152093
Cutotype	K03439	Cutotype 2	-1.00529	0.26682	124	113	0.0002625	0.0158181
Cutotype	K00762	Cutotype 2	-1.05929	0.281488	124	113	0.00026673	0.0159898
Cutotype	K07566	Cutotype 2	-0.98322	0.266715	124	113	0.00034977	0.0199039
Cutotype	K01186	Cutotype 2	-0.929052	0.26792	124	113	0.00074155	0.0346075
Cutotype	K11045	Cutotype 2	-0.953621	0.280761	124	113	0.00094021	0.041925
Cutotype	K03801	Cutotype 2	-1.33378	0.22998	124	114	6.05e-08	1.57e-05
Cutotype	K08483	Cutotype 2	-1.44746	0.252116	124	114	7.91e-08	1.99e-05
Cutotype	K01906	Cutotype 2	-1.36716	0.247035	124	114	2.02e-07	4.6e-05
Cutotype	K10200	Cutotype 2	-1.3761	0.250067	124	114	2.33e-07	5.25e-05
Cutotype	K00652	Cutotype 2	-1.34575	0.247684	124	114	3.18e-07	6.8e-05
Cutotype	K14441	Cutotype 2	-1.2529	0.244774	124	114	1.26e-06	0.00021584
Cutotype	K02003	Cutotype 2	-1.20907	0.254166	124	114	5.8e-06	0.00077031
Cutotype	K03466	Cutotype 2	-1.18966	0.251016	124	114	6.24e-06	0.0008198
Cutotype	K00343	Cutotype 2	-1.25101	0.265465	124	114	6.97e-06	0.00089432
Cutotype	K07085	Cutotype 2	-1.23057	0.262005	124	114	7.43e-06	0.00093505
Cutotype	K01356	Cutotype 2	-1.1943	0.258496	124	114	1.02e-05	0.00119925
Cutotype	K01209	Cutotype 2	-1.25887	0.276976	124	114	1.38e-05	0.00151494
Cutotype	K02233	Cutotype 2	-1.18412	0.260752	124	114	1.4e-05	0.00152386
Cutotype	K02346	Cutotype 2	-1.11083	0.248399	124	114	1.84e-05	0.00192559
Cutotype	K01803	Cutotype 2	-1.07092	0.266958	124	114	0.00010818	0.00794281
Cutotype	K06168	Cutotype 2	-1.04199	0.260737	124	114	0.00011446	0.00830669
Cutotype	K03687	Cutotype 2	-1.08659	0.274291	124	114	0.00013017	0.00912957
Cutotype	K01069	Cutotype 2	-1.0526	0.274328	124	114	0.0002048	0.0131987
Cutotype	K01823	Cutotype 2	-0.996021	0.266275	124	114	0.000289	0.017066
Cutotype	K03980	Cutotype 2	-0.956041	0.260085	124	114	0.00036292	0.0204898
Cutotype	K07173	Cutotype 2	-1.00884	0.275747	124	114	0.00038556	0.0215001
Cutotype	K00040	Cutotype 2	-0.961729	0.264023	124	114	0.0004076	0.0223559
Cutotype	K06215	Cutotype 2	-0.993715	0.276252	124	114	0.00047711	0.0250964
Cutotype	K00943	Cutotype 2	-0.965609	0.273156	124	114	0.00059034	0.0293272
Cutotype	K00099	Cutotype 2	-0.885849	0.261998	124	114	0.00098945	0.0435394
Cutotype	K07503	Cutotype 2	-0.814574	0.243877	124	114	0.00113246	0.0483043
Cutotype	K03798	Cutotype 2	-0.870084	0.26156	124	114	0.00118398	0.0498707
Cutotype	K01874	Cutotype 2	-1.38106	0.232859	124	115	3.29e-08	8.91e-06
Cutotype	K06131	Cutotype 2	-1.45524	0.262673	124	115	1.97e-07	4.53e-05
Cutotype	K15770	Cutotype 2	-1.25821	0.233248	124	115	3.78e-07	7.91e-05
Cutotype	K02551	Cutotype 2	-1.29614	0.241224	124	115	4.15e-07	8.51e-05
Cutotype	K07654	Cutotype 2	-1.29908	0.243058	124	115	4.7e-07	9.46e-05
Cutotype	K01938	Cutotype 2	-1.27987	0.243702	124	115	7.08e-07	0.00013351
Cutotype	K03549	Cutotype 2	-1.25689	0.245482	124	115	1.25e-06	0.0002156
Cutotype	K01735	Cutotype 2	-1.23142	0.245685	124	115	1.99e-06	0.0003132
Cutotype	K18930	Cutotype 2	-1.13989	0.245664	124	115	9.37e-06	0.00112497
Cutotype	K00857	Cutotype 2	-1.1878	0.257285	124	115	1.03e-05	0.00120241
Cutotype	K02232	Cutotype 2	-1.138	0.248621	124	115	1.21e-05	0.00137589
Cutotype	K02492	Cutotype 2	-1.12749	0.246338	124	115	1.21e-05	0.00137589
Cutotype	K02552	Cutotype 2	-1.14928	0.252932	124	115	1.38e-05	0.00151772
Cutotype	K00688	Cutotype 2	-1.12433	0.250677	124	115	1.75e-05	0.00184229
Cutotype	K00989	Cutotype 2	-1.13634	0.253397	124	115	1.75e-05	0.00184386
Cutotype	K01087	Cutotype 2	-1.15686	0.263335	124	115	2.52e-05	0.00251677
Cutotype	K02529	Cutotype 2	-1.09831	0.250717	124	115	2.64e-05	0.00258823
Cutotype	K00853	Cutotype 2	-1.07375	0.249835	124	115	3.65e-05	0.00334729
Cutotype	K02338	Cutotype 2	-1.0981	0.256175	124	115	3.81e-05	0.0034725
Cutotype	K06941	Cutotype 2	-1.05569	0.253834	124	115	6.22e-05	0.00519109
Cutotype	K00602	Cutotype 2	-1.05652	0.255143	124	115	6.66e-05	0.00546832
Cutotype	K00611	Cutotype 2	-1.04706	0.259075	124	115	9.68e-05	0.00730999
Cutotype	K01872	Cutotype 2	-0.99729	0.249633	124	115	0.00011501	0.00833453
Cutotype	K01834	Cutotype 2	-1.02828	0.260565	124	115	0.0001376	0.00957003
Cutotype	K01012	Cutotype 2	-0.981736	0.249153	124	115	0.0001407	0.00975856
Cutotype	K02779	Cutotype 2	-0.970491	0.250232	124	115	0.00017635	0.0117433
Cutotype	K02778	Cutotype 2	-0.969908	0.250233	124	115	0.00017786	0.0118278
Cutotype	K03387	Cutotype 2	-0.942093	0.248194	124	115	0.00023744	0.0146974
Cutotype	K02926	Cutotype 2	-0.953228	0.259321	124	115	0.00036294	0.0204898
Cutotype	K07447	Cutotype 2	-0.984544	0.267749	124	115	0.00036135	0.0204898
Cutotype	K01520	Cutotype 2	-0.948404	0.261638	124	115	0.00043347	0.0234092
Cutotype	K07098	Cutotype 2	-0.934997	0.260745	124	115	0.00049597	0.0258519
Cutotype	K07067	Cutotype 2	-0.939874	0.263394	124	115	0.0005268	0.0269733
Cutotype	K00075	Cutotype 2	-0.907516	0.256371	124	115	0.00058066	0.0289901
Cutotype	K03979	Cutotype 2	-0.864806	0.248356	124	115	0.00070624	0.0334586
Cutotype	K03526	Cutotype 2	-0.890063	0.255924	124	115	0.00071653	0.033786
Cutotype	K08681	Cutotype 2	-0.866393	0.250737	124	115	0.00077271	0.0359277
Cutotype	K08998	Cutotype 2	-0.912158	0.265306	124	115	0.00081865	0.0374722
Cutotype	K03629	Cutotype 2	-0.836199	0.248455	124	115	0.00104151	0.045285
Cutotype	K00793	Cutotype 2	-1.43019	0.25205	124	116	1.07e-07	2.6e-05
Cutotype	K00684	Cutotype 2	-1.33358	0.240826	124	116	1.99e-07	4.56e-05
Cutotype	K00700	Cutotype 2	-1.26544	0.236659	124	116	4.65e-07	9.4e-05
Cutotype	K00991	Cutotype 2	-1.32993	0.251291	124	116	5.92e-07	0.00011583
Cutotype	K11068	Cutotype 2	-1.298	0.247798	124	116	7.51e-07	0.00013822
Cutotype	K09709	Cutotype 2	-1.29098	0.254443	124	116	1.53e-06	0.00025353
Cutotype	K00982	Cutotype 2	-1.18849	0.23455	124	116	1.57e-06	0.00025744
Cutotype	K01873	Cutotype 2	-1.09709	0.237533	124	116	1.02e-05	0.00120095
Cutotype	K03527	Cutotype 2	-1.12139	0.245309	124	116	1.24e-05	0.00140176
Cutotype	K00791	Cutotype 2	-1.11511	0.245517	124	116	1.39e-05	0.00152294
Cutotype	K02335	Cutotype 2	-1.07479	0.237595	124	116	1.5e-05	0.00162455
Cutotype	K02109	Cutotype 2	-1.08231	0.241715	124	116	1.8e-05	0.00189061
Cutotype	K03307	Cutotype 2	-1.04541	0.239881	124	116	2.89e-05	0.00277481
Cutotype	K03522	Cutotype 2	-1.01596	0.243629	124	116	5.96e-05	0.00505162
Cutotype	K03310	Cutotype 2	-1.01306	0.243065	124	116	6.01e-05	0.00507004
Cutotype	K00333	Cutotype 2	-1.00206	0.247156	124	116	9.22e-05	0.00704094
Cutotype	K02337	Cutotype 2	-0.921427	0.238532	124	116	0.00018651	0.0123215
Cutotype	K03703	Cutotype 2	-0.897597	0.235506	124	116	0.00022457	0.0140392
Cutotype	K02994	Cutotype 2	-1.00745	0.266188	124	116	0.000247	0.0151766
Cutotype	K03652	Cutotype 2	-0.956421	0.255371	124	116	0.00028427	0.0168665
Cutotype	K00337	Cutotype 2	-0.905908	0.250279	124	116	0.00044147	0.0237201
Cutotype	K14162	Cutotype 2	-0.878603	0.243402	124	116	0.00045687	0.0243126
Cutotype	K01924	Cutotype 2	-0.862327	0.244842	124	116	0.0006171	0.0302664
Cutotype	K00338	Cutotype 2	-0.894063	0.263335	124	116	0.00094457	0.0420449
Cutotype	K00975	Cutotype 2	-1.20657	0.227627	124	117	5.71e-07	0.00011229
Cutotype	K01591	Cutotype 2	-1.12779	0.228993	124	117	2.88e-06	0.00042658
Cutotype	K03582	Cutotype 2	-1.10622	0.228784	124	117	4.19e-06	0.00059473
Cutotype	K00867	Cutotype 2	-1.0133	0.242272	124	117	5.69e-05	0.00490264
Cutotype	K01925	Cutotype 2	-0.994301	0.240769	124	117	6.95e-05	0.00564999
Cutotype	K01890	Cutotype 2	-0.950534	0.235694	124	117	9.99e-05	0.0074909
Cutotype	K00817	Cutotype 2	-1.03089	0.25883	124	117	0.0001203	0.0086427
Cutotype	K00281	Cutotype 2	-0.903234	0.230187	124	117	0.00014939	0.0102481
Cutotype	K02933	Cutotype 2	-0.948954	0.246861	124	117	0.00019963	0.012966
Cutotype	K01881	Cutotype 2	-0.88263	0.230645	124	117	0.00021246	0.0135439
Cutotype	K00939	Cutotype 2	-0.926636	0.244318	124	117	0.00024004	0.0148216
Cutotype	K01889	Cutotype 2	-0.868877	0.229696	124	117	0.00024878	0.0152096
Cutotype	K07052	Cutotype 2	-0.85904	0.233401	124	117	0.00035704	0.0202714
Cutotype	K00997	Cutotype 2	-0.935682	0.256249	124	117	0.00039522	0.0219171
Cutotype	K01775	Cutotype 2	-0.879062	0.248063	124	117	0.00057307	0.0287547
Cutotype	K00945	Cutotype 2	-0.864582	0.247991	124	117	0.00069626	0.0330794
Cutotype	K03625	Cutotype 2	-0.813526	0.238708	124	117	0.00090507	0.0405749
Cutotype	K01619	Cutotype 2	-0.863012	0.259088	124	117	0.0011669	0.0493529
Cutotype	K09773	Cutotype 2	-1.23487	0.220284	124	118	1.46e-07	3.46e-05
Cutotype	K03177	Cutotype 2	-1.20584	0.220383	124	118	2.68e-07	5.99e-05
Cutotype	K02230	Cutotype 2	-1.116	0.233655	124	118	5.36e-06	0.00072419
Cutotype	K00060	Cutotype 2	-1.06917	0.226511	124	118	6.75e-06	0.00088034
Cutotype	K10843	Cutotype 2	-1.10056	0.233739	124	118	7.08e-06	0.0009046
Cutotype	K03768	Cutotype 2	-0.988288	0.211207	124	118	7.98e-06	0.00099199
Cutotype	K00162	Cutotype 2	-1.01018	0.22002	124	118	1.14e-05	0.00130774
Cutotype	K02501	Cutotype 2	-1.0244	0.224786	124	118	1.31e-05	0.0014572
Cutotype	K03686	Cutotype 2	-1.066	0.250168	124	118	4.21e-05	0.00378228
Cutotype	K00554	Cutotype 2	-0.833803	0.222109	124	118	0.00027553	0.0164062
Cutotype	K01951	Cutotype 2	-0.836733	0.225106	124	118	0.00031402	0.0183488
Cutotype	K03723	Cutotype 2	-0.801156	0.215644	124	118	0.00031612	0.0184501
Cutotype	K00773	Cutotype 2	-0.80571	0.217532	124	118	0.00032897	0.0190888
Cutotype	K01749	Cutotype 2	-0.768928	0.226303	124	118	0.0009364	0.0418297
Cutotype	K01867	Cutotype 2	-0.727332	0.214254	124	118	0.00094596	0.0420692
Cutotype	K01866	Cutotype 2	-1.01308	0.19667	124	119	1.1e-06	0.00019249
Cutotype	K06199	Cutotype 2	-1.1985	0.242687	124	119	2.72e-06	0.00040757
Cutotype	K01887	Cutotype 2	-0.933942	0.204625	124	119	1.27e-05	0.00143313
Cutotype	K02016	Cutotype 2	-1.145	0.255916	124	119	1.83e-05	0.001913
Cutotype	K01507	Cutotype 2	-0.946625	0.211839	124	119	1.87e-05	0.00194329
Cutotype	K03043	Cutotype 2	-0.861127	0.196514	124	119	2.63e-05	0.00258538
Cutotype	K06153	Cutotype 2	-0.901725	0.210846	124	119	3.96e-05	0.00360031
Cutotype	K03149	Cutotype 2	-0.904305	0.221158	124	119	8.1e-05	0.00633042
Cutotype	K01937	Cutotype 2	-0.832375	0.2098	124	119	0.00012733	0.00899319
Cutotype	K01714	Cutotype 2	-0.794136	0.208811	124	119	0.00023128	0.0144229
Cutotype	K01868	Cutotype 2	-0.749028	0.203736	124	119	0.00036217	0.0204898
Cutotype	K00231	Cutotype 2	-1.15779	0.203477	124	120	9.99e-08	2.44e-05
Cutotype	K01599	Cutotype 2	-1.04303	0.199046	124	120	7.44e-07	0.00013804
Cutotype	K02433	Cutotype 2	-0.898454	0.189452	124	120	6.16e-06	0.00081178
Cutotype	K09014	Cutotype 2	-0.79289	0.196693	124	120	0.0001006	0.00753033
Cutotype	K01915	Cutotype 2	-0.812508	0.20177	124	120	0.00010218	0.00758054
Cutotype	K01892	Cutotype 2	-0.679281	0.192828	124	120	0.00061551	0.0302181
Cutotype	K01952	Cutotype 2	-0.778382	0.223228	124	120	0.00069488	0.0330472
Cutotype	K03496	Cutotype 2	-0.76576	0.207076	124	121	0.00033588	0.0193103
Cutotype	K02909	Cutotype 2	-0.71823	0.208148	124	122	0.00078526	0.0363768
Cutotype	K00259	Cutotype 2	-0.992094	0.154756	124	123	3.39e-09	1.19e-06

## Sheet: MaAsLin2_ShortBRED
Factor	ARG family	Gene name	Value	Coef	stderr	N	N.not.0	pval	qval
Cutotype	ARO_3003974	gyrA point mutation	Cutotype 2	-1.77965	0.281849	124	122	8.18e-09	1.77e-06
Cutotype	ARO_3000181	tet(V)	Cutotype 2	-1.69336	0.31741	124	114	6.26e-07	0.000105943
PAH	ARO_3000478	tet(33)	Dibenzo_a_h_anthracene	2.93136	0.438468	124	20	1.47e-09	3.51e-07
PAH	ARO_3002644	APH(3')-IIa	Acenaphthylene	0.0233705	0.00415709	124	23	1.82e-07	3.63e-05
PAH	ARO_3003905	ANT(4')-Ib	Acenaphthylene	0.0053687	0.00106433	124	21	2.12e-06	0.000334768
PAH	ARO_3002646	APH(3')-Iic	Pyrene	0.068544	0.0138517	124	26	3.15e-06	0.000485649
PAH	ARO_3000230	ANT(2'')-Ia	Acenaphthene	0.0254321	0.00611172	124	18	6.85e-05	0.00806067
