# Supplementary material for: Skin microbiome differentiates into distinct cutotypes with unique metabolic functions upon exposure to polycyclic aromatic hydrocarbons
Source: Microbiome. 2023 Jun 1;11:124. doi: 10.1186/s40168-023-01564-4 (PMC10233911; doi:10.1186/s40168-023-01564-4)
Supplement: Supplementary file 4 — Additional file 3: Table S3. Differences in the contributional diversity of core pathways between cutotypes. [file 40168_2023_1564_MOESM3_ESM.xlsx]

## Sheet: TableS3
Supplementary Table 3. Differences in the contributional diversity of core pathways between cutotypes.
Pathway	Prevalence (% of cutotype)	Cutotype	Gini-Simpson	Bray-Curtis	Within diversity	Between diversity	Contributional group	Shared between cutotypes?
PWY-7111: pyruvate fermentation to isobutanol (engineered)	87.013	Cutotype 1	0.193135	0.313136	low	low	Simple conserved	Yes
VALSYN-PWY: L-valine biosynthesis	85.7143	Cutotype 1	0.167258	0.291497	low	low	Simple conserved	Yes
PWY-6122: 5-aminoimidazole ribonucleotide biosynthesis II	94.8052	Cutotype 1	0.139252	0.268328	low	low	Simple conserved	Yes
PWY-6277: superpathway of 5-aminoimidazole ribonucleotide biosynthesis	94.8052	Cutotype 1	0.139252	0.268328	low	low	Simple conserved	Yes
UDPNAGSYN-PWY: UDP-N-acetyl-D-glucosamine biosynthesis I	93.5065	Cutotype 1	0.127681	0.244728	low	low	Simple conserved	Yes
PWY-6121: 5-aminoimidazole ribonucleotide biosynthesis I	93.5065	Cutotype 1	0.123604	0.251518	low	low	Simple conserved	Yes
PWY-7221: guanosine ribonucleotides de novo biosynthesis	96.1039	Cutotype 1	0.114997	0.263463	low	low	Simple conserved	Yes
PWY-7279: aerobic respiration II (cytochrome c) (yeast)	96.1039	Cutotype 1	0.110677	0.26733	low	low	Simple conserved	Yes
PWY-6609: adenine and adenosine salvage III	96.1039	Cutotype 1	0.109126	0.271594	low	low	Simple conserved	Yes
PWY-3781: aerobic respiration I (cytochrome c)	96.1039	Cutotype 1	0.104985	0.256419	low	low	Simple conserved	Yes
PWY-7220: adenosine deoxyribonucleotides de novo biosynthesis II	96.1039	Cutotype 1	0.101194	0.269532	low	low	Simple conserved	Yes
PWY-7222: guanosine deoxyribonucleotides de novo biosynthesis II	96.1039	Cutotype 1	0.101194	0.269532	low	low	Simple conserved	Yes
PWY-3841: folate transformations II	94.8052	Cutotype 1	0.100698	0.236243	low	low	Simple conserved	Yes
PWY-5686: UMP biosynthesis	92.2078	Cutotype 1	0.0990333	0.228886	low	low	Simple conserved	Yes
COA-PWY-1: coenzyme A biosynthesis II (mammalian)	94.8052	Cutotype 1	0.0977393	0.231079	low	low	Simple conserved	Yes
PWY-7228: superpathway of guanosine nucleotides de novo biosynthesis I	94.8052	Cutotype 1	0.097666	0.243154	low	low	Simple conserved	Yes
PWY-7219: adenosine ribonucleotides de novo biosynthesis	97.4026	Cutotype 1	0.0975045	0.291497	low	low	Simple conserved	Yes
PWY-5188: tetrapyrrole biosynthesis I (from glutamate)	93.5065	Cutotype 1	0.0959958	0.237508	low	low	Simple conserved	No
PWY-2942: L-lysine biosynthesis III	93.5065	Cutotype 1	0.0926087	0.237148	low	low	Simple conserved	No
PWY-6123: inosine-5'-phosphate biosynthesis I	93.5065	Cutotype 1	0.0923598	0.215047	low	low	Simple conserved	Yes
COA-PWY: coenzyme A biosynthesis I	94.8052	Cutotype 1	0.0887049	0.241631	low	low	Simple conserved	Yes
HISTSYN-PWY: L-histidine biosynthesis	89.6104	Cutotype 1	0.0878036	0.245448	low	low	Simple conserved	No
PWY-6387: UDP-N-acetylmuramoyl-pentapeptide biosynthesis I (meso-diaminopimelate containing)	93.5065	Cutotype 1	0.0863247	0.217221	low	low	Simple conserved	Yes
PWY-7197: pyrimidine deoxyribonucleotide phosphorylation	94.8052	Cutotype 1	0.0860276	0.266332	low	low	Simple conserved	Yes
THRESYN-PWY: superpathway of L-threonine biosynthesis	90.9091	Cutotype 1	0.0847156	0.217462	low	low	Simple conserved	Yes
PWY-5097: L-lysine biosynthesis VI	93.5065	Cutotype 1	0.0842112	0.230042	low	low	Simple conserved	No
HISDEG-PWY: L-histidine degradation I	93.5065	Cutotype 1	0.0837252	0.231418	low	low	Simple conserved	Yes
PEPTIDOGLYCANSYN-PWY: peptidoglycan biosynthesis I (meso-diaminopimelate containing)	93.5065	Cutotype 1	0.0834212	0.213408	low	low	Simple conserved	Yes
HEME-BIOSYNTHESIS-II: heme biosynthesis I (aerobic)	96.1039	Cutotype 1	0.0826044	0.24991	low	low	Simple conserved	Yes
GLUTORN-PWY: L-ornithine biosynthesis	92.2078	Cutotype 1	0.0807768	0.21318	low	low	Simple conserved	Yes
ARGSYNBSUB-PWY: L-arginine biosynthesis II (acetyl cycle)	94.8052	Cutotype 1	0.0792471	0.223202	low	low	Simple conserved	Yes
PWY-7208: superpathway of pyrimidine nucleobases salvage	94.8052	Cutotype 1	0.0774815	0.236634	low	low	Simple conserved	Yes
PWY-6125: superpathway of guanosine nucleotides de novo biosynthesis II	92.2078	Cutotype 1	0.0762738	0.232894	low	low	Simple conserved	Yes
DAPLYSINESYN-PWY: L-lysine biosynthesis I	93.5065	Cutotype 1	0.0718935	0.219796	low	low	Simple conserved	No
PWY0-166: superpathway of pyrimidine deoxyribonucleotides de novo biosynthesis (E. coli)	92.2078	Cutotype 1	0.0702525	0.219428	low	low	Simple conserved	Yes
PWY-724: superpathway of L-lysine, L-threonine and L-methionine biosynthesis II	90.9091	Cutotype 1	0.0702015	0.20193	low	low	Simple conserved	No
PWY-6386: UDP-N-acetylmuramoyl-pentapeptide biosynthesis II (lysine-containing)	93.5065	Cutotype 1	0.0693571	0.209876	low	low	Simple conserved	Yes
PWY-4242: pantothenate and coenzyme A biosynthesis III	92.2078	Cutotype 1	0.0670444	0.200804	low	low	Simple conserved	Yes
PWY-7184: pyrimidine deoxyribonucleotides de novo biosynthesis I	92.2078	Cutotype 1	0.0667784	0.217439	low	low	Simple conserved	Yes
ARGSYN-PWY: L-arginine biosynthesis I (via L-ornithine)	92.2078	Cutotype 1	0.0656021	0.205647	low	low	Simple conserved	Yes
PWY-7539: 6-hydroxymethyl-dihydropterin diphosphate biosynthesis III (Chlamydia)	93.5065	Cutotype 1	0.0655556	0.237259	low	low	Simple conserved	No
PWY-7400: L-arginine biosynthesis IV (archaebacteria)	92.2078	Cutotype 1	0.0651449	0.205605	low	low	Simple conserved	Yes
PWY-6147: 6-hydroxymethyl-dihydropterin diphosphate biosynthesis I	93.5065	Cutotype 1	0.0611739	0.244236	low	low	Simple conserved	Yes
PWY-6385: peptidoglycan biosynthesis III (mycobacteria)	92.2078	Cutotype 1	0.0529481	0.199289	low	low	Simple conserved	Yes
PWY-7199: pyrimidine deoxyribonucleosides salvage	90.9091	Cutotype 1	0.0460633	0.207624	low	low	Simple conserved	Yes
1CMET2-PWY: N10-formyl-tetrahydrofolate biosynthesis	90.9091	Cutotype 1	0.0374197	0.204064	low	low	Simple conserved	No
PWY-6151: S-adenosyl-L-methionine cycle I	92.2078	Cutotype 1	0.0307048	0.208283	low	low	Simple conserved	No
PWY-4981: L-proline biosynthesis II (from arginine)	93.5065	Cutotype 1	0.0214671	0.18796	low	low	Simple conserved	No
PWY-7357: thiamin formation from pyrithiamine and oxythiamine (yeast)	94.8052	Cutotype 1	0.00889342	0.208632	low	low	Simple conserved	No
PWY-6897: thiamin salvage II	93.5065	Cutotype 1	0.00686969	0.2051	low	low	Simple conserved	No
PWY-5028: L-histidine degradation II	93.5065	Cutotype 1	0.00240805	0.192796	low	low	Simple conserved	Yes
NONOXIPENT-PWY: pentose phosphate pathway (non-oxidative branch)	78.7234	Cutotype 2	0.367283	0.892344	low	high	Simple variable	No
PWY-7220: adenosine deoxyribonucleotides de novo biosynthesis II	87.234	Cutotype 2	0.364718	0.704665	low	high	Simple variable	Yes
PWY-7222: guanosine deoxyribonucleotides de novo biosynthesis II	87.234	Cutotype 2	0.364718	0.704665	low	high	Simple variable	Yes
COA-PWY-1: coenzyme A biosynthesis II (mammalian)	85.1064	Cutotype 2	0.365458	0.661927	low	high	Simple variable	Yes
COA-PWY: coenzyme A biosynthesis I	85.1064	Cutotype 2	0.303043	0.617285	low	high	Simple variable	Yes
PWY-6122: 5-aminoimidazole ribonucleotide biosynthesis II	91.4894	Cutotype 2	0.469026	0.691155	low	high	Simple variable	Yes
PWY-6147: 6-hydroxymethyl-dihydropterin diphosphate biosynthesis I	76.5957	Cutotype 2	0.198534	0.594308	low	high	Simple variable	Yes
PWY-6277: superpathway of 5-aminoimidazole ribonucleotide biosynthesis	91.4894	Cutotype 2	0.469026	0.691155	low	high	Simple variable	Yes
PWY-6609: adenine and adenosine salvage III	87.234	Cutotype 2	0.275492	0.607445	low	high	Simple variable	Yes
PWY-7184: pyrimidine deoxyribonucleotides de novo biosynthesis I	78.7234	Cutotype 2	0.227757	0.665161	low	high	Simple variable	Yes
PWY-7197: pyrimidine deoxyribonucleotide phosphorylation	87.234	Cutotype 2	0.303849	0.683765	low	high	Simple variable	Yes
PWY-7208: superpathway of pyrimidine nucleobases salvage	87.234	Cutotype 2	0.275549	0.708868	low	high	Simple variable	Yes
PWY-7219: adenosine ribonucleotides de novo biosynthesis	85.1064	Cutotype 2	0.410832	0.679572	low	high	Simple variable	Yes
PWY0-166: superpathway of pyrimidine deoxyribonucleotides de novo biosynthesis (E. coli)	78.7234	Cutotype 2	0.233063	0.665018	low	high	Simple variable	Yes
UDPNAGSYN-PWY: UDP-N-acetyl-D-glucosamine biosynthesis I	91.4894	Cutotype 2	0.421106	0.666654	low	high	Simple variable	Yes
ARGSYN-PWY: L-arginine biosynthesis I (via L-ornithine)	78.7234	Cutotype 2	0.332875	0.659655	low	high	Simple variable	Yes
ARGSYNBSUB-PWY: L-arginine biosynthesis II (acetyl cycle)	82.9787	Cutotype 2	0.340522	0.633638	low	high	Simple variable	Yes
GLUTORN-PWY: L-ornithine biosynthesis	78.7234	Cutotype 2	0.35296	0.659439	low	high	Simple variable	Yes
HEME-BIOSYNTHESIS-II: heme biosynthesis I (aerobic)	82.9787	Cutotype 2	0.33598	0.631028	low	high	Simple variable	Yes
HISDEG-PWY: L-histidine degradation I	89.3617	Cutotype 2	0.417239	0.679795	low	high	Simple variable	Yes
PEPTIDOGLYCANSYN-PWY: peptidoglycan biosynthesis I (meso-diaminopimelate containing)	85.1064	Cutotype 2	0.305923	0.624388	low	high	Simple variable	Yes
PWY-3781: aerobic respiration I (cytochrome c)	89.3617	Cutotype 2	0.44096	0.653387	low	high	Simple variable	Yes
PWY-3841: folate transformations II	78.7234	Cutotype 2	0.326318	0.652201	low	high	Simple variable	Yes
PWY-4242: pantothenate and coenzyme A biosynthesis III	76.5957	Cutotype 2	0.231772	0.588432	low	high	Simple variable	Yes
PWY-5028: L-histidine degradation II	76.5957	Cutotype 2	0	0.390877	low	low	Simple conserved	Yes
PWY-5686: UMP biosynthesis	80.8511	Cutotype 2	0.347448	0.657495	low	high	Simple variable	Yes
PWY-6121: 5-aminoimidazole ribonucleotide biosynthesis I	89.3617	Cutotype 2	0.441696	0.688219	low	high	Simple variable	Yes
PWY-6123: inosine-5'-phosphate biosynthesis I	87.234	Cutotype 2	0.391275	0.692895	low	high	Simple variable	Yes
PWY-6125: superpathway of guanosine nucleotides de novo biosynthesis II	78.7234	Cutotype 2	0.321778	0.64475	low	high	Simple variable	Yes
PWY-6385: peptidoglycan biosynthesis III (mycobacteria)	78.7234	Cutotype 2	0.267899	0.565939	low	high	Simple variable	Yes
PWY-6386: UDP-N-acetylmuramoyl-pentapeptide biosynthesis II (lysine-containing)	82.9787	Cutotype 2	0.318834	0.619904	low	high	Simple variable	Yes
PWY-6387: UDP-N-acetylmuramoyl-pentapeptide biosynthesis I (meso-diaminopimelate containing)	85.1064	Cutotype 2	0.317767	0.62208	low	high	Simple variable	Yes
PWY-7111: pyruvate fermentation to isobutanol (engineered)	85.1064	Cutotype 2	0.528886	0.742271	high	high	Complex variable	Yes
PWY-7199: pyrimidine deoxyribonucleosides salvage	76.5957	Cutotype 2	0.157714	0.628336	low	high	Simple variable	Yes
PWY-7221: guanosine ribonucleotides de novo biosynthesis	87.234	Cutotype 2	0.40539	0.671752	low	high	Simple variable	Yes
PWY-7228: superpathway of guanosine nucleotides de novo biosynthesis I	82.9787	Cutotype 2	0.36787	0.67651	low	high	Simple variable	Yes
PWY-7279: aerobic respiration II (cytochrome c) (yeast)	85.1064	Cutotype 2	0.441366	0.664717	low	high	Simple variable	Yes
PWY-7400: L-arginine biosynthesis IV (archaebacteria)	78.7234	Cutotype 2	0.328831	0.658707	low	high	Simple variable	Yes
THRESYN-PWY: superpathway of L-threonine biosynthesis	76.5957	Cutotype 2	0.251483	0.608857	low	high	Simple variable	Yes
VALSYN-PWY: L-valine biosynthesis	87.234	Cutotype 2	0.505675	0.766125	high	high	Complex variable	Yes
