# Supplementary material for: Skin microbiome differentiates into distinct cutotypes with unique metabolic functions upon exposure to polycyclic aromatic hydrocarbons
Source: Microbiome. 2023 Jun 1;11:124. doi: 10.1186/s40168-023-01564-4 (PMC10233911; doi:10.1186/s40168-023-01564-4)
Supplement: Supplementary file 5 — Additional file 4: Table S4. Resistome of the skin microbiome grouped by sample and cutotype. [file 40168_2023_1564_MOESM4_ESM.xlsx]

## Sheet: ReadMe
Column heading description
RPKM: Reads per kilobase of reference sequence per million sample reads

## Sheet: ARG_family_w_cutotype
Supplementary Table 4. Resistome of the skin microbiome grouped by sample and cutotype.
Sample	Cutotype	Accession	Name	Description	RPKM
LOR002C	Cutotype 1	ARO_3003359	Streptomyces cinnamoneus EF-Tu mutants conferring resistance to elfamycin	Sequence variants of Streptomyces cinnamoneus elongation factor Tu that confer resistance to elfamycin antibiotics.	2397.99
LOR002C	Cutotype 1	ARO_3003974	Cutibacterium acnes gyrA conferring resistance to fluoroquinolones	Point mutations in Cutibacterium acnes gyrA protein known to confer resistance to fluoroquinolone antibiotics.	1412.56
LOR002C	Cutotype 1	ARO_3002829	vgaA	vgaA is an ABC-F subfamily protein expressed in staphylococci that confers resistance to streptogramin A antibiotics and related compounds. It is associated with plasmid DNA.	97.8737
LOR002C	Cutotype 1	ARO_3004091	ANT(3'')-IIc	ANT(3'')-IIc is a aminoglycoside nucleotidyltransferase identified in Acinetobacter spp. via horizontal gene transfer mechanisms.	2.17071
LOR002C	Cutotype 1	ARO_3003197	aadA25	streptomycin/spectinomycin resistance gene found in Pasteurella multocida isolated from bovine respiratory tract	1.26625
LOR003C	Cutotype 1	ARO_3003974	Cutibacterium acnes gyrA conferring resistance to fluoroquinolones	Point mutations in Cutibacterium acnes gyrA protein known to confer resistance to fluoroquinolone antibiotics.	1212.54
LOR003C	Cutotype 1	ARO_3003359	Streptomyces cinnamoneus EF-Tu mutants conferring resistance to elfamycin	Sequence variants of Streptomyces cinnamoneus elongation factor Tu that confer resistance to elfamycin antibiotics.	870.594
LOR003C	Cutotype 1	ARO_3000181	tet(V)	TetV is a tetracycline efflux protein that has been found in Mycolicibacterium smegmatis and Mycolicibacterium fortuitum.	423.305
LOR003C	Cutotype 1	ARO_3000410	sul1	Sul1 is a sulfonamide resistant dihydropteroate synthase of Gram-negative bacteria. It is linked to other resistance genes of class 1 integrons.	70.6846
LOR003C	Cutotype 1	ARO_3000596	ErmX	ErmX is a rRNA methyltransferase that protects the ribosome from inactivation due to antibiotic binding.	55.0599
LOR003C	Cutotype 1	ARO_3002174	MIR-9	MIR-9 is a beta-lactamase. From the Lahey list of MIR beta-lactamases.	1.49051
LOR003C	Cutotype 1	ARO_3002646	APH(3')-IIc	APH(3')-IIc is a chromosomal-encoded aminoglycoside phosphotransferase in S. maltophilia	1.49051
LOR005C	Cutotype 1	ARO_3003974	Cutibacterium acnes gyrA conferring resistance to fluoroquinolones	Point mutations in Cutibacterium acnes gyrA protein known to confer resistance to fluoroquinolone antibiotics.	7172.94
LOR005C	Cutotype 1	ARO_3003359	Streptomyces cinnamoneus EF-Tu mutants conferring resistance to elfamycin	Sequence variants of Streptomyces cinnamoneus elongation factor Tu that confer resistance to elfamycin antibiotics.	651.637
LOR005C	Cutotype 1	ARO_3000412	sul2	Sul2 is a sulfonamide resistant dihydropteroate synthase of Gram-negative bacteria, usually found on small plasmids.	375.014
LOR005C	Cutotype 1	ARO_3000181	tet(V)	TetV is a tetracycline efflux protein that has been found in Mycolicibacterium smegmatis and Mycolicibacterium fortuitum.	285.265
LOR005C	Cutotype 1	ARO_3003550	mdtP	Multidrug resistance efflux pump. Could be involved in resistance to puromycin, acriflavine and tetraphenylarsonium chloride	145.543
LOR005C	Cutotype 1	ARO_3002788	QnrD1	QnrD1 is a plasmid-mediated quinolone resistance protein found in Salmonella enterica	132.887
LOR005C	Cutotype 1	ARO_3003109	msrE	MsrE is an ABC-F subfamily protein expressed to Klebsiella pneumoniae that confers resistance to erythromycin and streptogramin B antibiotics. It is associated with plasmid DNA. It is also 100% identical to ABC-F type ribosomal protection protein Msr(E) which is in multiple species.	43.663
LOR006C	Cutotype 1	ARO_3003974	Cutibacterium acnes gyrA conferring resistance to fluoroquinolones	Point mutations in Cutibacterium acnes gyrA protein known to confer resistance to fluoroquinolone antibiotics.	11923.4
LOR006C	Cutotype 1	ARO_3004091	ANT(3'')-IIc	ANT(3'')-IIc is a aminoglycoside nucleotidyltransferase identified in Acinetobacter spp. via horizontal gene transfer mechanisms.	476.304
LOR006C	Cutotype 1	ARO_3003359	Streptomyces cinnamoneus EF-Tu mutants conferring resistance to elfamycin	Sequence variants of Streptomyces cinnamoneus elongation factor Tu that confer resistance to elfamycin antibiotics.	457.665
LOR006C	Cutotype 1	ARO_3001710	OXA-211	OXA-211 is a beta-lactamase found in Acinetobacter spp.	1.76642
LOR006C	Cutotype 1	ARO_3002930	vanRO	vanRO is a vanR variant found in the vanO gene cluster	0.920013
LOR007C	Cutotype 1	ARO_3003974	Cutibacterium acnes gyrA conferring resistance to fluoroquinolones	Point mutations in Cutibacterium acnes gyrA protein known to confer resistance to fluoroquinolone antibiotics.	530.835
LOR007C	Cutotype 1	ARO_3000181	tet(V)	TetV is a tetracycline efflux protein that has been found in Mycolicibacterium smegmatis and Mycolicibacterium fortuitum.	276.745
LOR007C	Cutotype 1	ARO_3000596	ErmX	ErmX is a rRNA methyltransferase that protects the ribosome from inactivation due to antibiotic binding.	211.402
LOR007C	Cutotype 1	ARO_3003359	Streptomyces cinnamoneus EF-Tu mutants conferring resistance to elfamycin	Sequence variants of Streptomyces cinnamoneus elongation factor Tu that confer resistance to elfamycin antibiotics.	175.586
LOR007C	Cutotype 1	ARO_3002644	APH(3')-IIa	APH(3')-IIa is a transposon-encoded aminoglycoside phosphotransferase in E. coli	8.75916
LOR007C	Cutotype 1	ARO_3003097	CfxA6	cfxA6 beta-lactamase is a class A beta-lactamase found in an uncultured bacterium	4.43502
LOR008C	Cutotype 1	ARO_3000181	tet(V)	TetV is a tetracycline efflux protein that has been found in Mycolicibacterium smegmatis and Mycolicibacterium fortuitum.	1131.4
LOR008C	Cutotype 1	ARO_3003974	Cutibacterium acnes gyrA conferring resistance to fluoroquinolones	Point mutations in Cutibacterium acnes gyrA protein known to confer resistance to fluoroquinolone antibiotics.	766.081
LOR008C	Cutotype 1	ARO_3003359	Streptomyces cinnamoneus EF-Tu mutants conferring resistance to elfamycin	Sequence variants of Streptomyces cinnamoneus elongation factor Tu that confer resistance to elfamycin antibiotics.	484.459
LOR008C	Cutotype 1	ARO_3000024	patA	PatA is an ABC transporter of Streptococcus pneumoniae that interacts with PatB to confer fluoroquinolone resistance.	291.264
LOR009C	Cutotype 1	ARO_3003974	Cutibacterium acnes gyrA conferring resistance to fluoroquinolones	Point mutations in Cutibacterium acnes gyrA protein known to confer resistance to fluoroquinolone antibiotics.	3038.24
LOR009C	Cutotype 1	ARO_3003359	Streptomyces cinnamoneus EF-Tu mutants conferring resistance to elfamycin	Sequence variants of Streptomyces cinnamoneus elongation factor Tu that confer resistance to elfamycin antibiotics.	319.639
LOR009C	Cutotype 1	ARO_3000181	tet(V)	TetV is a tetracycline efflux protein that has been found in Mycolicibacterium smegmatis and Mycolicibacterium fortuitum.	164.442
LOR009C	Cutotype 1	ARO_3003395	Mycobacterium tuberculosis rpsL mutations conferring resistance to Streptomycin	Ribosomal protein S12 stabilizes the highly conserved pseudoknot structure formed by 16S rRNA. Amino acid substitutions in RpsL affect the higher-order structure of 16S rRNA and confer streptomycin resistance by disrupting interactions between 16S rRNA and streptomycin.	62.4147
LOR009C	Cutotype 1	ARO_3002639	APH(3'')-Ib	APH(3'')-Ib is an aminoglycoside phosphotransferase encoded by plasmids, transposons, integrative conjugative elements and chromosomes in Enterobacteriaceae and Pseudomonas spp.	19.6701
LOR009C	Cutotype 1	ARO_3002597	AAC(6')-Ie-APH(2'')-Ia	AAC(6')-Ie-APH(2'')-Ia is an aminoglycoside acetyltransferase encoded by plasmids and transposons in S. aureus, E. faecalis, E. faecium and Staphylococcus warneri	5.23478
LOR009C	Cutotype 1	ARO_3002829	vgaA	vgaA is an ABC-F subfamily protein expressed in staphylococci that confers resistance to streptogramin A antibiotics and related compounds. It is associated with plasmid DNA.	5.07119
LOR009C	Cutotype 1	ARO_3000566	tet(39)	Tet39 is a tetracycline efflux pump found in Gram-negative bacteria, including Brevundimonas, Stenotrophomonas, Enterobacter, Alcaligenes, Acinetobacter, and Providencia.	1.59096
LOR009C	Cutotype 1	ARO_3003479	tetR	TetR is the repressor of the tetracycline resistance element; its N-terminal region forms a helix-turn-helix structure and binds DNA. Binding of tetracycline to TetR reduces the repressor affinity for the tetracycline resistance gene (tetA) promoter operator sites. Mutations arise within tetR results in lower affinity for tetracyclin	1.53818
LOR011C	Cutotype 1	ARO_3003974	Cutibacterium acnes gyrA conferring resistance to fluoroquinolones	Point mutations in Cutibacterium acnes gyrA protein known to confer resistance to fluoroquinolone antibiotics.	1962.72
LOR011C	Cutotype 1	ARO_3003585	Klebsiella mutant PhoP conferring antibiotic resistance to colistin	A mutant phoP activates pmrHFIJKLM expression responsible for L-aminoarabinose synthesis and polymyxin resistance, by way of alteration of negative charge	151.99
LOR011C	Cutotype 1	ARO_3003359	Streptomyces cinnamoneus EF-Tu mutants conferring resistance to elfamycin	Sequence variants of Streptomyces cinnamoneus elongation factor Tu that confer resistance to elfamycin antibiotics.	145.037
LOR011C	Cutotype 1	ARO_3001388	TEM-211	From the Lahey list of beta-lactamases. Not yet released.	72.2329
LOR011C	Cutotype 1	ARO_3000181	tet(V)	TetV is a tetracycline efflux protein that has been found in Mycolicibacterium smegmatis and Mycolicibacterium fortuitum.	52.0077
LOR011C	Cutotype 1	ARO_3000025	patB	PatB is an ABC transporter of Streptococcus pneumoniae that interacts with PatA to confer fluoroquinolone resistance..	31.6019
LOR011C	Cutotype 1	ARO_3000174	tet(G)	TetG is a tetracycline efflux protein found in Gram-negative bacteria. The encoding gene is found in both chromosomal and plasmid DNA where it is frequently linked to the floR, sul1, and cmlA9 genes which encode proteins that can confer florfenicol/chloramphenicol, sulfamethoxazole, and chloramphenicol resistance, respectively.	28.4195
LOR011C	Cutotype 1	ARO_3003046	qacA	qacA is a subunit of the qac multidrug efflux pump	25.3061
LOR011C	Cutotype 1	ARO_3003395	Mycobacterium tuberculosis rpsL mutations conferring resistance to Streptomycin	Ribosomal protein S12 stabilizes the highly conserved pseudoknot structure formed by 16S rRNA. Amino acid substitutions in RpsL affect the higher-order structure of 16S rRNA and confer streptomycin resistance by disrupting interactions between 16S rRNA and streptomycin.	8.33456
LOR011C	Cutotype 1	ARO_3000596	ErmX	ErmX is a rRNA methyltransferase that protects the ribosome from inactivation due to antibiotic binding.	6.46862
LOR011C	Cutotype 1	ARO_3003511	Escherichia coli soxS with mutation conferring antibiotic resistance	SoxS is a global regulator that up-regulates the expression of AcrAB efflux genes. It also reduces OmpF expression to decrease cell membrane permeability.	5.7026
LOR011C	Cutotype 1	ARO_3002255	CARB-16	CARB-16 is a beta-lactamase. From the Lahey list of IMP beta-lactamases.	2.80698
LOR012C	Cutotype 1	ARO_3003974	Cutibacterium acnes gyrA conferring resistance to fluoroquinolones	Point mutations in Cutibacterium acnes gyrA protein known to confer resistance to fluoroquinolone antibiotics.	5310.33
LOR012C	Cutotype 1	ARO_3000216	acrB	Protein subunit of AcrA-AcrB-TolC multidrug efflux complex. AcrB functions as a herterotrimer which forms the inner membrane component and is primarily responsible for substrate recognition and energy transduction by acting as a drug/proton antiporter.	1206.79
LOR012C	Cutotype 1	ARO_3000181	tet(V)	TetV is a tetracycline efflux protein that has been found in Mycolicibacterium smegmatis and Mycolicibacterium fortuitum.	389.83
LOR012C	Cutotype 1	ARO_3003359	Streptomyces cinnamoneus EF-Tu mutants conferring resistance to elfamycin	Sequence variants of Streptomyces cinnamoneus elongation factor Tu that confer resistance to elfamycin antibiotics.	291.724
LOR012C	Cutotype 1	ARO_3002185	MOX-6	MOX-6 is a beta-lactamase found in Klebsiella pneumoniae	55.1467
LOR012C	Cutotype 1	ARO_3002930	vanRO	vanRO is a vanR variant found in the vanO gene cluster	1.98084
LOR013C	Cutotype 1	ARO_3001329	mdtG	The MdtG protein, also named YceE, appears to be a member of the major facilitator superfamily of transporters, and it has been reported, when overexpressed, to increase fosfomycin and deoxycholate resistances. mdtG is a member of the marA-soxS-rob regulon.	9141.57
LOR013C	Cutotype 1	ARO_3000216	acrB	Protein subunit of AcrA-AcrB-TolC multidrug efflux complex. AcrB functions as a herterotrimer which forms the inner membrane component and is primarily responsible for substrate recognition and energy transduction by acting as a drug/proton antiporter.	6482.7
LOR013C	Cutotype 1	ARO_3000309	emrD	EmrD is a multidrug transporter from the Major Facilitator Superfamily (MFS) primarily found in Escherichia coli. EmrD couples efflux of amphipathic compounds with proton import across the plasma membrane.	5667.84
LOR013C	Cutotype 1	ARO_3000795	mdtE	MdtE is the membrane fusion protein of the MdtEF multidrug efflux complex. It shares 70% sequence similarity with AcrA.	5227.86
LOR013C	Cutotype 1	ARO_3000796	mdtF	MdtF is the multidrug inner membrane transporter for the MdtEF-TolC efflux complex.	2589.46
LOR013C	Cutotype 1	ARO_3003950	msbA	MsbA is a multidrug resistance transporter homolog from E. coli and belongs to a superfamily of transporters that contain an adenosine triphosphate (ATP) binding cassette (ABC) which is also called a nucleotide-binding domain (NBD). MsbA is a member of the MDR-ABC transporter group by sequence homology. MsbA transports lipid A, a major component of the bacterial outer cell membrane, and is the on…	1521.08
LOR013C	Cutotype 1	ARO_3003378	Escherichia coli marR mutant conferring antibiotic resistance	MarR is a repressor of the mar operon marRAB, thus regulating the expression of marA, the activator of multidrug efflux pump AcrAB.	901.341
LOR013C	Cutotype 1	ARO_3000074	emrB	emrB is a translocase in the emrB -TolC efflux protein in E. coli. It recognizes substrates including carbonyl cyanide m-chlorophenylhydrazone (CCCP), nalidixic acid, and thioloactomycin.	488.248
LOR013C	Cutotype 1	ARO_3003807	Escherichia coli acrR with mutation conferring multidrug antibiotic resistance	AcrR is a repressor of the AcrAB-TolC multidrug efflux complex. AcrR mutations result in high level antibiotic resistance. The mutations associated with this model are specific to E. coli.	484.457
LOR013C	Cutotype 1	ARO_3002818	msrB	MsrB is an ABC-F subfamily protein expressed to Staphylococcus species that confers resistance to erythromycin and streptogramin B antibiotics. It is associated with plasmid DNA.	356.675
LOR013C	Cutotype 1	ARO_3003890	Escherichia coli UhpT with mutation conferring resistance to fosfomycin	Mutations to the active importer UhpT, which is involved with the uptake of many phosphorylated sugars, confer resistance to fosfomycin by reducing import of the drug into the bacteria.	354.814
LOR013C	Cutotype 1	ARO_3000254	emrY	emrY is a multidrug transport that moves substrates across the inner membrane of the Gram-negative E. coli. It is a homolog of emrB.	275.322
LOR013C	Cutotype 1	ARO_3003576	eptA	PmrC mediates the modification of Lipid A by the addition of 4-amino-4-deoxy-L-arabinose (L-Ara4N) and phosphoethanolamine, resulting in a less negative cell membrane and decreased binding of polymyxin B.	205.513
LOR013C	Cutotype 1	ARO_3000828	baeR	BaeR is a response regulator that promotes the expression of MdtABC and AcrD efflux complexes.	124.836
LOR013C	Cutotype 1	ARO_3000794	mdtC	MdtC is a transporter that forms a heteromultimer complex with MdtB to form a multidrug transporter. MdtBC is part of the MdtABC-TolC efflux complex. In the absence of MdtB, MdtC can form a homomultimer complex that results in a functioning efflux complex with a narrower drug specificity. mdtC corresponds to 3 loci in Pseudomonas aeruginosa PAO1 (gene name: muxC/muxB) and 3 loci in Pseudomonas ae…	108.649
LOR013C	Cutotype 1	ARO_3003511	Escherichia coli soxS with mutation conferring antibiotic resistance	SoxS is a global regulator that up-regulates the expression of AcrAB efflux genes. It also reduces OmpF expression to decrease cell membrane permeability.	86.7283
LOR013C	Cutotype 1	ARO_3003952	YojI	YojI mediates resistance to the peptide antibiotic microcin J25 when it is expressed from a multicopy vector. YojI is capable of pumping out microcin molecules. The outer membrane protein TolC in addition to YojI is required for export of microcin J25 out of the cell. Microcin J25 is thus the first known substrate for YojI.	56.2731
LOR013C	Cutotype 1	ARO_3002835	lnuA	lnuA is a plasmid-mediated nucleotidyltransferase found in Staphylococcus chromogenes	49.559
LOR013C	Cutotype 1	ARO_3003390	Escherichia coli ompF with mutation conferring resistance to beta-lactam antibiotics	The Escherichia coli ompF (oprF) is a nonspecific porin channel involved in the membrane translocation of small hydrophilic molecules, including and especially beta-lactam antibiotics. Mutations in ompF can decrease diffusion of antibiotics across the cellular membrane, thereby decreasing overall susceptibility through absence of porin function.	49.0428
LOR013C	Cutotype 1	ARO_3003775	Escherichia coli murA with mutation conferring resistance to fosfomycin	murA or UDP-N-acetylglucosamine enolpyruvyl transferase catalyses the initial step in peptidoglycan biosynthesis and is inhibited by fosfomycin. Overexpression of murA through mutations such as Asp369Asn and Leu370Ile confers fosfomycin resistance. Extensive evidence has shown the significance of C115 mutations in conferring fosfomycin resistance since this residue represents a primary binding si…	36.2162
LOR013C	Cutotype 1	ARO_3000206	emrK	emrK is a membrane fusion protein that is a homolog of EmrA. Together with the inner membrane transporter EmrY and the outer membrane channel TolC, it mediates multidrug efflux.	9.92341
LOR013C	Cutotype 1	ARO_3000832	evgA	EvgA, when phosphorylated, is a positive regulator for efflux protein complexes emrKY and mdtEF. While usually phosphorylated in a EvgS dependent manner, it can be phosphorylated in the absence of EvgS when overexpressed.	7.3183
LOR013C	Cutotype 1	ARO_3004045	Escherichia coli fabI mutations conferring resistance to isoniazid and triclosan	fabI is a enoyl-acyl carrier reductase used in lipid metabolism and fatty acid biosynthesis. The bacterial biocide Triclosan blocks the final reduction step in fatty acid elongation, inhibiting biosynthesis. Point mutations in fabI can confer resistance to Triclosan and Isoniazid	6.82334
LOR013C	Cutotype 1	ARO_3003578	PmrF	PmrF is required for the synthesis and transfer of 4-amino-4-deoxy-L-arabinose (Ara4N) to Lipid A, which allows gram-negative bacteria to resist the antimicrobial activity of cationic antimicrobial peptides and antibiotics such as polymyxin. pmrF corresponds to 1 locus in Pseudomonas aeruginosa PAO1 and 1 locus in Pseudomonas aeruginosa LESB58.	3.26952
LOR014C	Cutotype 1	ARO_3003974	Cutibacterium acnes gyrA conferring resistance to fluoroquinolones	Point mutations in Cutibacterium acnes gyrA protein known to confer resistance to fluoroquinolone antibiotics.	1641.89
LOR014C	Cutotype 1	ARO_3003097	CfxA6	cfxA6 beta-lactamase is a class A beta-lactamase found in an uncultured bacterium	163.644
LOR014C	Cutotype 1	ARO_3003359	Streptomyces cinnamoneus EF-Tu mutants conferring resistance to elfamycin	Sequence variants of Streptomyces cinnamoneus elongation factor Tu that confer resistance to elfamycin antibiotics.	63.545
LOR014C	Cutotype 1	ARO_3000596	ErmX	ErmX is a rRNA methyltransferase that protects the ribosome from inactivation due to antibiotic binding.	22.3975
LOR014C	Cutotype 1	ARO_3000181	tet(V)	TetV is a tetracycline efflux protein that has been found in Mycolicibacterium smegmatis and Mycolicibacterium fortuitum.	4.86258
LOR014C	Cutotype 1	ARO_3003291	Staphylococcus aureus rpoC conferring resistance to daptomycin	Point mutations that occurs in Staphylococcus aureus rpoC resulting in resistance to daptomycin	2.98929
LOR014C	Cutotype 1	ARO_3003905	ANT(4')-Ib	Kanamycin nucleotidyltransferase sequence from Staphylococcus aureus plasmid. Confers resistance to kanamycin, neomycin and other aminoglycosides	2.4979
LOR015C	Cutotype 1	ARO_3003359	Streptomyces cinnamoneus EF-Tu mutants conferring resistance to elfamycin	Sequence variants of Streptomyces cinnamoneus elongation factor Tu that confer resistance to elfamycin antibiotics.	547.994
LOR015C	Cutotype 1	ARO_3003974	Cutibacterium acnes gyrA conferring resistance to fluoroquinolones	Point mutations in Cutibacterium acnes gyrA protein known to confer resistance to fluoroquinolone antibiotics.	434.473
LOR015C	Cutotype 1	ARO_3002642	APH(3')-Ib	APH(3')-Ib is a plasmid-encoded aminoglycoside phosphotransferase in E. coli	208.729
LOR015C	Cutotype 1	ARO_3002019	CMY-8	CMY-8 is a beta-lactamase found in Klebsiella pneumoniae	112.325
LOR015C	Cutotype 1	ARO_3003109	msrE	MsrE is an ABC-F subfamily protein expressed to Klebsiella pneumoniae that confers resistance to erythromycin and streptogramin B antibiotics. It is associated with plasmid DNA. It is also 100% identical to ABC-F type ribosomal protection protein Msr(E) which is in multiple species.	0.609961
LOR016C	Cutotype 1	ARO_3003974	Cutibacterium acnes gyrA conferring resistance to fluoroquinolones	Point mutations in Cutibacterium acnes gyrA protein known to confer resistance to fluoroquinolone antibiotics.	1636.17
LOR016C	Cutotype 1	ARO_3003359	Streptomyces cinnamoneus EF-Tu mutants conferring resistance to elfamycin	Sequence variants of Streptomyces cinnamoneus elongation factor Tu that confer resistance to elfamycin antibiotics.	366.082
LOR016C	Cutotype 1	ARO_3000181	tet(V)	TetV is a tetracycline efflux protein that has been found in Mycolicibacterium smegmatis and Mycolicibacterium fortuitum.	196.148
LOR016C	Cutotype 1	ARO_3000516	emrR	EmrR is a negative regulator for the EmrAB-TolC multidrug efflux pump in E. coli. Mutations lead to EmrAB-TolC overexpression.	39.4428
LOR016C	Cutotype 1	ARO_3000813	MexS	MexS is a suppressor of MexT, which is an activator of the multidrug pump MexEF-OprN. Mutations in MexS lead to multidrug resistance.	38.8674
LOR016C	Cutotype 1	ARO_3000596	ErmX	ErmX is a rRNA methyltransferase that protects the ribosome from inactivation due to antibiotic binding.	27.0192
LOR016C	Cutotype 1	ARO_3003052	smeB	smeB is the inner membrane multidrug exporter of the efflux complex smeABC in Stenotrophomonas maltophilia	23.3786
LOR016C	Cutotype 1	ARO_3000826	sdiA	SdiA is a cell division regulator that is also a positive regulator of AcrAB only when it's expressed from a plasmid. When the sdiA gene is on the chromosome, it has no effect on expression of acrAB	22.4753
LOR016C	Cutotype 1	ARO_3000828	baeR	BaeR is a response regulator that promotes the expression of MdtABC and AcrD efflux complexes.	15.6027
LOR016C	Cutotype 1	ARO_3003046	qacA	qacA is a subunit of the qac multidrug efflux pump	4.91056
LOR016C	Cutotype 1	ARO_3003109	msrE	MsrE is an ABC-F subfamily protein expressed to Klebsiella pneumoniae that confers resistance to erythromycin and streptogramin B antibiotics. It is associated with plasmid DNA. It is also 100% identical to ABC-F type ribosomal protection protein Msr(E) which is in multiple species.	3.29353
LOR016C	Cutotype 1	ARO_3004036	tetB(60)	tetB(60) is a subunit of tetAB(60), an ABC transporter that confers resistance to tetracycline and tigercycline identified by screening a human saliva metagenomic library in Escherichia coli, which is required for resistance.	0.153882
LOR017C	Cutotype 1	ARO_3003974	Cutibacterium acnes gyrA conferring resistance to fluoroquinolones	Point mutations in Cutibacterium acnes gyrA protein known to confer resistance to fluoroquinolone antibiotics.	3504.65
LOR017C	Cutotype 1	ARO_3003359	Streptomyces cinnamoneus EF-Tu mutants conferring resistance to elfamycin	Sequence variants of Streptomyces cinnamoneus elongation factor Tu that confer resistance to elfamycin antibiotics.	643.431
LOR017C	Cutotype 1	ARO_3002535	AAC(3)-IIc	AAC(3)-IIc is a plasmid-encoded aminoglycoside acetyltransferase in E. coli and P. aeruginosa	124.971
LOR017C	Cutotype 1	ARO_3001388	TEM-211	From the Lahey list of beta-lactamases. Not yet released.	71.3302
LOR017C	Cutotype 1	ARO_3000181	tet(V)	TetV is a tetracycline efflux protein that has been found in Mycolicibacterium smegmatis and Mycolicibacterium fortuitum.	63.9513
LOR017C	Cutotype 1	ARO_3000596	ErmX	ErmX is a rRNA methyltransferase that protects the ribosome from inactivation due to antibiotic binding.	49.123
LOR017C	Cutotype 1	ARO_3004045	Escherichia coli fabI mutations conferring resistance to isoniazid and triclosan	fabI is a enoyl-acyl carrier reductase used in lipid metabolism and fatty acid biosynthesis. The bacterial biocide Triclosan blocks the final reduction step in fatty acid elongation, inhibiting biosynthesis. Point mutations in fabI can confer resistance to Triclosan and Isoniazid	20.8537
LOR017C	Cutotype 1	ARO_3001710	OXA-211	OXA-211 is a beta-lactamase found in Acinetobacter spp.	12.1812
LOR017C	Cutotype 1	ARO_3003097	CfxA6	cfxA6 beta-lactamase is a class A beta-lactamase found in an uncultured bacterium	7.26719
LOR017C	Cutotype 1	ARO_3003311	Streptococcus pneumoniae parC conferring resistance to fluoroquinolones	Point mutation in Streptococcus pneumoniae parC resulting in fluoroquinolone resistance	4.26342
LOR017C	Cutotype 1	ARO_3000316	mphA	The mphA gene encodes for resistance enzyme MPH(2')-I which preferentially inactivate 14-membered macrolides (e.g.erythromycin, telithromycin, roxithromycin) over 16-membered macrolides (e.g.tylosin, spiramycin). It phosphorylates macrolides at 2'-OH hydroxyl of desosamine sugar of macrolides in a GTP-dependent manner.	1.88832
LOR017C	Cutotype 1	ARO_3002646	APH(3')-IIc	APH(3')-IIc is a chromosomal-encoded aminoglycoside phosphotransferase in S. maltophilia	1.27903
LOR018C	Cutotype 1	ARO_3003359	Streptomyces cinnamoneus EF-Tu mutants conferring resistance to elfamycin	Sequence variants of Streptomyces cinnamoneus elongation factor Tu that confer resistance to elfamycin antibiotics.	306.218
LOR018C	Cutotype 1	ARO_3002646	APH(3')-IIc	APH(3')-IIc is a chromosomal-encoded aminoglycoside phosphotransferase in S. maltophilia	81.7498
LOR018C	Cutotype 1	ARO_3000605	Erm(36)	ErmD confers MLSb phenotype.	49.4743
LOR018C	Cutotype 1	ARO_3003974	Cutibacterium acnes gyrA conferring resistance to fluoroquinolones	Point mutations in Cutibacterium acnes gyrA protein known to confer resistance to fluoroquinolone antibiotics.	27.0718
LOR018C	Cutotype 1	ARO_3000025	patB	PatB is an ABC transporter of Streptococcus pneumoniae that interacts with PatA to confer fluoroquinolone resistance..	26.2827
LOR018C	Cutotype 1	ARO_3002986	bacA	The bacA gene product (BacA) recycles undecaprenyl pyrophosphate during cell wall biosynthesis which confers resistance to bacitracin.	23.2905
LOR018C	Cutotype 1	ARO_3001933	CTX-M-72	CTX-M-72 is a beta-lactamase found in Klebsiella pneumoniae	20.8433
LOR018C	Cutotype 1	ARO_3000118	vgaB	Vga(B) is an ABC-F protein expressed in staphylococci that confers resistance to streptogramin A antibiotics and related compounds. It is associated with plasmid DNA.	10.5131
LOR018C	Cutotype 1	ARO_3000181	tet(V)	TetV is a tetracycline efflux protein that has been found in Mycolicibacterium smegmatis and Mycolicibacterium fortuitum.	10.0926
LOR018C	Cutotype 1	ARO_3003197	aadA25	streptomycin/spectinomycin resistance gene found in Pasteurella multocida isolated from bovine respiratory tract	2.10262
LOR018C	Cutotype 1	ARO_3000326	ErmE	ErmE is a methyltransferase found in the erythromycin producer Saccharopolyspora erythraea. Like other Erm enzymes, it catalyzes the methylation of A2058 of the 23S ribosomal RNA. The gene is found within the erythromycin biosynthetic cluster and is responsible for self-resistance.	2.01851
LOR018C	Cutotype 1	ARO_3000596	ErmX	ErmX is a rRNA methyltransferase that protects the ribosome from inactivation due to antibiotic binding.	1.12977
LOR018C	Cutotype 1	ARO_3002930	vanRO	vanRO is a vanR variant found in the vanO gene cluster	1.05131
LOR018C	Cutotype 1	ARO_3001816	ACC-2	ACC-2 is a beta-lactamase found in Hafnia alvei	1.00926
LOR019C	Cutotype 1	ARO_3003974	Cutibacterium acnes gyrA conferring resistance to fluoroquinolones	Point mutations in Cutibacterium acnes gyrA protein known to confer resistance to fluoroquinolone antibiotics.	694.549
LOR019C	Cutotype 1	ARO_3003359	Streptomyces cinnamoneus EF-Tu mutants conferring resistance to elfamycin	Sequence variants of Streptomyces cinnamoneus elongation factor Tu that confer resistance to elfamycin antibiotics.	305.072
LOR019C	Cutotype 1	ARO_3002986	bacA	The bacA gene product (BacA) recycles undecaprenyl pyrophosphate during cell wall biosynthesis which confers resistance to bacitracin.	143.391
LOR019C	Cutotype 1	ARO_3000596	ErmX	ErmX is a rRNA methyltransferase that protects the ribosome from inactivation due to antibiotic binding.	54.8375
LOR019C	Cutotype 1	ARO_3001303	ErmO-srmA	ErmO (gene srmA) is a methyltransferase found in the spiramycin producer Streptomyces ambofaciens. Like other Erm enzymes, it catalyzes the methylation of A2058 of the 23S ribosomal RNA. Specifically, this enzyme transfers only one methyl group. The gene is responsible for self-resistance to spiramycin.	29.411
LOR019C	Cutotype 1	ARO_3000605	Erm(36)	ErmD confers MLSb phenotype.	16.2295
LOR019C	Cutotype 1	ARO_3000181	tet(V)	TetV is a tetracycline efflux protein that has been found in Mycolicibacterium smegmatis and Mycolicibacterium fortuitum.	13.6699
LOR019C	Cutotype 1	ARO_3002639	APH(3'')-Ib	APH(3'')-Ib is an aminoglycoside phosphotransferase encoded by plasmids, transposons, integrative conjugative elements and chromosomes in Enterobacteriaceae and Pseudomonas spp.	12.1835
LOR019C	Cutotype 1	ARO_3000569	tet(41)	Tet41 is a tetracycline efflux pump found in Serratia, a Gram-negative bacterium. It is related to Acinetobacter Tet(39).	5.14228
LOR019C	Cutotype 1	ARO_3003925	Haemophilus parainfluenzae parC conferring resistance to fluoroquinolones	Point mutation of Haemophilus parainfluenzae parC resulted in the lowered affinity between fluoroquinolones and ParC. Thus, conferring resistance.	2.38984
LOR019C	Cutotype 1	ARO_3000194	tetW	TetW is a ribosomal protection protein. It is associated with both conjugative and non conjugative DNA and has been found strains of Clostridioides difficile.	0.828479
LOR019C	Cutotype 1	ARO_3003097	CfxA6	cfxA6 beta-lactamase is a class A beta-lactamase found in an uncultured bacterium	0.796614
LOR019C	Cutotype 1	ARO_3003197	aadA25	streptomycin/spectinomycin resistance gene found in Pasteurella multocida isolated from bovine respiratory tract	0.431499
LOR019C	Cutotype 1	ARO_3002566	AAC(6')-Iv	AAC(6')-Iv is a chromosomal-encoded aminoglycoside acetyltransferase in Acinetobacter sp.	0.414239
LOR020C	Cutotype 1	ARO_3003974	Cutibacterium acnes gyrA conferring resistance to fluoroquinolones	Point mutations in Cutibacterium acnes gyrA protein known to confer resistance to fluoroquinolone antibiotics.	637.325
LOR020C	Cutotype 1	ARO_3003359	Streptomyces cinnamoneus EF-Tu mutants conferring resistance to elfamycin	Sequence variants of Streptomyces cinnamoneus elongation factor Tu that confer resistance to elfamycin antibiotics.	499.735
LOR020C	Cutotype 1	ARO_3000596	ErmX	ErmX is a rRNA methyltransferase that protects the ribosome from inactivation due to antibiotic binding.	157.627
LOR020C	Cutotype 1	ARO_3000181	tet(V)	TetV is a tetracycline efflux protein that has been found in Mycolicibacterium smegmatis and Mycolicibacterium fortuitum.	85.7344
LOR020C	Cutotype 1	ARO_3003511	Escherichia coli soxS with mutation conferring antibiotic resistance	SoxS is a global regulator that up-regulates the expression of AcrAB efflux genes. It also reduces OmpF expression to decrease cell membrane permeability.	51.7591
LOR020C	Cutotype 1	ARO_3000410	sul1	Sul1 is a sulfonamide resistant dihydropteroate synthase of Gram-negative bacteria. It is linked to other resistance genes of class 1 integrons.	22.1125
LOR020C	Cutotype 1	ARO_3004049	Escherichia coli fabG mutations conferring resistance to triclosan	fabG is a 3-oxoacyl-acyl carrier protein reductase involved in lipid metabolism and fatty acid biosynthesis.The bacterial biocide Triclosan blocks the final reduction step in fatty acid elongation, inhibiting biosynthesis. Point mutations in fabG can confer resistance to Triclosan.	17.4572
LOR020C	Cutotype 1	ARO_3000165	tet(A)	TetA is a tetracycline efflux pump found in many species of Gram-negative bacteria.	11.2348
LOR020C	Cutotype 1	ARO_3003930	rpsJ	rpsJ is a tetracycline resistance protein identified in Neisseria gonorrhoeae. Tetracycline resistance is conferred by binding to the ribosome as a 30S ribosomal protection protein.	7.32077
LOR020C	Cutotype 1	ARO_3003109	msrE	MsrE is an ABC-F subfamily protein expressed to Klebsiella pneumoniae that confers resistance to erythromycin and streptogramin B antibiotics. It is associated with plasmid DNA. It is also 100% identical to ABC-F type ribosomal protection protein Msr(E) which is in multiple species.	4.94917
LOR020C	Cutotype 1	ARO_3000230	ANT(2'')-Ia	Plasmid or integron-encoded nucleotidylylation of 2-deoxystreptamine aminoglycosides at the hydroxyl group at position 2'' in P. aeruginosa, K. pneumoniae, Morganella morganii, E. coli, S. typhimurium, C. freundii and A. baumannii	3.52397
LOR020C	Cutotype 1	ARO_3003905	ANT(4')-Ib	Kanamycin nucleotidyltransferase sequence from Staphylococcus aureus plasmid. Confers resistance to kanamycin, neomycin and other aminoglycosides	1.77647
LOR020C	Cutotype 1	ARO_3002647	APH(3')-IIIa	APH(3')-IIIa is a plasmid-encoded aminoglycoside phosphotransferase in S. aureus and Enterococcus spp.	0.146321
LOR021C	Cutotype 1	ARO_3003974	Cutibacterium acnes gyrA conferring resistance to fluoroquinolones	Point mutations in Cutibacterium acnes gyrA protein known to confer resistance to fluoroquinolone antibiotics.	1185.22
LOR021C	Cutotype 1	ARO_3003359	Streptomyces cinnamoneus EF-Tu mutants conferring resistance to elfamycin	Sequence variants of Streptomyces cinnamoneus elongation factor Tu that confer resistance to elfamycin antibiotics.	471.479
LOR021C	Cutotype 1	ARO_3000181	tet(V)	TetV is a tetracycline efflux protein that has been found in Mycolicibacterium smegmatis and Mycolicibacterium fortuitum.	99.1231
LOR021C	Cutotype 1	ARO_3002642	APH(3')-Ib	APH(3')-Ib is a plasmid-encoded aminoglycoside phosphotransferase in E. coli	24.1311
LOR021C	Cutotype 1	ARO_3003924	Haemophilus parainfluenzae gyrA conferring resistance to fluoroquinolones	Point mutation of Haemophilus parainfluenzae gyrA resulted in the lowered affinity between fluoroquinolones and GyrA. Thus, conferring resistance. Both Ser and Tyr are hydrophilic amino acids, however Tyr has an additional bulky hydrophobic group which could affect the interaction between the DNA gyrase with quinolones	7.09995
LOR021C	Cutotype 1	ARO_3003905	ANT(4')-Ib	Kanamycin nucleotidyltransferase sequence from Staphylococcus aureus plasmid. Confers resistance to kanamycin, neomycin and other aminoglycosides	2.28851
LOR021C	Cutotype 1	ARO_3000596	ErmX	ErmX is a rRNA methyltransferase that protects the ribosome from inactivation due to antibiotic binding.	1.83497
LOR021C	Cutotype 1	ARO_3002255	CARB-16	CARB-16 is a beta-lactamase. From the Lahey list of IMP beta-lactamases.	0.865603
LOR022C	Cutotype 1	ARO_3003974	Cutibacterium acnes gyrA conferring resistance to fluoroquinolones	Point mutations in Cutibacterium acnes gyrA protein known to confer resistance to fluoroquinolone antibiotics.	768.071
LOR022C	Cutotype 1	ARO_3003359	Streptomyces cinnamoneus EF-Tu mutants conferring resistance to elfamycin	Sequence variants of Streptomyces cinnamoneus elongation factor Tu that confer resistance to elfamycin antibiotics.	413.568
LOR022C	Cutotype 1	ARO_3003197	aadA25	streptomycin/spectinomycin resistance gene found in Pasteurella multocida isolated from bovine respiratory tract	66.8152
LOR022C	Cutotype 1	ARO_3003395	Mycobacterium tuberculosis rpsL mutations conferring resistance to Streptomycin	Ribosomal protein S12 stabilizes the highly conserved pseudoknot structure formed by 16S rRNA. Amino acid substitutions in RpsL affect the higher-order structure of 16S rRNA and confer streptomycin resistance by disrupting interactions between 16S rRNA and streptomycin.	64.3571
LOR022C	Cutotype 1	ARO_3000263	marA	In the presence of antibiotic stress, E. coli overexpresses the global activator protein MarA, which besides inducing MDR efflux pump AcrAB, also down- regulates synthesis of the porin OmpF.	57.5192
LOR022C	Cutotype 1	ARO_3000596	ErmX	ErmX is a rRNA methyltransferase that protects the ribosome from inactivation due to antibiotic binding.	45.381
LOR022C	Cutotype 1	ARO_3000181	tet(V)	TetV is a tetracycline efflux protein that has been found in Mycolicibacterium smegmatis and Mycolicibacterium fortuitum.	36.9517
LOR022C	Cutotype 1	ARO_3002705	floR	floR is a plasmid or chromosome-encoded chloramphenicol exporter that is found in Bordetella bronchiseptica, Escherichia coli, Klebsiella pneumoniae, Salmonella enterica subsp. enterica serovar Typhimurium str. DT104 and Vibrio cholerae	32.1786
LOR022C	Cutotype 1	ARO_3000410	sul1	Sul1 is a sulfonamide resistant dihydropteroate synthase of Gram-negative bacteria. It is linked to other resistance genes of class 1 integrons.	20.6346
LOR022C	Cutotype 1	ARO_3002613	aadA13	aadA13 is an aminoglycoside nucleotidyltransferase gene encoded by plasmids and integrons in Pseudomonas rettgeri, P. aeruginosa, Y. enterocolitica and E. coli	20.2189
LOR022C	Cutotype 1	ARO_3000412	sul2	Sul2 is a sulfonamide resistant dihydropteroate synthase of Gram-negative bacteria, usually found on small plasmids.	19.3563
LOR022C	Cutotype 1	ARO_3003925	Haemophilus parainfluenzae parC conferring resistance to fluoroquinolones	Point mutation of Haemophilus parainfluenzae parC resulted in the lowered affinity between fluoroquinolones and ParC. Thus, conferring resistance.	16.0893
LOR022C	Cutotype 1	ARO_3000254	emrY	emrY is a multidrug transport that moves substrates across the inner membrane of the Gram-negative E. coli. It is a homolog of emrB.	12.201
LOR022C	Cutotype 1	ARO_3002646	APH(3')-IIc	APH(3')-IIc is a chromosomal-encoded aminoglycoside phosphotransferase in S. maltophilia	11.8524
LOR022C	Cutotype 1	ARO_3001710	OXA-211	OXA-211 is a beta-lactamase found in Acinetobacter spp.	9.09394
LOR022C	Cutotype 1	ARO_3003109	msrE	MsrE is an ABC-F subfamily protein expressed to Klebsiella pneumoniae that confers resistance to erythromycin and streptogramin B antibiotics. It is associated with plasmid DNA. It is also 100% identical to ABC-F type ribosomal protection protein Msr(E) which is in multiple species.	8.61926
LOR022C	Cutotype 1	ARO_3000566	tet(39)	Tet39 is a tetracycline efflux pump found in Gram-negative bacteria, including Brevundimonas, Stenotrophomonas, Enterobacter, Alcaligenes, Acinetobacter, and Providencia.	7.5872
LOR022C	Cutotype 1	ARO_3003097	CfxA6	cfxA6 beta-lactamase is a class A beta-lactamase found in an uncultured bacterium	6.3382
LOR022C	Cutotype 1	ARO_3002152	DHA-21	DHA-21 is a beta-lactamase. From the Lahey list of DHA beta-lactamases.	6.27482
LOR022C	Cutotype 1	ARO_3003578	PmrF	PmrF is required for the synthesis and transfer of 4-amino-4-deoxy-L-arabinose (Ara4N) to Lipid A, which allows gram-negative bacteria to resist the antimicrobial activity of cationic antimicrobial peptides and antibiotics such as polymyxin. pmrF corresponds to 1 locus in Pseudomonas aeruginosa PAO1 and 1 locus in Pseudomonas aeruginosa LESB58.	6.27482
LOR022C	Cutotype 1	ARO_3001933	CTX-M-72	CTX-M-72 is a beta-lactamase found in Klebsiella pneumoniae	4.54697
LOR022C	Cutotype 1	ARO_3002363	PER-1	PER-1 is a beta-lactamase found in Pseudomonas aeruginosa	2.49001
LOR022C	Cutotype 1	ARO_3000616	mel	Mel, a homolog of MsrA, is an ABC-F subfamily protein associated with macrolide resistance. It is expressed on the same operon as mefA and mefE, both MFS-type efflux proteins that confer macrolide resistance.	2.21334
LOR022C	Cutotype 1	ARO_3000518	CRP	CRP is a global regulator that represses MdtEF multidrug efflux pump expression.	1.58455
LOR022C	Cutotype 1	ARO_3000165	tet(A)	TetA is a tetracycline efflux pump found in many species of Gram-negative bacteria.	1.52875
LOR022C	Cutotype 1	ARO_3003014	dfrA16	dfrA16 is an integron-encoded dihydrofolate reductase found in Salmonella enterica	0.968336
LOR022C	Cutotype 1	ARO_3001301	RlmA(II)	RlmA(II) is a methyltransferase found in Streptococcus pneumoniae and confers resistance to mycinamicin, tylosin and lincosamides. Specifically, this enzyme adds a methyl group to guanosine 748 (E. coli numbering) of 23S ribosomal RNA.	0.871503
LOR022C	Cutotype 1	ARO_3003684	Pseudomonas aeruginosa gyrA conferring resistance to fluoroquinolones	Point mutation of Pseudomonas aeruginosa gyrA resulted in the lowered affinity between fluoroquinolones and gyrA. Thus, conferring resistance.	0.697202
LOR022C	Cutotype 1	ARO_3002647	APH(3')-IIIa	APH(3')-IIIa is a plasmid-encoded aminoglycoside phosphotransferase in S. aureus and Enterococcus spp.	0.404566
LOR023C	Cutotype 1	ARO_3003974	Cutibacterium acnes gyrA conferring resistance to fluoroquinolones	Point mutations in Cutibacterium acnes gyrA protein known to confer resistance to fluoroquinolone antibiotics.	1402.33
LOR023C	Cutotype 1	ARO_3003359	Streptomyces cinnamoneus EF-Tu mutants conferring resistance to elfamycin	Sequence variants of Streptomyces cinnamoneus elongation factor Tu that confer resistance to elfamycin antibiotics.	287.876
LOR023C	Cutotype 1	ARO_3000181	tet(V)	TetV is a tetracycline efflux protein that has been found in Mycolicibacterium smegmatis and Mycolicibacterium fortuitum.	255.18
LOR023C	Cutotype 1	ARO_3000605	Erm(36)	ErmD confers MLSb phenotype.	180.515
LOR023C	Cutotype 1	ARO_3000596	ErmX	ErmX is a rRNA methyltransferase that protects the ribosome from inactivation due to antibiotic binding.	70.0713
LOR023C	Cutotype 1	ARO_3002788	QnrD1	QnrD1 is a plasmid-mediated quinolone resistance protein found in Salmonella enterica	69.3424
LOR023C	Cutotype 1	ARO_3000230	ANT(2'')-Ia	Plasmid or integron-encoded nucleotidylylation of 2-deoxystreptamine aminoglycosides at the hydroxyl group at position 2'' in P. aeruginosa, K. pneumoniae, Morganella morganii, E. coli, S. typhimurium, C. freundii and A. baumannii	9.90606
LOR023C	Cutotype 1	ARO_3003745	mefC	mefC is a macrolide efflux gene isolated from a plasmid in Photobacterium damselae.	9.60769
LOR024C	Cutotype 1	ARO_3003974	Cutibacterium acnes gyrA conferring resistance to fluoroquinolones	Point mutations in Cutibacterium acnes gyrA protein known to confer resistance to fluoroquinolone antibiotics.	1324.39
LOR024C	Cutotype 1	ARO_3002363	PER-1	PER-1 is a beta-lactamase found in Pseudomonas aeruginosa	44.0428
LOR024C	Cutotype 1	ARO_3000230	ANT(2'')-Ia	Plasmid or integron-encoded nucleotidylylation of 2-deoxystreptamine aminoglycosides at the hydroxyl group at position 2'' in P. aeruginosa, K. pneumoniae, Morganella morganii, E. coli, S. typhimurium, C. freundii and A. baumannii	39.3923
LOR024C	Cutotype 1	ARO_3000605	Erm(36)	ErmD confers MLSb phenotype.	21.0005
LOR025C	Cutotype 1	ARO_3003974	Cutibacterium acnes gyrA conferring resistance to fluoroquinolones	Point mutations in Cutibacterium acnes gyrA protein known to confer resistance to fluoroquinolone antibiotics.	508.506
LOR025C	Cutotype 1	ARO_3003359	Streptomyces cinnamoneus EF-Tu mutants conferring resistance to elfamycin	Sequence variants of Streptomyces cinnamoneus elongation factor Tu that confer resistance to elfamycin antibiotics.	286.003
LOR025C	Cutotype 1	ARO_3000605	Erm(36)	ErmD confers MLSb phenotype.	90.3341
LOR025C	Cutotype 1	ARO_3002255	CARB-16	CARB-16 is a beta-lactamase. From the Lahey list of IMP beta-lactamases.	12.8502
LOR025C	Cutotype 1	ARO_3003116	OXA-420	From the Lahey list of beta-lactamases. Not yet released.	10.2061
LOR025C	Cutotype 1	ARO_3000795	mdtE	MdtE is the membrane fusion protein of the MdtEF multidrug efflux complex. It shares 70% sequence similarity with AcrA.	3.72385
LOR025C	Cutotype 1	ARO_3003109	msrE	MsrE is an ABC-F subfamily protein expressed to Klebsiella pneumoniae that confers resistance to erythromycin and streptogramin B antibiotics. It is associated with plasmid DNA. It is also 100% identical to ABC-F type ribosomal protection protein Msr(E) which is in multiple species.	3.08468
LOR026C	Cutotype 1	ARO_3004039	Escherichia coli emrE	Member of the small MDR (multidrug resistance) family of transporters; in Escherichia coli this protein provides resistance against a number of positively charged compounds including ethidium bromide and erythromycin; proton-dependent secondary transporter which exchanges protons for compound translocation	308.229
LOR026C	Cutotype 1	ARO_3003742	mphG	The mphG gene encodes a macrolide 2'-phosphotransferase found in Photobacterium damselae sharing sequence similarity to mphA in E. coli.	253.107
LOR026C	Cutotype 1	ARO_3003359	Streptomyces cinnamoneus EF-Tu mutants conferring resistance to elfamycin	Sequence variants of Streptomyces cinnamoneus elongation factor Tu that confer resistance to elfamycin antibiotics.	74.7568
LOR026C	Cutotype 1	ARO_3003974	Cutibacterium acnes gyrA conferring resistance to fluoroquinolones	Point mutations in Cutibacterium acnes gyrA protein known to confer resistance to fluoroquinolone antibiotics.	33.0697
LOR026C	Cutotype 1	ARO_3001388	TEM-211	From the Lahey list of beta-lactamases. Not yet released.	26.203
LOR026C	Cutotype 1	ARO_3001301	RlmA(II)	RlmA(II) is a methyltransferase found in Streptococcus pneumoniae and confers resistance to mycinamicin, tylosin and lincosamides. Specifically, this enzyme adds a methyl group to guanosine 748 (E. coli numbering) of 23S ribosomal RNA.	11.9653
LOR026C	Cutotype 1	ARO_3003745	mefC	mefC is a macrolide efflux gene isolated from a plasmid in Photobacterium damselae.	8.1809
LOR026C	Cutotype 1	ARO_3000181	tet(V)	TetV is a tetracycline efflux protein that has been found in Mycolicibacterium smegmatis and Mycolicibacterium fortuitum.	5.56524
LOR026C	Cutotype 1	ARO_3002705	floR	floR is a plasmid or chromosome-encoded chloramphenicol exporter that is found in Bordetella bronchiseptica, Escherichia coli, Klebsiella pneumoniae, Salmonella enterica subsp. enterica serovar Typhimurium str. DT104 and Vibrio cholerae	3.85286
LOR026C	Cutotype 1	ARO_3002644	APH(3')-IIa	APH(3')-IIa is a transposon-encoded aminoglycoside phosphotransferase in E. coli	3.17772
LOR026C	Cutotype 1	ARO_3002835	lnuA	lnuA is a plasmid-mediated nucleotidyltransferase found in Staphylococcus chromogenes	2.86805
LOR026C	Cutotype 1	ARO_3000412	sul2	Sul2 is a sulfonamide resistant dihydropteroate synthase of Gram-negative bacteria, usually found on small plasmids.	2.22511
LOR026C	Cutotype 1	ARO_3000605	Erm(36)	ErmD confers MLSb phenotype.	2.13888
LOR026C	Cutotype 1	ARO_3002156	FOX-2	FOX-2 is a beta-lactamase found in Escherichia coli	1.78088
LOR026C	Cutotype 1	ARO_3000205	tetX	TetX is a flavin-dependent monooxygenase conferring resistance to tetracycline antibiotics. TetX hydroxylates position 11a of the tetraketide group thus inactivating the antibiotic.	1.73914
LOR026C	Cutotype 1	ARO_3003317	Salmonella serovars parE conferring resistance to fluoroquinolones	Point mutation in Salmonella serovars parE resulting in fluoroquinolones resistance	1.66957
LOR026C	Cutotype 1	ARO_3002535	AAC(3)-IIc	AAC(3)-IIc is a plasmid-encoded aminoglycoside acetyltransferase in E. coli and P. aeruginosa	1.66957
LOR026C	Cutotype 1	ARO_3000596	ErmX	ErmX is a rRNA methyltransferase that protects the ribosome from inactivation due to antibiotic binding.	1.58137
LOR026C	Cutotype 1	ARO_3000410	sul1	Sul1 is a sulfonamide resistant dihydropteroate synthase of Gram-negative bacteria. It is linked to other resistance genes of class 1 integrons.	1.54741
LOR026C	Cutotype 1	ARO_3003311	Streptococcus pneumoniae parC conferring resistance to fluoroquinolones	Point mutation in Streptococcus pneumoniae parC resulting in fluoroquinolone resistance	1.48406
LOR026C	Cutotype 1	ARO_3003574	LpxC	The LpxC gene is widely known to be involved in the biosynthesis of lipid A in Gram-negative bacteria and mutations to this gene may cause resistance to antimicrobial peptides that target the outer membrane	0.967867
LOR026C	Cutotype 1	ARO_3000194	tetW	TetW is a ribosomal protection protein. It is associated with both conjugative and non conjugative DNA and has been found strains of Clostridioides difficile.	0.890438
LOR026C	Cutotype 1	ARO_3000375	ErmB	ErmB confers the MLSb phenotype. Similar to ErmC, expression of ErmB is inducible by erythromycin. The leader peptide causes attenuation of the mRNA and stabilizes the structure preventing further translation. When erythromycin is present, it binds the leader peptide causing a change in conformation allowing for the expression of ErmB.	0.504022
LOR026C	Cutotype 1	ARO_3000478	tet(33)	Tet33 is a tetracycline efflux pump found in Gram-positive bacteria, including Arthrobacter and Corynebacterium.	0.457417
LOR026C	Cutotype 1	ARO_3003684	Pseudomonas aeruginosa gyrA conferring resistance to fluoroquinolones	Point mutation of Pseudomonas aeruginosa gyrA resulted in the lowered affinity between fluoroquinolones and gyrA. Thus, conferring resistance.	0.445219
LOR026C	Cutotype 1	ARO_3000183	tet(Z)	TetZ is a tetracycline efflux protein found in Gram-positive bacteria (Corynebacterium and Lactobacillus). It is associated with plasmid DNA.	0.146883
LOR027C	Cutotype 1	ARO_3003974	Cutibacterium acnes gyrA conferring resistance to fluoroquinolones	Point mutations in Cutibacterium acnes gyrA protein known to confer resistance to fluoroquinolone antibiotics.	1727.99
LOR027C	Cutotype 1	ARO_3003359	Streptomyces cinnamoneus EF-Tu mutants conferring resistance to elfamycin	Sequence variants of Streptomyces cinnamoneus elongation factor Tu that confer resistance to elfamycin antibiotics.	345.527
LOR027C	Cutotype 1	ARO_3000181	tet(V)	TetV is a tetracycline efflux protein that has been found in Mycolicibacterium smegmatis and Mycolicibacterium fortuitum.	47.5926
LOR027C	Cutotype 1	ARO_3002616	aadA16	aadA16 is an aminoglycoside nucleotidyltransferase gene encoded by plasmids and integrons in E. coli, V. cholerae and K. pneumoniae	46.8715
LOR027C	Cutotype 1	ARO_3000025	patB	PatB is an ABC transporter of Streptococcus pneumoniae that interacts with PatA to confer fluoroquinolone resistance..	13.771
LOR027C	Cutotype 1	ARO_3000596	ErmX	ErmX is a rRNA methyltransferase that protects the ribosome from inactivation due to antibiotic binding.	12.5685
LOR027C	Cutotype 1	ARO_3003920	pgpB	A gene that produces the protein lipid A 4'-phosphatase	3.84431
LOR027C	Cutotype 1	ARO_3001301	RlmA(II)	RlmA(II) is a methyltransferase found in Streptococcus pneumoniae and confers resistance to mycinamicin, tylosin and lincosamides. Specifically, this enzyme adds a methyl group to guanosine 748 (E. coli numbering) of 23S ribosomal RNA.	3.30504
LOR027C	Cutotype 1	ARO_3003930	rpsJ	rpsJ is a tetracycline resistance protein identified in Neisseria gonorrhoeae. Tetracycline resistance is conferred by binding to the ribosome as a 30S ribosomal protection protein.	1.59921
LOR028C	Cutotype 1	ARO_3003359	Streptomyces cinnamoneus EF-Tu mutants conferring resistance to elfamycin	Sequence variants of Streptomyces cinnamoneus elongation factor Tu that confer resistance to elfamycin antibiotics.	356.968
LOR028C	Cutotype 1	ARO_3003974	Cutibacterium acnes gyrA conferring resistance to fluoroquinolones	Point mutations in Cutibacterium acnes gyrA protein known to confer resistance to fluoroquinolone antibiotics.	288.797
LOR028C	Cutotype 1	ARO_3001959	CTX-M-100	CTX-M-100 is a beta-lactamase found in Escherichia coli	32.4866
LOR028C	Cutotype 1	ARO_3003684	Pseudomonas aeruginosa gyrA conferring resistance to fluoroquinolones	Point mutation of Pseudomonas aeruginosa gyrA resulted in the lowered affinity between fluoroquinolones and gyrA. Thus, conferring resistance.	27.5608
LOR028C	Cutotype 1	ARO_3003682	OpmH	OpmH is an outer membrane efflux protein required for triclosan-specific efflux pump function.	27.1981
LOR028C	Cutotype 1	ARO_3003459	Mycobacterium tuberculosis gyrB mutant conferring resistance to fluoroquinolones	Point mutation in Mycobacterium tuberculosis gyrB resulting in fluoroquinolone resistance	19.7805
LOR028C	Cutotype 1	ARO_3002939	vanSM	vanSM is a vanS variant found in the vanM gene cluster	19.5826
LOR028C	Cutotype 1	ARO_3002605	aadA5	aadA5 is an aminoglycoside nucleotidyltransferase gene encoded by plasmids, transposons and integrons in E. coli, K. pneumoniae, Kluyvera georgiana, P. aeruginosa and E. cloacae	14.8942
LOR028C	Cutotype 1	ARO_3000181	tet(V)	TetV is a tetracycline efflux protein that has been found in Mycolicibacterium smegmatis and Mycolicibacterium fortuitum.	10.8792
LOR028C	Cutotype 1	ARO_3000379	OprM	OprM is an outer membrane factor protein found in Pseudomonas aeruginosa and Burkholderia vietnamiensis. It is part of the MexAB-OprM, MexVW-OprM, MexXY-OprM and the AmrAB-OprM complex.	9.89023
LOR028C	Cutotype 1	ARO_3000183	tet(Z)	TetZ is a tetracycline efflux protein found in Gram-positive bacteria (Corynebacterium and Lactobacillus). It is associated with plasmid DNA.	6.79953
LOR028C	Cutotype 1	ARO_3002646	APH(3')-IIc	APH(3')-IIc is a chromosomal-encoded aminoglycoside phosphotransferase in S. maltophilia	4.3517
LOR028C	Cutotype 1	ARO_3003395	Mycobacterium tuberculosis rpsL mutations conferring resistance to Streptomycin	Ribosomal protein S12 stabilizes the highly conserved pseudoknot structure formed by 16S rRNA. Amino acid substitutions in RpsL affect the higher-order structure of 16S rRNA and confer streptomycin resistance by disrupting interactions between 16S rRNA and streptomycin.	4.18433
LOR028C	Cutotype 1	ARO_3003685	Pseudomonas aeruginosa parE conferring resistance to fluoroquinolones	Point mutation in Pseudomonas aeruginosa parE resulting in sensitivity to fluoroquinolones (ciprofloxacin). In combination with a gyrase mutation (gyrA or gyrB), it confers a high level of resistance to ciprofloxacin.	2.13319
LOR028C	Cutotype 1	ARO_3000566	tet(39)	Tet39 is a tetracycline efflux pump found in Gram-negative bacteria, including Brevundimonas, Stenotrophomonas, Enterobacter, Alcaligenes, Acinetobacter, and Providencia.	1.99068
LOR028C	Cutotype 1	ARO_3000596	ErmX	ErmX is a rRNA methyltransferase that protects the ribosome from inactivation due to antibiotic binding.	1.56739
LOR028C	Cutotype 1	ARO_3000410	sul1	Sul1 is a sulfonamide resistant dihydropteroate synthase of Gram-negative bacteria. It is linked to other resistance genes of class 1 integrons.	0.863432
LOR028C	Cutotype 1	ARO_3001396	OXA-1	OXA-1 is a beta-lactamase found in E. coli	0.725283
LOR029C	Cutotype 1	ARO_3003359	Streptomyces cinnamoneus EF-Tu mutants conferring resistance to elfamycin	Sequence variants of Streptomyces cinnamoneus elongation factor Tu that confer resistance to elfamycin antibiotics.	330.638
LOR029C	Cutotype 1	ARO_3003974	Cutibacterium acnes gyrA conferring resistance to fluoroquinolones	Point mutations in Cutibacterium acnes gyrA protein known to confer resistance to fluoroquinolone antibiotics.	209.259
LOR029C	Cutotype 1	ARO_3000596	ErmX	ErmX is a rRNA methyltransferase that protects the ribosome from inactivation due to antibiotic binding.	200.218
LOR029C	Cutotype 1	ARO_3000478	tet(33)	Tet33 is a tetracycline efflux pump found in Gram-positive bacteria, including Arthrobacter and Corynebacterium.	154.769
LOR029C	Cutotype 1	ARO_3001710	OXA-211	OXA-211 is a beta-lactamase found in Acinetobacter spp.	60.6926
LOR029C	Cutotype 1	ARO_3002578	AAC(6')-Ib7	AAC(6')-Ib7 is a plasmid-encoded aminoglycoside acetyltransferase in E. cloacae and C. freundii	38.5576
LOR029C	Cutotype 1	ARO_3000181	tet(V)	TetV is a tetracycline efflux protein that has been found in Mycolicibacterium smegmatis and Mycolicibacterium fortuitum.	38.5576
LOR029C	Cutotype 1	ARO_3002605	aadA5	aadA5 is an aminoglycoside nucleotidyltransferase gene encoded by plasmids, transposons and integrons in E. coli, K. pneumoniae, Kluyvera georgiana, P. aeruginosa and E. cloacae	37.2724
LOR029C	Cutotype 1	ARO_3000616	mel	Mel, a homolog of MsrA, is an ABC-F subfamily protein associated with macrolide resistance. It is expressed on the same operon as mefA and mefE, both MFS-type efflux proteins that confer macrolide resistance.	31.3663
LOR029C	Cutotype 1	ARO_3003197	aadA25	streptomycin/spectinomycin resistance gene found in Pasteurella multocida isolated from bovine respiratory tract	25.4373
LOR029C	Cutotype 1	ARO_3000025	patB	PatB is an ABC transporter of Streptococcus pneumoniae that interacts with PatA to confer fluoroquinolone resistance..	24.0985
LOR029C	Cutotype 1	ARO_3002535	AAC(3)-IIc	AAC(3)-IIc is a plasmid-encoded aminoglycoside acetyltransferase in E. coli and P. aeruginosa	19.6358
LOR029C	Cutotype 1	ARO_3003924	Haemophilus parainfluenzae gyrA conferring resistance to fluoroquinolones	Point mutation of Haemophilus parainfluenzae gyrA resulted in the lowered affinity between fluoroquinolones and GyrA. Thus, conferring resistance. Both Ser and Tyr are hydrophilic amino acids, however Tyr has an additional bulky hydrophobic group which could affect the interaction between the DNA gyrase with quinolones	18.2367
LOR029C	Cutotype 1	ARO_3000822	pmrA	PmrA is a MFS-type efflux pump expressed in Streptococcus pneumoniae that confers low-level resistance to norfloxacin, ciprofloxacin, and acriflavine.	17.5262
LOR029C	Cutotype 1	ARO_3000410	sul1	Sul1 is a sulfonamide resistant dihydropteroate synthase of Gram-negative bacteria. It is linked to other resistance genes of class 1 integrons.	14.437
LOR029C	Cutotype 1	ARO_3003930	rpsJ	rpsJ is a tetracycline resistance protein identified in Neisseria gonorrhoeae. Tetracycline resistance is conferred by binding to the ribosome as a 30S ribosomal protection protein.	10.8832
LOR029C	Cutotype 1	ARO_3001301	RlmA(II)	RlmA(II) is a methyltransferase found in Streptococcus pneumoniae and confers resistance to mycinamicin, tylosin and lincosamides. Specifically, this enzyme adds a methyl group to guanosine 748 (E. coli numbering) of 23S ribosomal RNA.	8.03284
LOR029C	Cutotype 1	ARO_3001303	ErmO-srmA	ErmO (gene srmA) is a methyltransferase found in the spiramycin producer Streptomyces ambofaciens. Like other Erm enzymes, it catalyzes the methylation of A2058 of the 23S ribosomal RNA. Specifically, this enzyme transfers only one methyl group. The gene is responsible for self-resistance to spiramycin.	7.71153
LOR029C	Cutotype 1	ARO_3001775	OXA-119	OXA-119 is a beta-lactamase found in Enterobacteriaceae	5.14102
LOR029C	Cutotype 1	ARO_3000498	ErmF	ErmF confers the MLSb phenotype.	3.70746
LOR029C	Cutotype 1	ARO_3002583	AAC(6')-29a	AAC(6')-29a is an integron-encoded aminoglycoside acetyltransferase in P. aeruginosa	3.50524
LOR029C	Cutotype 1	ARO_3000165	tet(A)	TetA is a tetracycline efflux pump found in many species of Gram-negative bacteria.	3.25035
LOR029C	Cutotype 1	ARO_3003109	msrE	MsrE is an ABC-F subfamily protein expressed to Klebsiella pneumoniae that confers resistance to erythromycin and streptogramin B antibiotics. It is associated with plasmid DNA. It is also 100% identical to ABC-F type ribosomal protection protein Msr(E) which is in multiple species.	3.23711
LOR029C	Cutotype 1	ARO_3000567	tet(40)	Tet40 is a tetracycline efflux pump found in the Gram-positive Clostridium. It is similar to tetA(P).	2.17226
LOR029C	Cutotype 1	ARO_3003301	Staphylococcus aureus gyrB conferring resistance to aminocoumarin	Point mutation in Staphylococcus aureus resulting in aminocoumarin resistance	1.78508
LOR029C	Cutotype 1	ARO_3004033	tetB(46)	tetB(46) is a subunit of tetAB(46), a heterodimeric ABC transporter, that is required for conferring tetracycline resistance in Streptococcus australis isolated from the oral cavity.	1.49835
LOR030C	Cutotype 1	ARO_3003974	Cutibacterium acnes gyrA conferring resistance to fluoroquinolones	Point mutations in Cutibacterium acnes gyrA protein known to confer resistance to fluoroquinolone antibiotics.	4471.69
LOR030C	Cutotype 1	ARO_3003359	Streptomyces cinnamoneus EF-Tu mutants conferring resistance to elfamycin	Sequence variants of Streptomyces cinnamoneus elongation factor Tu that confer resistance to elfamycin antibiotics.	586.831
LOR030C	Cutotype 1	ARO_3000181	tet(V)	TetV is a tetracycline efflux protein that has been found in Mycolicibacterium smegmatis and Mycolicibacterium fortuitum.	275.081
LOR030C	Cutotype 1	ARO_3000596	ErmX	ErmX is a rRNA methyltransferase that protects the ribosome from inactivation due to antibiotic binding.	41.0048
LOR030C	Cutotype 1	ARO_3001710	OXA-211	OXA-211 is a beta-lactamase found in Acinetobacter spp.	32.8147
LOR030C	Cutotype 1	ARO_3003317	Salmonella serovars parE conferring resistance to fluoroquinolones	Point mutation in Salmonella serovars parE resulting in fluoroquinolones resistance	16.8761
LOR030C	Cutotype 1	ARO_3003030	MexV	MexV is the membrane fusion protein of the MexVW-OprM multidrug efflux complex.	11.5065
LOR030C	Cutotype 1	ARO_3000377	MexA	MexA is the membrane fusion protein of the MexAB-OprM multidrug efflux complex.	5.85977
LOR030C	Cutotype 1	ARO_3001775	OXA-119	OXA-119 is a beta-lactamase found in Enterobacteriaceae	5.62538
LOR030C	Cutotype 1	ARO_3002598	ANT(3'')-Ii-AAC(6')-IId fusion protein	ANT(3'')-Ii-AAC(6')-Iid is an integron-encoded aminoglycoside acetyltransferase in S. marcescens.	4.10184
LOR030C	Cutotype 1	ARO_3003109	msrE	MsrE is an ABC-F subfamily protein expressed to Klebsiella pneumoniae that confers resistance to erythromycin and streptogramin B antibiotics. It is associated with plasmid DNA. It is also 100% identical to ABC-F type ribosomal protection protein Msr(E) which is in multiple species.	4.06271
LOR030C	Cutotype 1	ARO_3003905	ANT(4')-Ib	Kanamycin nucleotidyltransferase sequence from Staphylococcus aureus plasmid. Confers resistance to kanamycin, neomycin and other aminoglycosides	3.55026
LOR030C	Cutotype 1	ARO_3000391	norA	NorA is a multidrug efflux pump in Staphylococcus aureus that confers resistance to fluoroquinolones and other structurally unrelated antibiotics like acriflavine. It shares 30% similarity with NorA, and is a structural homolog of Bmr of Bacillus subtilis. It is regulated by arlRS and mgrA, the latter also known as NorR.	3.05727
LOR030C	Cutotype 1	ARO_3000410	sul1	Sul1 is a sulfonamide resistant dihydropteroate synthase of Gram-negative bacteria. It is linked to other resistance genes of class 1 integrons.	2.52211
LOR030C	Cutotype 1	ARO_3004056	ArmR	ArmR, a 53-amino-acid antirepressor, allosterically inhibits MexR dimer-DNA binding by occupying a hydrophobic binding cavity within the center of the MexR dimer. ArmR up-regulation and MexR-ArmR complex formation have previously been shown to upregulate MexAB-OprM.	2.41088
LOR030C	Cutotype 1	ARO_3002156	FOX-2	FOX-2 is a beta-lactamase found in Escherichia coli	2.25015
LOR030C	Cutotype 1	ARO_3003682	OpmH	OpmH is an outer membrane efflux protein required for triclosan-specific efflux pump function.	2.10952
LOR030C	Cutotype 1	ARO_3000506	MexR	MexR is the repressor of the MexRAB-OprM operon. Mutant forms of mexR result in up-regulation of efflux pump system MexAB-OprM.	2.07493
LOR030C	Cutotype 1	ARO_3003107	mef(B)	mef(B) is a macrolide efflux gene located in the vicinity of sul3 in Escherichia coli. There is also a mefB found in Streptococcus agalactiae that confers resistance to macrolides.	1.55112
LOR030C	Cutotype 1	ARO_3002535	AAC(3)-IIc	AAC(3)-IIc is a plasmid-encoded aminoglycoside acetyltransferase in E. coli and P. aeruginosa	1.40634
LOR030C	Cutotype 1	ARO_3000566	tet(39)	Tet39 is a tetracycline efflux pump found in Gram-negative bacteria, including Brevundimonas, Stenotrophomonas, Enterobacter, Alcaligenes, Acinetobacter, and Providencia.	1.40634
LOR030C	Cutotype 1	ARO_3002871	tet37	tet37 is a chromosome-encoded oxidoreductase isolated from an uncultured bacterium that confers resistance to tetracycline	1.17195
LOR030C	Cutotype 1	ARO_3003197	aadA25	streptomycin/spectinomycin resistance gene found in Pasteurella multocida isolated from bovine respiratory tract	1.17195
LOR030C	Cutotype 1	ARO_3002835	lnuA	lnuA is a plasmid-mediated nucleotidyltransferase found in Staphylococcus chromogenes	0.740181
LOR030C	Cutotype 1	ARO_3000178	tet(K)	TetK is a tetracycline efflux protein found in both Gram-negative (Haemophilus and Gallibacterium) and Gram-positive (many species, including mycobacteria) bacteria.	0.691645
LOR030C	Cutotype 1	ARO_3000250	ErmC	ErmC is a methyltransferase that catalyzes the methylation of A2058 of the 23S ribosomal RNA in two steps. Expression of ErmC is inducible by erythromycin. The leader peptide causes attenuation of the mRNA and stabilizes the structure preventing further translation. When erythromycin is present, it binds the leader peptide causing a change in conformation allowing for the expression of ErmC.	0.562538
LOR030C	Cutotype 1	ARO_3003930	rpsJ	rpsJ is a tetracycline resistance protein identified in Neisseria gonorrhoeae. Tetracycline resistance is conferred by binding to the ribosome as a 30S ribosomal protection protein.	0.340245
LOR033C	Cutotype 1	ARO_3003974	Cutibacterium acnes gyrA conferring resistance to fluoroquinolones	Point mutations in Cutibacterium acnes gyrA protein known to confer resistance to fluoroquinolone antibiotics.	1340.28
LOR033C	Cutotype 1	ARO_3003359	Streptomyces cinnamoneus EF-Tu mutants conferring resistance to elfamycin	Sequence variants of Streptomyces cinnamoneus elongation factor Tu that confer resistance to elfamycin antibiotics.	323.085
LOR033C	Cutotype 1	ARO_3001710	OXA-211	OXA-211 is a beta-lactamase found in Acinetobacter spp.	65.387
LOR033C	Cutotype 1	ARO_3000181	tet(V)	TetV is a tetracycline efflux protein that has been found in Mycolicibacterium smegmatis and Mycolicibacterium fortuitum.	61.4712
LOR033C	Cutotype 1	ARO_3000596	ErmX	ErmX is a rRNA methyltransferase that protects the ribosome from inactivation due to antibiotic binding.	45.6713
LOR033C	Cutotype 1	ARO_3001328	Escherichia coli mdfA	Multidrug efflux pump in E. coli. This multidrug efflux system was originally identified as the Cmr/CmlA chloramphenicol exporter.	30.7002
LOR033C	Cutotype 1	ARO_3002152	DHA-21	DHA-21 is a beta-lactamase. From the Lahey list of DHA beta-lactamases.	23.3321
LOR033C	Cutotype 1	ARO_3003930	rpsJ	rpsJ is a tetracycline resistance protein identified in Neisseria gonorrhoeae. Tetracycline resistance is conferred by binding to the ribosome as a 30S ribosomal protection protein.	13.298
LOR033C	Cutotype 1	ARO_3003378	Escherichia coli marR mutant conferring antibiotic resistance	MarR is a repressor of the mar operon marRAB, thus regulating the expression of marA, the activator of multidrug efflux pump AcrAB.	9.87129
LOR033C	Cutotype 1	ARO_3003109	msrE	MsrE is an ABC-F subfamily protein expressed to Klebsiella pneumoniae that confers resistance to erythromycin and streptogramin B antibiotics. It is associated with plasmid DNA. It is also 100% identical to ABC-F type ribosomal protection protein Msr(E) which is in multiple species.	8.50548
LOR033C	Cutotype 1	ARO_3001388	TEM-211	From the Lahey list of beta-lactamases. Not yet released.	7.08466
LOR033C	Cutotype 1	ARO_3000412	sul2	Sul2 is a sulfonamide resistant dihydropteroate synthase of Gram-negative bacteria, usually found on small plasmids.	6.44403
LOR033C	Cutotype 1	ARO_3002894	otrC	otrC is a tetracycline resistance efflux pump found in Streptomyces rimosus	5.83304
LOR033C	Cutotype 1	ARO_3001816	ACC-2	ACC-2 is a beta-lactamase found in Hafnia alvei	1.34609
LOR033C	Cutotype 1	ARO_3003939	Salmonella enterica parC conferring resistance to fluoroquinolones	Point mutations in Salmonella parC gene implicated in decreased susceptibility to fluoroquinolone antibiotics, primarily ciprofloxacin and nalidixic acid.	0.448695
LOR034C	Cutotype 1	ARO_3003974	Cutibacterium acnes gyrA conferring resistance to fluoroquinolones	Point mutations in Cutibacterium acnes gyrA protein known to confer resistance to fluoroquinolone antibiotics.	1270.79
LOR034C	Cutotype 1	ARO_3003359	Streptomyces cinnamoneus EF-Tu mutants conferring resistance to elfamycin	Sequence variants of Streptomyces cinnamoneus elongation factor Tu that confer resistance to elfamycin antibiotics.	324.128
LOR034C	Cutotype 1	ARO_3000181	tet(V)	TetV is a tetracycline efflux protein that has been found in Mycolicibacterium smegmatis and Mycolicibacterium fortuitum.	129.1
LOR034C	Cutotype 1	ARO_3000605	Erm(36)	ErmD confers MLSb phenotype.	96.3234
LOR034C	Cutotype 1	ARO_3000410	sul1	Sul1 is a sulfonamide resistant dihydropteroate synthase of Gram-negative bacteria. It is linked to other resistance genes of class 1 integrons.	53.4427
LOR034C	Cutotype 1	ARO_3003386	Escherichia coli folP with mutation conferring resistance to sulfonamides	Point mutations in Escherichia coli dihydropteroate synthase folP prevent sulfonamide antibiotics from inhibiting its role in folate synthesis, thus conferring sulfonamide resistance.	37.6891
LOR034C	Cutotype 1	ARO_3000596	ErmX	ErmX is a rRNA methyltransferase that protects the ribosome from inactivation due to antibiotic binding.	30.5552
LOR034C	Cutotype 1	ARO_3001303	ErmO-srmA	ErmO (gene srmA) is a methyltransferase found in the spiramycin producer Streptomyces ambofaciens. Like other Erm enzymes, it catalyzes the methylation of A2058 of the 23S ribosomal RNA. Specifically, this enzyme transfers only one methyl group. The gene is responsible for self-resistance to spiramycin.	19.5983
LOR034C	Cutotype 1	ARO_3003071	mphF	mphF is a macrolide phosphotransferase and resistance gene identified on the IncP plasmid pRSB111	11.8538
LOR034C	Cutotype 1	ARO_3000230	ANT(2'')-Ia	Plasmid or integron-encoded nucleotidylylation of 2-deoxystreptamine aminoglycosides at the hydroxyl group at position 2'' in P. aeruginosa, K. pneumoniae, Morganella morganii, E. coli, S. typhimurium, C. freundii and A. baumannii	9.54025
LOR034C	Cutotype 1	ARO_3003197	aadA25	streptomycin/spectinomycin resistance gene found in Pasteurella multocida isolated from bovine respiratory tract	9.0733
LOR034C	Cutotype 1	ARO_3003459	Mycobacterium tuberculosis gyrB mutant conferring resistance to fluoroquinolones	Point mutation in Mycobacterium tuberculosis gyrB resulting in fluoroquinolone resistance	4.94907
LOR034C	Cutotype 1	ARO_3000478	tet(33)	Tet33 is a tetracycline efflux pump found in Gram-positive bacteria, including Arthrobacter and Corynebacterium.	3.23547
LOR034C	Cutotype 1	ARO_3002647	APH(3')-IIIa	APH(3')-IIIa is a plasmid-encoded aminoglycoside phosphotransferase in S. aureus and Enterococcus spp.	1.08308
LOR034C	Cutotype 1	ARO_3003684	Pseudomonas aeruginosa gyrA conferring resistance to fluoroquinolones	Point mutation of Pseudomonas aeruginosa gyrA resulted in the lowered affinity between fluoroquinolones and gyrA. Thus, conferring resistance.	0.311084
LOR036C	Cutotype 1	ARO_3003974	Cutibacterium acnes gyrA conferring resistance to fluoroquinolones	Point mutations in Cutibacterium acnes gyrA protein known to confer resistance to fluoroquinolone antibiotics.	1038.37
LOR036C	Cutotype 1	ARO_3003359	Streptomyces cinnamoneus EF-Tu mutants conferring resistance to elfamycin	Sequence variants of Streptomyces cinnamoneus elongation factor Tu that confer resistance to elfamycin antibiotics.	169.938
LOR036C	Cutotype 1	ARO_3002644	APH(3')-IIa	APH(3')-IIa is a transposon-encoded aminoglycoside phosphotransferase in E. coli	74.1122
LOR036C	Cutotype 1	ARO_3003395	Mycobacterium tuberculosis rpsL mutations conferring resistance to Streptomycin	Ribosomal protein S12 stabilizes the highly conserved pseudoknot structure formed by 16S rRNA. Amino acid substitutions in RpsL affect the higher-order structure of 16S rRNA and confer streptomycin resistance by disrupting interactions between 16S rRNA and streptomycin.	55.5842
LOR036C	Cutotype 1	ARO_3000596	ErmX	ErmX is a rRNA methyltransferase that protects the ribosome from inactivation due to antibiotic binding.	53.5286
LOR036C	Cutotype 1	ARO_3000410	sul1	Sul1 is a sulfonamide resistant dihydropteroate synthase of Gram-negative bacteria. It is linked to other resistance genes of class 1 integrons.	29.1492
LOR036C	Cutotype 1	ARO_3000181	tet(V)	TetV is a tetracycline efflux protein that has been found in Mycolicibacterium smegmatis and Mycolicibacterium fortuitum.	22.2337
LOR036C	Cutotype 1	ARO_3002174	MIR-9	MIR-9 is a beta-lactamase. From the Lahey list of MIR beta-lactamases.	20.7514
LOR036C	Cutotype 1	ARO_3000605	Erm(36)	ErmD confers MLSb phenotype.	20.18
LOR036C	Cutotype 1	ARO_3000230	ANT(2'')-Ia	Plasmid or integron-encoded nucleotidylylation of 2-deoxystreptamine aminoglycosides at the hydroxyl group at position 2'' in P. aeruginosa, K. pneumoniae, Morganella morganii, E. coli, S. typhimurium, C. freundii and A. baumannii	12.026
LOR036C	Cutotype 1	ARO_3000478	tet(33)	Tet33 is a tetracycline efflux pump found in Gram-positive bacteria, including Arthrobacter and Corynebacterium.	5.82392
LOR036C	Cutotype 1	ARO_3002705	floR	floR is a plasmid or chromosome-encoded chloramphenicol exporter that is found in Bordetella bronchiseptica, Escherichia coli, Klebsiella pneumoniae, Salmonella enterica subsp. enterica serovar Typhimurium str. DT104 and Vibrio cholerae	5.70094
LOR036C	Cutotype 1	ARO_3001388	TEM-211	From the Lahey list of beta-lactamases. Not yet released.	5.24149
LOR036C	Cutotype 1	ARO_3003197	aadA25	streptomycin/spectinomycin resistance gene found in Pasteurella multocida isolated from bovine respiratory tract	4.63201
LOR036C	Cutotype 1	ARO_3002894	otrC	otrC is a tetracycline resistance efflux pump found in Streptomyces rimosus	4.44673
LOR036C	Cutotype 1	ARO_3002152	DHA-21	DHA-21 is a beta-lactamase. From the Lahey list of DHA beta-lactamases.	3.70561
LOR036C	Cutotype 1	ARO_3003905	ANT(4')-Ib	Kanamycin nucleotidyltransferase sequence from Staphylococcus aureus plasmid. Confers resistance to kanamycin, neomycin and other aminoglycosides	3.48081
LOR036C	Cutotype 1	ARO_3002646	APH(3')-IIc	APH(3')-IIc is a chromosomal-encoded aminoglycoside phosphotransferase in S. maltophilia	1.48224
LOR037C	Cutotype 1	ARO_3003974	Cutibacterium acnes gyrA conferring resistance to fluoroquinolones	Point mutations in Cutibacterium acnes gyrA protein known to confer resistance to fluoroquinolone antibiotics.	1101.73
LOR037C	Cutotype 1	ARO_3003359	Streptomyces cinnamoneus EF-Tu mutants conferring resistance to elfamycin	Sequence variants of Streptomyces cinnamoneus elongation factor Tu that confer resistance to elfamycin antibiotics.	317.123
LOR037C	Cutotype 1	ARO_3000518	CRP	CRP is a global regulator that represses MdtEF multidrug efflux pump expression.	40.5649
LOR037C	Cutotype 1	ARO_3000181	tet(V)	TetV is a tetracycline efflux protein that has been found in Mycolicibacterium smegmatis and Mycolicibacterium fortuitum.	34.5456
LOR037C	Cutotype 1	ARO_3002871	tet37	tet37 is a chromosome-encoded oxidoreductase isolated from an uncultured bacterium that confers resistance to tetracycline	28.788
LOR037C	Cutotype 1	ARO_3000410	sul1	Sul1 is a sulfonamide resistant dihydropteroate synthase of Gram-negative bacteria. It is linked to other resistance genes of class 1 integrons.	15.4425
LOR037C	Cutotype 1	ARO_3001775	OXA-119	OXA-119 is a beta-lactamase found in Enterobacteriaceae	4.60607
LOR037C	Cutotype 1	ARO_3000596	ErmX	ErmX is a rRNA methyltransferase that protects the ribosome from inactivation due to antibiotic binding.	2.48851
LOR037C	Cutotype 1	ARO_3001329	mdtG	The MdtG protein, also named YceE, appears to be a member of the major facilitator superfamily of transporters, and it has been reported, when overexpressed, to increase fosfomycin and deoxycholate resistances. mdtG is a member of the marA-soxS-rob regulon.	2.21446
LOR042C	Cutotype 1	ARO_3003974	Cutibacterium acnes gyrA conferring resistance to fluoroquinolones	Point mutations in Cutibacterium acnes gyrA protein known to confer resistance to fluoroquinolone antibiotics.	1139.75
LOR042C	Cutotype 1	ARO_3003359	Streptomyces cinnamoneus EF-Tu mutants conferring resistance to elfamycin	Sequence variants of Streptomyces cinnamoneus elongation factor Tu that confer resistance to elfamycin antibiotics.	210.737
LOR042C	Cutotype 1	ARO_3000596	ErmX	ErmX is a rRNA methyltransferase that protects the ribosome from inactivation due to antibiotic binding.	18.3767
LOR042C	Cutotype 1	ARO_3002939	vanSM	vanSM is a vanS variant found in the vanM gene cluster	12.6693
LOR042C	Cutotype 1	ARO_3000181	tet(V)	TetV is a tetracycline efflux protein that has been found in Mycolicibacterium smegmatis and Mycolicibacterium fortuitum.	12.6693
LOR042C	Cutotype 1	ARO_3003109	msrE	MsrE is an ABC-F subfamily protein expressed to Klebsiella pneumoniae that confers resistance to erythromycin and streptogramin B antibiotics. It is associated with plasmid DNA. It is also 100% identical to ABC-F type ribosomal protection protein Msr(E) which is in multiple species.	10.4417
LOR042C	Cutotype 1	ARO_3000410	sul1	Sul1 is a sulfonamide resistant dihydropteroate synthase of Gram-negative bacteria. It is linked to other resistance genes of class 1 integrons.	9.74558
LOR042C	Cutotype 1	ARO_3003197	aadA25	streptomycin/spectinomycin resistance gene found in Pasteurella multocida isolated from bovine respiratory tract	8.79809
LOR042C	Cutotype 1	ARO_3002255	CARB-16	CARB-16 is a beta-lactamase. From the Lahey list of IMP beta-lactamases.	1.64109
LOR046C	Cutotype 1	ARO_3003974	Cutibacterium acnes gyrA conferring resistance to fluoroquinolones	Point mutations in Cutibacterium acnes gyrA protein known to confer resistance to fluoroquinolone antibiotics.	1248.79
LOR046C	Cutotype 1	ARO_3003359	Streptomyces cinnamoneus EF-Tu mutants conferring resistance to elfamycin	Sequence variants of Streptomyces cinnamoneus elongation factor Tu that confer resistance to elfamycin antibiotics.	147.632
LOR046C	Cutotype 1	ARO_3000822	pmrA	PmrA is a MFS-type efflux pump expressed in Streptococcus pneumoniae that confers low-level resistance to norfloxacin, ciprofloxacin, and acriflavine.	59.5709
LOR046C	Cutotype 1	ARO_3000412	sul2	Sul2 is a sulfonamide resistant dihydropteroate synthase of Gram-negative bacteria, usually found on small plasmids.	22.2929
LOR046C	Cutotype 1	ARO_3000596	ErmX	ErmX is a rRNA methyltransferase that protects the ribosome from inactivation due to antibiotic binding.	22.0057
LOR046C	Cutotype 1	ARO_3000181	tet(V)	TetV is a tetracycline efflux protein that has been found in Mycolicibacterium smegmatis and Mycolicibacterium fortuitum.	16.382
LOR046C	Cutotype 1	ARO_3001301	RlmA(II)	RlmA(II) is a methyltransferase found in Streptococcus pneumoniae and confers resistance to mycinamicin, tylosin and lincosamides. Specifically, this enzyme adds a methyl group to guanosine 748 (E. coli numbering) of 23S ribosomal RNA.	13.9247
LOR046C	Cutotype 1	ARO_3000616	mel	Mel, a homolog of MsrA, is an ABC-F subfamily protein associated with macrolide resistance. It is expressed on the same operon as mefA and mefE, both MFS-type efflux proteins that confer macrolide resistance.	9.10111
LOR046C	Cutotype 1	ARO_3003197	aadA25	streptomycin/spectinomycin resistance gene found in Pasteurella multocida isolated from bovine respiratory tract	6.82583
LOR046C	Cutotype 1	ARO_3002647	APH(3')-IIIa	APH(3')-IIIa is a plasmid-encoded aminoglycoside phosphotransferase in S. aureus and Enterococcus spp.	5.7036
LOR046C	Cutotype 1	ARO_3000025	patB	PatB is an ABC transporter of Streptococcus pneumoniae that interacts with PatA to confer fluoroquinolone resistance..	3.41292
LOR046C	Cutotype 1	ARO_3002174	MIR-9	MIR-9 is a beta-lactamase. From the Lahey list of MIR beta-lactamases.	3.2764
LOR046C	Cutotype 1	ARO_3002259	IND-3	IND-3 is a beta-lactamase found in Chryseobacterium indologenes	3.2764
LOR051C	Cutotype 1	ARO_3003974	Cutibacterium acnes gyrA conferring resistance to fluoroquinolones	Point mutations in Cutibacterium acnes gyrA protein known to confer resistance to fluoroquinolone antibiotics.	1138.8
LOR051C	Cutotype 1	ARO_3003359	Streptomyces cinnamoneus EF-Tu mutants conferring resistance to elfamycin	Sequence variants of Streptomyces cinnamoneus elongation factor Tu that confer resistance to elfamycin antibiotics.	214.469
LOR051C	Cutotype 1	ARO_3000596	ErmX	ErmX is a rRNA methyltransferase that protects the ribosome from inactivation due to antibiotic binding.	70.4599
LOR051C	Cutotype 1	ARO_3002705	floR	floR is a plasmid or chromosome-encoded chloramphenicol exporter that is found in Bordetella bronchiseptica, Escherichia coli, Klebsiella pneumoniae, Salmonella enterica subsp. enterica serovar Typhimurium str. DT104 and Vibrio cholerae	46.7544
LOR051C	Cutotype 1	ARO_3001933	CTX-M-72	CTX-M-72 is a beta-lactamase found in Klebsiella pneumoniae	37.2372
LOR051C	Cutotype 1	ARO_3000181	tet(V)	TetV is a tetracycline efflux protein that has been found in Mycolicibacterium smegmatis and Mycolicibacterium fortuitum.	23.2072
LOR051C	Cutotype 1	ARO_3001216	mdtH	Multidrug resistance protein MdtH	15.0696
LOR051C	Cutotype 1	ARO_3002871	tet37	tet37 is a chromosome-encoded oxidoreductase isolated from an uncultured bacterium that confers resistance to tetracycline	13.8138
LOR051C	Cutotype 1	ARO_3003109	msrE	MsrE is an ABC-F subfamily protein expressed to Klebsiella pneumoniae that confers resistance to erythromycin and streptogramin B antibiotics. It is associated with plasmid DNA. It is also 100% identical to ABC-F type ribosomal protection protein Msr(E) which is in multiple species.	12.9027
LOR051C	Cutotype 1	ARO_3004077	PmpM	PmpM is a multidrug efflux pump belonging to the MATE family of Pseudomonas aeruginosa. PmpM is an H+ drug antiporter and is the first reported case of an H+ coupled efflux pump in the MATE family. PmpM confers resistance to fluoroquinolones, fradiomycin, benzalkonium chloride, chlorhexidine gluconate, ethidium bromide, tetraphenylphosphonium chloride (TPPCl), and rhodamine 6G.	11.051
LOR051C	Cutotype 1	ARO_3003197	aadA25	streptomycin/spectinomycin resistance gene found in Pasteurella multocida isolated from bovine respiratory tract	10.3604
LOR051C	Cutotype 1	ARO_3003378	Escherichia coli marR mutant conferring antibiotic resistance	MarR is a repressor of the mar operon marRAB, thus regulating the expression of marA, the activator of multidrug efflux pump AcrAB.	9.94594
LOR051C	Cutotype 1	ARO_3002613	aadA13	aadA13 is an aminoglycoside nucleotidyltransferase gene encoded by plasmids and integrons in Pseudomonas rettgeri, P. aeruginosa, Y. enterocolitica and E. coli	6.63063
LOR051C	Cutotype 1	ARO_3000410	sul1	Sul1 is a sulfonamide resistant dihydropteroate synthase of Gram-negative bacteria. It is linked to other resistance genes of class 1 integrons.	6.14237
LOR051C	Cutotype 1	ARO_3000566	tet(39)	Tet39 is a tetracycline efflux pump found in Gram-negative bacteria, including Brevundimonas, Stenotrophomonas, Enterobacter, Alcaligenes, Acinetobacter, and Providencia.	5.88151
LOR051C	Cutotype 1	ARO_3004033	tetB(46)	tetB(46) is a subunit of tetAB(46), a heterodimeric ABC transporter, that is required for conferring tetracycline resistance in Streptococcus australis isolated from the oral cavity.	5.15334
LOR051C	Cutotype 1	ARO_3003930	rpsJ	rpsJ is a tetracycline resistance protein identified in Neisseria gonorrhoeae. Tetracycline resistance is conferred by binding to the ribosome as a 30S ribosomal protection protein.	2.67364
LOR051C	Cutotype 1	ARO_3002535	AAC(3)-IIc	AAC(3)-IIc is a plasmid-encoded aminoglycoside acetyltransferase in E. coli and P. aeruginosa	1.53487
LOR051C	Cutotype 1	ARO_3002680	catB8	catB8 is a plasmid or integron-encoded variant of the cat gene found in Klebsiella pneumoniae, Salmonella typhi and Pseudomonas aeruginosa	1.2558
LOR051C	Cutotype 1	ARO_3003905	ANT(4')-Ib	Kanamycin nucleotidyltransferase sequence from Staphylococcus aureus plasmid. Confers resistance to kanamycin, neomycin and other aminoglycosides	0.162197
LOR054C	Cutotype 1	ARO_3003974	Cutibacterium acnes gyrA conferring resistance to fluoroquinolones	Point mutations in Cutibacterium acnes gyrA protein known to confer resistance to fluoroquinolone antibiotics.	736.091
LOR054C	Cutotype 1	ARO_3003359	Streptomyces cinnamoneus EF-Tu mutants conferring resistance to elfamycin	Sequence variants of Streptomyces cinnamoneus elongation factor Tu that confer resistance to elfamycin antibiotics.	522.483
LOR054C	Cutotype 1	ARO_3003395	Mycobacterium tuberculosis rpsL mutations conferring resistance to Streptomycin	Ribosomal protein S12 stabilizes the highly conserved pseudoknot structure formed by 16S rRNA. Amino acid substitutions in RpsL affect the higher-order structure of 16S rRNA and confer streptomycin resistance by disrupting interactions between 16S rRNA and streptomycin.	66.8976
LOR054C	Cutotype 1	ARO_3000181	tet(V)	TetV is a tetracycline efflux protein that has been found in Mycolicibacterium smegmatis and Mycolicibacterium fortuitum.	64.7989
LOR054C	Cutotype 1	ARO_3000410	sul1	Sul1 is a sulfonamide resistant dihydropteroate synthase of Gram-negative bacteria. It is linked to other resistance genes of class 1 integrons.	53.237
LOR054C	Cutotype 1	ARO_3002535	AAC(3)-IIc	AAC(3)-IIc is a plasmid-encoded aminoglycoside acetyltransferase in E. coli and P. aeruginosa	45.0094
LOR054C	Cutotype 1	ARO_3000596	ErmX	ErmX is a rRNA methyltransferase that protects the ribosome from inactivation due to antibiotic binding.	33.3436
LOR054C	Cutotype 1	ARO_3002607	aadA7	aadA7 is an integron-encoded aminoglycoside nucleotidyltransferase gene in V. fluvialis, P. aeruginosa, E. coli, V. cholerae and S. enterica	26.7976
LOR054C	Cutotype 1	ARO_3000605	Erm(36)	ErmD confers MLSb phenotype.	26.1229
LOR054C	Cutotype 1	ARO_3000174	tet(G)	TetG is a tetracycline efflux protein found in Gram-negative bacteria. The encoding gene is found in both chromosomal and plasmid DNA where it is frequently linked to the floR, sul1, and cmlA9 genes which encode proteins that can confer florfenicol/chloramphenicol, sulfamethoxazole, and chloramphenicol resistance, respectively.	25.2059
LOR054C	Cutotype 1	ARO_3003197	aadA25	streptomycin/spectinomycin resistance gene found in Pasteurella multocida isolated from bovine respiratory tract	19.8944
LOR054C	Cutotype 1	ARO_3002616	aadA16	aadA16 is an aminoglycoside nucleotidyltransferase gene encoded by plasmids and integrons in E. coli, V. cholerae and K. pneumoniae	14.882
LOR054C	Cutotype 1	ARO_3002578	AAC(6')-Ib7	AAC(6')-Ib7 is a plasmid-encoded aminoglycoside acetyltransferase in E. cloacae and C. freundii	12.7893
LOR054C	Cutotype 1	ARO_3000412	sul2	Sul2 is a sulfonamide resistant dihydropteroate synthase of Gram-negative bacteria, usually found on small plasmids.	11.6794
LOR054C	Cutotype 1	ARO_3002583	AAC(6')-29a	AAC(6')-29a is an integron-encoded aminoglycoside acetyltransferase in P. aeruginosa	10.2314
LOR054C	Cutotype 1	ARO_3002646	APH(3')-IIc	APH(3')-IIc is a chromosomal-encoded aminoglycoside phosphotransferase in S. maltophilia	9.89035
LOR054C	Cutotype 1	ARO_3002598	ANT(3'')-Ii-AAC(6')-IId fusion protein	ANT(3'')-Ii-AAC(6')-Iid is an integron-encoded aminoglycoside acetyltransferase in S. marcescens.	9.23668
LOR054C	Cutotype 1	ARO_3000205	tetX	TetX is a flavin-dependent monooxygenase conferring resistance to tetracycline antibiotics. TetX hydroxylates position 11a of the tetraketide group thus inactivating the antibiotic.	8.70438
LOR054C	Cutotype 1	ARO_3002639	APH(3'')-Ib	APH(3'')-Ib is an aminoglycoside phosphotransferase encoded by plasmids, transposons, integrative conjugative elements and chromosomes in Enterobacteriaceae and Pseudomonas spp.	7.6417
LOR054C	Cutotype 1	ARO_3003459	Mycobacterium tuberculosis gyrB mutant conferring resistance to fluoroquinolones	Point mutation in Mycobacterium tuberculosis gyrB resulting in fluoroquinolone resistance	6.97596
LOR054C	Cutotype 1	ARO_3002152	DHA-21	DHA-21 is a beta-lactamase. From the Lahey list of DHA beta-lactamases.	5.79779
LOR054C	Cutotype 1	ARO_3001959	CTX-M-100	CTX-M-100 is a beta-lactamase found in Escherichia coli	4.61834
LOR054C	Cutotype 1	ARO_3000230	ANT(2'')-Ia	Plasmid or integron-encoded nucleotidylylation of 2-deoxystreptamine aminoglycosides at the hydroxyl group at position 2'' in P. aeruginosa, K. pneumoniae, Morganella morganii, E. coli, S. typhimurium, C. freundii and A. baumannii	4.42196
LOR054C	Cutotype 1	ARO_3002605	aadA5	aadA5 is an aminoglycoside nucleotidyltransferase gene encoded by plasmids, transposons and integrons in E. coli, K. pneumoniae, Kluyvera georgiana, P. aeruginosa and E. cloacae	4.09256
LOR054C	Cutotype 1	ARO_3003684	Pseudomonas aeruginosa gyrA conferring resistance to fluoroquinolones	Point mutation of Pseudomonas aeruginosa gyrA resulted in the lowered affinity between fluoroquinolones and gyrA. Thus, conferring resistance.	4.09256
LOR054C	Cutotype 1	ARO_3003035	mfpA	mfpA is a qnr homolog and a pentapeptide repeat protein that confers resistance to fluoroquinolones in Mycolicibacterium smegmatis	3.90783
LOR054C	Cutotype 1	ARO_3000822	pmrA	PmrA is a MFS-type efflux pump expressed in Streptococcus pneumoniae that confers low-level resistance to norfloxacin, ciprofloxacin, and acriflavine.	3.87553
LOR054C	Cutotype 1	ARO_3002705	floR	floR is a plasmid or chromosome-encoded chloramphenicol exporter that is found in Bordetella bronchiseptica, Escherichia coli, Klebsiella pneumoniae, Salmonella enterica subsp. enterica serovar Typhimurium str. DT104 and Vibrio cholerae	3.74386
LOR054C	Cutotype 1	ARO_3002894	otrC	otrC is a tetracycline resistance efflux pump found in Streptomyces rimosus	3.41047
LOR054C	Cutotype 1	ARO_3000167	tet(C)	Tet(C) is a tetracycline efflux pump found in many species of Gram-negative bacteria. It is typically found in plasmid DNA.	3.04506
LOR054C	Cutotype 1	ARO_3002680	catB8	catB8 is a plasmid or integron-encoded variant of the cat gene found in Klebsiella pneumoniae, Salmonella typhi and Pseudomonas aeruginosa	2.71287
LOR054C	Cutotype 1	ARO_3002363	PER-1	PER-1 is a beta-lactamase found in Pseudomonas aeruginosa	2.4868
LOR054C	Cutotype 1	ARO_3002277	VIM-7	VIM-7 is a beta-lactamase found in Pseudomonas aeruginosa	2.4868
LOR054C	Cutotype 1	ARO_3003311	Streptococcus pneumoniae parC conferring resistance to fluoroquinolones	Point mutation in Streptococcus pneumoniae parC resulting in fluoroquinolone resistance	2.27364
LOR054C	Cutotype 1	ARO_3001710	OXA-211	OXA-211 is a beta-lactamase found in Acinetobacter spp.	2.03004
LOR054C	Cutotype 1	ARO_3000478	tet(33)	Tet33 is a tetracycline efflux pump found in Gram-positive bacteria, including Arthrobacter and Corynebacterium.	1.76923
LOR054C	Cutotype 1	ARO_3003298	Mycobacterium leprae gyrA conferring resistance to fluoroquinolones	Point mutation of Mycobacterium leprae gyrA resulted in the lowered affinity between fluoroquinolones and gyrA. Thus, conferring resistance.	1.70523
LOR054C	Cutotype 1	ARO_3002613	aadA13	aadA13 is an aminoglycoside nucleotidyltransferase gene encoded by plasmids and integrons in Pseudomonas rettgeri, P. aeruginosa, Y. enterocolitica and E. coli	1.36419
LOR054C	Cutotype 1	ARO_3003578	PmrF	PmrF is required for the synthesis and transfer of 4-amino-4-deoxy-L-arabinose (Ara4N) to Lipid A, which allows gram-negative bacteria to resist the antimicrobial activity of cationic antimicrobial peptides and antibiotics such as polymyxin. pmrF corresponds to 1 locus in Pseudomonas aeruginosa PAO1 and 1 locus in Pseudomonas aeruginosa LESB58.	1.36419
LOR054C	Cutotype 1	ARO_3001408	OXA-13	OXA-13 is a beta-lactamase found in P. aeruginosa.	1.34624
LOR054C	Cutotype 1	ARO_3003930	rpsJ	rpsJ is a tetracycline resistance protein identified in Neisseria gonorrhoeae. Tetracycline resistance is conferred by binding to the ribosome as a 30S ribosomal protection protein.	1.23767
LOR054C	Cutotype 1	ARO_3000566	tet(39)	Tet39 is a tetracycline efflux pump found in Gram-negative bacteria, including Brevundimonas, Stenotrophomonas, Enterobacter, Alcaligenes, Acinetobacter, and Providencia.	1.21802
LOR054C	Cutotype 1	ARO_3003109	msrE	MsrE is an ABC-F subfamily protein expressed to Klebsiella pneumoniae that confers resistance to erythromycin and streptogramin B antibiotics. It is associated with plasmid DNA. It is also 100% identical to ABC-F type ribosomal protection protein Msr(E) which is in multiple species.	1.12433
LOR054C	Cutotype 1	ARO_3002259	IND-3	IND-3 is a beta-lactamase found in Chryseobacterium indologenes	1.02314
LOR054C	Cutotype 1	ARO_3000165	tet(A)	TetA is a tetracycline efflux pump found in many species of Gram-negative bacteria.	0.886384
LOR054C	Cutotype 1	ARO_3003836	qacH	qacH is a subunit of the qac multidrug efflux pump in Staphylococcus saprophyticus	0.812016
LOR054C	Cutotype 1	ARO_3003905	ANT(4')-Ib	Kanamycin nucleotidyltransferase sequence from Staphylococcus aureus plasmid. Confers resistance to kanamycin, neomycin and other aminoglycosides	0.600669
LOR054C	Cutotype 1	ARO_3000567	tet(40)	Tet40 is a tetracycline efflux pump found in the Gram-positive Clostridium. It is similar to tetA(P).	0.432313
LOR054C	Cutotype 1	ARO_3003576	eptA	PmrC mediates the modification of Lipid A by the addition of 4-amino-4-deoxy-L-arabinose (L-Ara4N) and phosphoethanolamine, resulting in a less negative cell membrane and decreased binding of polymyxin B.	0.406008
LOR054C	Cutotype 1	ARO_3000194	tetW	TetW is a ribosomal protection protein. It is associated with both conjugative and non conjugative DNA and has been found strains of Clostridioides difficile.	0.341047
LOR054C	Cutotype 1	ARO_3002566	AAC(6')-Iv	AAC(6')-Iv is a chromosomal-encoded aminoglycoside acetyltransferase in Acinetobacter sp.	0.341047
LOR054C	Cutotype 1	ARO_3002174	MIR-9	MIR-9 is a beta-lactamase. From the Lahey list of MIR beta-lactamases.	0.341047
LOR054C	Cutotype 1	ARO_3001550	OXA-363	OXA-363 is a beta-lactamase. From the Lahey list of OXA beta-lactamases.	0.341047
LOR054C	Cutotype 1	ARO_3001421	OXA-26	OXA-26 is a beta-lactamase found in A. baumannii	0.341047
LOR054C	Cutotype 1	ARO_3002660	APH(6)-Id	APH(6)-Id is an aminoglycoside phosphotransferase encoded by plasmids, integrative conjugative elements and chromosomal genomic islands in K. pneumoniae, Salmonella spp., E. coli, Shigella flexneri, Providencia alcalifaciens, Pseudomonas spp., V. cholerae, Edwardsiella tarda, Pasteurella multocida and Aeromonas bestiarum	0.329337
LOR054C	Cutotype 1	ARO_3004033	tetB(46)	tetB(46) is a subunit of tetAB(46), a heterodimeric ABC transporter, that is required for conferring tetracycline resistance in Streptococcus australis isolated from the oral cavity.	0.265062
LOR054C	Cutotype 1	ARO_3002647	APH(3')-IIIa	APH(3')-IIIa is a plasmid-encoded aminoglycoside phosphotransferase in S. aureus and Enterococcus spp.	0.148425
LOR054C	Cutotype 1	ARO_3000375	ErmB	ErmB confers the MLSb phenotype. Similar to ErmC, expression of ErmB is inducible by erythromycin. The leader peptide causes attenuation of the mRNA and stabilizes the structure preventing further translation. When erythromycin is present, it binds the leader peptide causing a change in conformation allowing for the expression of ErmB.	0.0965227
LOR054C	Cutotype 1	ARO_3003920	pgpB	A gene that produces the protein lipid A 4'-phosphatase	0.0413223
LOR055C	Cutotype 1	ARO_3003974	Cutibacterium acnes gyrA conferring resistance to fluoroquinolones	Point mutations in Cutibacterium acnes gyrA protein known to confer resistance to fluoroquinolone antibiotics.	1931.6
LOR055C	Cutotype 1	ARO_3003359	Streptomyces cinnamoneus EF-Tu mutants conferring resistance to elfamycin	Sequence variants of Streptomyces cinnamoneus elongation factor Tu that confer resistance to elfamycin antibiotics.	398.624
LOR055C	Cutotype 1	ARO_3000596	ErmX	ErmX is a rRNA methyltransferase that protects the ribosome from inactivation due to antibiotic binding.	104.624
LOR055C	Cutotype 1	ARO_3000181	tet(V)	TetV is a tetracycline efflux protein that has been found in Mycolicibacterium smegmatis and Mycolicibacterium fortuitum.	67.6882
LOR055C	Cutotype 1	ARO_3002535	AAC(3)-IIc	AAC(3)-IIc is a plasmid-encoded aminoglycoside acetyltransferase in E. coli and P. aeruginosa	35.1045
LOR055C	Cutotype 1	ARO_3000567	tet(40)	Tet40 is a tetracycline efflux pump found in the Gram-positive Clostridium. It is similar to tetA(P).	29.148
LOR055C	Cutotype 1	ARO_3000410	sul1	Sul1 is a sulfonamide resistant dihydropteroate synthase of Gram-negative bacteria. It is linked to other resistance genes of class 1 integrons.	10.5277
LOR055C	Cutotype 1	ARO_3003395	Mycobacterium tuberculosis rpsL mutations conferring resistance to Streptomycin	Ribosomal protein S12 stabilizes the highly conserved pseudoknot structure formed by 16S rRNA. Amino acid substitutions in RpsL affect the higher-order structure of 16S rRNA and confer streptomycin resistance by disrupting interactions between 16S rRNA and streptomycin.	7.91572
LOR055C	Cutotype 1	ARO_3002598	ANT(3'')-Ii-AAC(6')-IId fusion protein	ANT(3'')-Ii-AAC(6')-Iid is an integron-encoded aminoglycoside acetyltransferase in S. marcescens.	5.71691
LOR055C	Cutotype 1	ARO_3004035	tetA(60)	tetA(60) is a subunit of tetAB(60), an ABC transporter that confers resistance to tetracycline and tigercycline identified by screening a human saliva metagenomic library in Escherichia coli, which is required for resistance.	4.94797
LOR055C	Cutotype 1	ARO_3000822	pmrA	PmrA is a MFS-type efflux pump expressed in Streptococcus pneumoniae that confers low-level resistance to norfloxacin, ciprofloxacin, and acriflavine.	4.83033
LOR055C	Cutotype 1	ARO_3000616	mel	Mel, a homolog of MsrA, is an ABC-F subfamily protein associated with macrolide resistance. It is expressed on the same operon as mefA and mefE, both MFS-type efflux proteins that confer macrolide resistance.	3.81127
LOR055C	Cutotype 1	ARO_3002255	CARB-16	CARB-16 is a beta-lactamase. From the Lahey list of IMP beta-lactamases.	3.1991
LOR055C	Cutotype 1	ARO_3001710	OXA-211	OXA-211 is a beta-lactamase found in Acinetobacter spp.	1.90895
LOR055C	Cutotype 1	ARO_3001775	OXA-119	OXA-119 is a beta-lactamase found in Enterobacteriaceae	1.37206
LOR055C	Cutotype 1	ARO_3004033	tetB(46)	tetB(46) is a subunit of tetAB(46), a heterodimeric ABC transporter, that is required for conferring tetracycline resistance in Streptococcus australis isolated from the oral cavity.	1.13958
LOR055C	Cutotype 1	ARO_3002647	APH(3')-IIIa	APH(3')-IIIa is a plasmid-encoded aminoglycoside phosphotransferase in S. aureus and Enterococcus spp.	0.92886
LOR055C	Cutotype 1	ARO_3002639	APH(3'')-Ib	APH(3'')-Ib is an aminoglycoside phosphotransferase encoded by plasmids, transposons, integrative conjugative elements and chromosomes in Enterobacteriaceae and Pseudomonas spp.	0.927066
LOR055C	Cutotype 1	ARO_3000566	tet(39)	Tet39 is a tetracycline efflux pump found in Gram-negative bacteria, including Brevundimonas, Stenotrophomonas, Enterobacter, Alcaligenes, Acinetobacter, and Providencia.	0.683604
LOR055C	Cutotype 1	ARO_3002930	vanRO	vanRO is a vanR variant found in the vanO gene cluster	0.476409
LOR055C	Cutotype 1	ARO_3003197	aadA25	streptomycin/spectinomycin resistance gene found in Pasteurella multocida isolated from bovine respiratory tract	0.476409
LOR055C	Cutotype 1	ARO_3001301	RlmA(II)	RlmA(II) is a methyltransferase found in Streptococcus pneumoniae and confers resistance to mycinamicin, tylosin and lincosamides. Specifically, this enzyme adds a methyl group to guanosine 748 (E. coli numbering) of 23S ribosomal RNA.	0.476409
LOR055C	Cutotype 1	ARO_3001214	mdtM	Multidrug resistance protein MdtM	0.457353
LOR055C	Cutotype 1	ARO_3003748	oleC	oleC is an ABC transporter isolated from Streptomyces antibioticus and is involved in oleandomycin secretion.	0.457353
LOR058C	Cutotype 1	ARO_3003359	Streptomyces cinnamoneus EF-Tu mutants conferring resistance to elfamycin	Sequence variants of Streptomyces cinnamoneus elongation factor Tu that confer resistance to elfamycin antibiotics.	557.523
LOR058C	Cutotype 1	ARO_3000230	ANT(2'')-Ia	Plasmid or integron-encoded nucleotidylylation of 2-deoxystreptamine aminoglycosides at the hydroxyl group at position 2'' in P. aeruginosa, K. pneumoniae, Morganella morganii, E. coli, S. typhimurium, C. freundii and A. baumannii	288.836
LOR058C	Cutotype 1	ARO_3002594	AAC(6')-IIa	AAC(6')-IIa is an aminoglycoside acetyltransferase encoded by plasmids and integrons in P. aeruginosa and S. enterica	83.0997
LOR058C	Cutotype 1	ARO_3003974	Cutibacterium acnes gyrA conferring resistance to fluoroquinolones	Point mutations in Cutibacterium acnes gyrA protein known to confer resistance to fluoroquinolone antibiotics.	58.6586
LOR058C	Cutotype 1	ARO_3000412	sul2	Sul2 is a sulfonamide resistant dihydropteroate synthase of Gram-negative bacteria, usually found on small plasmids.	50.1141
LOR058C	Cutotype 1	ARO_3002605	aadA5	aadA5 is an aminoglycoside nucleotidyltransferase gene encoded by plasmids, transposons and integrons in E. coli, K. pneumoniae, Kluyvera georgiana, P. aeruginosa and E. cloacae	37.8935
LOR058C	Cutotype 1	ARO_3000174	tet(G)	TetG is a tetracycline efflux protein found in Gram-negative bacteria. The encoding gene is found in both chromosomal and plasmid DNA where it is frequently linked to the floR, sul1, and cmlA9 genes which encode proteins that can confer florfenicol/chloramphenicol, sulfamethoxazole, and chloramphenicol resistance, respectively.	26.156
LOR058C	Cutotype 1	ARO_3001396	OXA-1	OXA-1 is a beta-lactamase found in E. coli	20.8715
LOR058C	Cutotype 1	ARO_3002613	aadA13	aadA13 is an aminoglycoside nucleotidyltransferase gene encoded by plasmids and integrons in Pseudomonas rettgeri, P. aeruginosa, Y. enterocolitica and E. coli	17.2847
LOR058C	Cutotype 1	ARO_3002894	otrC	otrC is a tetracycline resistance efflux pump found in Streptomyces rimosus	15.9551
LOR058C	Cutotype 1	ARO_3002680	catB8	catB8 is a plasmid or integron-encoded variant of the cat gene found in Klebsiella pneumoniae, Salmonella typhi and Pseudomonas aeruginosa	15.7452
LOR058C	Cutotype 1	ARO_3003109	msrE	MsrE is an ABC-F subfamily protein expressed to Klebsiella pneumoniae that confers resistance to erythromycin and streptogramin B antibiotics. It is associated with plasmid DNA. It is also 100% identical to ABC-F type ribosomal protection protein Msr(E) which is in multiple species.	13.3952
LOR058C	Cutotype 1	ARO_3000194	tetW	TetW is a ribosomal protection protein. It is associated with both conjugative and non conjugative DNA and has been found strains of Clostridioides difficile.	13.2959
LOR058C	Cutotype 1	ARO_3003459	Mycobacterium tuberculosis gyrB mutant conferring resistance to fluoroquinolones	Point mutation in Mycobacterium tuberculosis gyrB resulting in fluoroquinolone resistance	12.0872
LOR058C	Cutotype 1	ARO_3003942	abcA	AbcA is a multidrug resistant ABC transporter that confers resistance to methicillin, daptomycin, cefotaxime, and moenomycin.	10.6368
LOR058C	Cutotype 1	ARO_3002705	floR	floR is a plasmid or chromosome-encoded chloramphenicol exporter that is found in Bordetella bronchiseptica, Escherichia coli, Klebsiella pneumoniae, Salmonella enterica subsp. enterica serovar Typhimurium str. DT104 and Vibrio cholerae	8.30997
LOR058C	Cutotype 1	ARO_3000498	ErmF	ErmF confers the MLSb phenotype.	7.38664
LOR058C	Cutotype 1	ARO_3003836	qacH	qacH is a subunit of the qac multidrug efflux pump in Staphylococcus saprophyticus	6.38246
LOR058C	Cutotype 1	ARO_3000375	ErmB	ErmB confers the MLSb phenotype. Similar to ErmC, expression of ErmB is inducible by erythromycin. The leader peptide causes attenuation of the mRNA and stabilizes the structure preventing further translation. When erythromycin is present, it binds the leader peptide causing a change in conformation allowing for the expression of ErmB.	5.81922
LOR058C	Cutotype 1	ARO_3002646	APH(3')-IIc	APH(3')-IIc is a chromosomal-encoded aminoglycoside phosphotransferase in S. maltophilia	5.31838
LOR058C	Cutotype 1	ARO_3000181	tet(V)	TetV is a tetracycline efflux protein that has been found in Mycolicibacterium smegmatis and Mycolicibacterium fortuitum.	2.65919
LOR058C	Cutotype 1	ARO_3000175	tet(H)	TetH is a tetracycline efflux protein expressed in Gram-negative bacteria (Actinobacillus, Acinetobacter, Gallibacterium, Histophilus, Mannheimia, Moraxella, Pasteurella, and Psychrobacter). Its gene is linked to the resistance genes sul2, and strAB, which confer resistance to sulfamethoxazole and streptomycin, respectively.	1.55812
LOR058C	Cutotype 1	ARO_3002999	CblA-1	CblA-1 beta-lactamase is a class A beta-lactamase found in Bacteroides uniformis that is species-specific.	0.273955
LOR060C	Cutotype 1	ARO_3003359	Streptomyces cinnamoneus EF-Tu mutants conferring resistance to elfamycin	Sequence variants of Streptomyces cinnamoneus elongation factor Tu that confer resistance to elfamycin antibiotics.	244.287
LOR060C	Cutotype 1	ARO_3003974	Cutibacterium acnes gyrA conferring resistance to fluoroquinolones	Point mutations in Cutibacterium acnes gyrA protein known to confer resistance to fluoroquinolone antibiotics.	86.817
LOR060C	Cutotype 1	ARO_3000410	sul1	Sul1 is a sulfonamide resistant dihydropteroate synthase of Gram-negative bacteria. It is linked to other resistance genes of class 1 integrons.	37.6039
LOR060C	Cutotype 1	ARO_3000596	ErmX	ErmX is a rRNA methyltransferase that protects the ribosome from inactivation due to antibiotic binding.	36.9365
LOR060C	Cutotype 1	ARO_3002174	MIR-9	MIR-9 is a beta-lactamase. From the Lahey list of MIR beta-lactamases.	24.4425
LOR060C	Cutotype 1	ARO_3003381	Escherichia coli soxR with mutation conferring antibiotic resistance	SoxR is a sensory protein that upregulates soxS expression in the presence of redox-cycling drugs. This stress response leads to the expression many multidrug efflux pumps.	20.9507
LOR060C	Cutotype 1	ARO_3002894	otrC	otrC is a tetracycline resistance efflux pump found in Streptomyces rimosus	20.1127
LOR060C	Cutotype 1	ARO_3000412	sul2	Sul2 is a sulfonamide resistant dihydropteroate synthase of Gram-negative bacteria, usually found on small plasmids.	13.6848
LOR060C	Cutotype 1	ARO_3000822	pmrA	PmrA is a MFS-type efflux pump expressed in Streptococcus pneumoniae that confers low-level resistance to norfloxacin, ciprofloxacin, and acriflavine.	11.4277
LOR060C	Cutotype 1	ARO_3002277	VIM-7	VIM-7 is a beta-lactamase found in Pseudomonas aeruginosa	10.4754
LOR060C	Cutotype 1	ARO_3002609	aadA9	aadA9 is a plasmid-encoded aminoglycoside nucleotidyltransferase gene in C. glutamicum	9.98861
LOR060C	Cutotype 1	ARO_3000616	mel	Mel, a homolog of MsrA, is an ABC-F subfamily protein associated with macrolide resistance. It is expressed on the same operon as mefA and mefE, both MFS-type efflux proteins that confer macrolide resistance.	9.31143
LOR060C	Cutotype 1	ARO_3003197	aadA25	streptomycin/spectinomycin resistance gene found in Pasteurella multocida isolated from bovine respiratory tract	5.23768
LOR060C	Cutotype 1	ARO_3000167	tet(C)	Tet(C) is a tetracycline efflux pump found in many species of Gram-negative bacteria. It is typically found in plasmid DNA.	5.18368
LOR060C	Cutotype 1	ARO_3000498	ErmF	ErmF confers the MLSb phenotype.	4.83478
LOR060C	Cutotype 1	ARO_3000602	Erm(39)	ErmD confers MLSb phenotype.	4.65572
LOR060C	Cutotype 1	ARO_3000181	tet(V)	TetV is a tetracycline efflux protein that has been found in Mycolicibacterium smegmatis and Mycolicibacterium fortuitum.	3.35212
LOR060C	Cutotype 1	ARO_3003905	ANT(4')-Ib	Kanamycin nucleotidyltransferase sequence from Staphylococcus aureus plasmid. Confers resistance to kanamycin, neomycin and other aminoglycosides	2.95196
LOR060C	Cutotype 1	ARO_3000478	tet(33)	Tet33 is a tetracycline efflux pump found in Gram-positive bacteria, including Arthrobacter and Corynebacterium.	2.71165
LOR060C	Cutotype 1	ARO_3000205	tetX	TetX is a flavin-dependent monooxygenase conferring resistance to tetracycline antibiotics. TetX hydroxylates position 11a of the tetraketide group thus inactivating the antibiotic.	2.61884
LOR060C	Cutotype 1	ARO_3002671	Lactobacillus reuteri cat-TC	cat-TC is a plasmid-encoded variant of the cat gene found in Lactobacillus reuteri	1.67606
LOR060C	Cutotype 1	ARO_3002646	APH(3')-IIc	APH(3')-IIc is a chromosomal-encoded aminoglycoside phosphotransferase in S. maltophilia	1.67606
LOR061C	Cutotype 1	ARO_3003974	Cutibacterium acnes gyrA conferring resistance to fluoroquinolones	Point mutations in Cutibacterium acnes gyrA protein known to confer resistance to fluoroquinolone antibiotics.	668.875
LOR061C	Cutotype 1	ARO_3003359	Streptomyces cinnamoneus EF-Tu mutants conferring resistance to elfamycin	Sequence variants of Streptomyces cinnamoneus elongation factor Tu that confer resistance to elfamycin antibiotics.	299.372
LOR061C	Cutotype 1	ARO_3000605	Erm(36)	ErmD confers MLSb phenotype.	192.284
LOR061C	Cutotype 1	ARO_3002578	AAC(6')-Ib7	AAC(6')-Ib7 is a plasmid-encoded aminoglycoside acetyltransferase in E. cloacae and C. freundii	135.068
LOR061C	Cutotype 1	ARO_3000596	ErmX	ErmX is a rRNA methyltransferase that protects the ribosome from inactivation due to antibiotic binding.	114.221
LOR061C	Cutotype 1	ARO_3000181	tet(V)	TetV is a tetracycline efflux protein that has been found in Mycolicibacterium smegmatis and Mycolicibacterium fortuitum.	111.056
LOR061C	Cutotype 1	ARO_3002894	otrC	otrC is a tetracycline resistance efflux pump found in Streptomyces rimosus	84.7925
LOR061C	Cutotype 1	ARO_3000174	tet(G)	TetG is a tetracycline efflux protein found in Gram-negative bacteria. The encoding gene is found in both chromosomal and plasmid DNA where it is frequently linked to the floR, sul1, and cmlA9 genes which encode proteins that can confer florfenicol/chloramphenicol, sulfamethoxazole, and chloramphenicol resistance, respectively.	55.4626
LOR061C	Cutotype 1	ARO_3003390	Escherichia coli ompF with mutation conferring resistance to beta-lactam antibiotics	The Escherichia coli ompF (oprF) is a nonspecific porin channel involved in the membrane translocation of small hydrophilic molecules, including and especially beta-lactam antibiotics. Mutations in ompF can decrease diffusion of antibiotics across the cellular membrane, thereby decreasing overall susceptibility through absence of porin function.	25.7942
LOR061C	Cutotype 1	ARO_3000478	tet(33)	Tet33 is a tetracycline efflux pump found in Gram-positive bacteria, including Arthrobacter and Corynebacterium.	5.98335
LOR061C	Cutotype 1	ARO_3004032	tetA(46)	tetA(46) is a subunit of tetAB(46), a heterodimeric ABC transporter, that is required for conferring tetracycline resistance in Streptococcus australis isolated from the oral cavity.	3.79404
LOR061C	Cutotype 1	ARO_3003905	ANT(4')-Ib	Kanamycin nucleotidyltransferase sequence from Staphylococcus aureus plasmid. Confers resistance to kanamycin, neomycin and other aminoglycosides	1.43173
LOR061C	Cutotype 1	ARO_3003930	rpsJ	rpsJ is a tetracycline resistance protein identified in Neisseria gonorrhoeae. Tetracycline resistance is conferred by binding to the ribosome as a 30S ribosomal protection protein.	1.36157
LOR061C	Cutotype 1	ARO_3003378	Escherichia coli marR mutant conferring antibiotic resistance	MarR is a repressor of the mar operon marRAB, thus regulating the expression of marA, the activator of multidrug efflux pump AcrAB.	0.750376
LOR061C	Cutotype 1	ARO_3003920	pgpB	A gene that produces the protein lipid A 4'-phosphatase	0.636425
LOR062C	Cutotype 1	ARO_3003974	Cutibacterium acnes gyrA conferring resistance to fluoroquinolones	Point mutations in Cutibacterium acnes gyrA protein known to confer resistance to fluoroquinolone antibiotics.	1567.23
LOR062C	Cutotype 1	ARO_3003359	Streptomyces cinnamoneus EF-Tu mutants conferring resistance to elfamycin	Sequence variants of Streptomyces cinnamoneus elongation factor Tu that confer resistance to elfamycin antibiotics.	170.103
LOR062C	Cutotype 1	ARO_3001710	OXA-211	OXA-211 is a beta-lactamase found in Acinetobacter spp.	159.979
LOR062C	Cutotype 1	ARO_3000596	ErmX	ErmX is a rRNA methyltransferase that protects the ribosome from inactivation due to antibiotic binding.	128.256
LOR062C	Cutotype 1	ARO_3000412	sul2	Sul2 is a sulfonamide resistant dihydropteroate synthase of Gram-negative bacteria, usually found on small plasmids.	80.4231
LOR062C	Cutotype 1	ARO_3000181	tet(V)	TetV is a tetracycline efflux protein that has been found in Mycolicibacterium smegmatis and Mycolicibacterium fortuitum.	75.617
LOR062C	Cutotype 1	ARO_3002705	floR	floR is a plasmid or chromosome-encoded chloramphenicol exporter that is found in Bordetella bronchiseptica, Escherichia coli, Klebsiella pneumoniae, Salmonella enterica subsp. enterica serovar Typhimurium str. DT104 and Vibrio cholerae	49.8326
LOR062C	Cutotype 1	ARO_3003197	aadA25	streptomycin/spectinomycin resistance gene found in Pasteurella multocida isolated from bovine respiratory tract	22.5051
LOR062C	Cutotype 1	ARO_3000478	tet(33)	Tet33 is a tetracycline efflux pump found in Gram-positive bacteria, including Arthrobacter and Corynebacterium.	17.4403
LOR062C	Cutotype 1	ARO_3000853	AIM-1	AIM-1 is an Ambler class B beta-lactamase that hydrolyzes most beta-lactams except aztreonam and ceftazidime. It was isolated from Pseudomonas aeruginosa and was the first subclass B3 mobile-elements encoded beta-lactamase discovered.	17.1275
LOR062C	Cutotype 1	ARO_3003288	Escherichia coli rpoB mutants conferring resistance to rifampicin	Point mutations that occurs in Escherichia coli rpoB resulting in resistance to rifampicin	7.71602
LOR062C	Cutotype 1	ARO_3000594	ErmR	ErmR is a methyltransferase found in the erythromycin producer Aeromicrobium erythreum. Like other Erm enzymes, it catalyzes the methylation of A2058 of the 23S ribosomal RNA. The gene is found within the erythromycin biosynthetic cluster and is responsible for self-resistance.	1.5432
LOR063C	Cutotype 1	ARO_3003974	Cutibacterium acnes gyrA conferring resistance to fluoroquinolones	Point mutations in Cutibacterium acnes gyrA protein known to confer resistance to fluoroquinolone antibiotics.	1278.46
LOR063C	Cutotype 1	ARO_3003359	Streptomyces cinnamoneus EF-Tu mutants conferring resistance to elfamycin	Sequence variants of Streptomyces cinnamoneus elongation factor Tu that confer resistance to elfamycin antibiotics.	228.024
LOR063C	Cutotype 1	ARO_3000596	ErmX	ErmX is a rRNA methyltransferase that protects the ribosome from inactivation due to antibiotic binding.	141.015
LOR063C	Cutotype 1	ARO_3000181	tet(V)	TetV is a tetracycline efflux protein that has been found in Mycolicibacterium smegmatis and Mycolicibacterium fortuitum.	13.8538
LOR063C	Cutotype 1	ARO_3003838	gadW	GadW is an AraC-family regulator that promotes mdtEF expression to confer multidrug resistance. GadW inhibits GadX-dependent activation. GadW clearly represses gadX and, in situations where GadX is missing, activates gadA and gadBC.	10.675
LOR063C	Cutotype 1	ARO_3001710	OXA-211	OXA-211 is a beta-lactamase found in Acinetobacter spp.	7.88778
LOR063C	Cutotype 1	ARO_3002670	cat	cat is used to describe many variants of the chloramphenicol acetyltransferase gene in a range of organisms including Acinetobacter calcoaceticus, Agrobacterium tumefaciens, Bacillus clausii, Bacillus subtilis, Campylobacter coli, Enterococcus faecalis, Enterococcus faecium, Lactococcus lactis, Listeria monocytogenes, Listonella anguillarum Morganella morganii, Photobacterium damselae subsp. pisc…	7.87149
LOR063C	Cutotype 1	ARO_3001301	RlmA(II)	RlmA(II) is a methyltransferase found in Streptococcus pneumoniae and confers resistance to mycinamicin, tylosin and lincosamides. Specifically, this enzyme adds a methyl group to guanosine 748 (E. coli numbering) of 23S ribosomal RNA.	6.49398
LOR063C	Cutotype 1	ARO_3000616	mel	Mel, a homolog of MsrA, is an ABC-F subfamily protein associated with macrolide resistance. It is expressed on the same operon as mefA and mefE, both MFS-type efflux proteins that confer macrolide resistance.	4.81035
LOR063C	Cutotype 1	ARO_3000822	pmrA	PmrA is a MFS-type efflux pump expressed in Streptococcus pneumoniae that confers low-level resistance to norfloxacin, ciprofloxacin, and acriflavine.	3.93574
LOR063C	Cutotype 1	ARO_3002642	APH(3')-Ib	APH(3')-Ib is a plasmid-encoded aminoglycoside phosphotransferase in E. coli	3.31607
LOR063C	Cutotype 1	ARO_3001816	ACC-2	ACC-2 is a beta-lactamase found in Hafnia alvei	1.73173
LOR065C	Cutotype 1	ARO_3003974	Cutibacterium acnes gyrA conferring resistance to fluoroquinolones	Point mutations in Cutibacterium acnes gyrA protein known to confer resistance to fluoroquinolone antibiotics.	2579.18
LOR065C	Cutotype 1	ARO_3003928	Neisseria gonorrhoeae gyrA conferring resistance to fluoroquinolones	Point mutation in Neisseria gonorrhoeae DNA gyrase subunit A. Decreases affinity between fluoroquinolone antibiotic molecule and gyrA, thereby conferring resistance to fluoroquinolone	742.613
LOR065C	Cutotype 1	ARO_3003359	Streptomyces cinnamoneus EF-Tu mutants conferring resistance to elfamycin	Sequence variants of Streptomyces cinnamoneus elongation factor Tu that confer resistance to elfamycin antibiotics.	236.911
LOR065C	Cutotype 1	ARO_3000181	tet(V)	TetV is a tetracycline efflux protein that has been found in Mycolicibacterium smegmatis and Mycolicibacterium fortuitum.	95.0544
LOR065C	Cutotype 1	ARO_3000596	ErmX	ErmX is a rRNA methyltransferase that protects the ribosome from inactivation due to antibiotic binding.	24.7538
LOR065C	Cutotype 1	ARO_3000174	tet(G)	TetG is a tetracycline efflux protein found in Gram-negative bacteria. The encoding gene is found in both chromosomal and plasmid DNA where it is frequently linked to the floR, sul1, and cmlA9 genes which encode proteins that can confer florfenicol/chloramphenicol, sulfamethoxazole, and chloramphenicol resistance, respectively.	22.7248
LOR065C	Cutotype 1	ARO_3002538	AAC(3)-IIIc	AAC(3)-IIIc is an aminoglycoside acetyltransferase in P. aeruginosa	15.8424
LOR065C	Cutotype 1	ARO_3000410	sul1	Sul1 is a sulfonamide resistant dihydropteroate synthase of Gram-negative bacteria. It is linked to other resistance genes of class 1 integrons.	1.41738
LOR065C	Cutotype 1	ARO_3002972	vanTG	vanTG is a vanT variant found in the vanG gene cluster	1.3202
LOR070C	Cutotype 1	ARO_3003974	Cutibacterium acnes gyrA conferring resistance to fluoroquinolones	Point mutations in Cutibacterium acnes gyrA protein known to confer resistance to fluoroquinolone antibiotics.	1666.3
LOR070C	Cutotype 1	ARO_3003359	Streptomyces cinnamoneus EF-Tu mutants conferring resistance to elfamycin	Sequence variants of Streptomyces cinnamoneus elongation factor Tu that confer resistance to elfamycin antibiotics.	291.173
LOR070C	Cutotype 1	ARO_3000181	tet(V)	TetV is a tetracycline efflux protein that has been found in Mycolicibacterium smegmatis and Mycolicibacterium fortuitum.	168.76
LOR070C	Cutotype 1	ARO_3002835	lnuA	lnuA is a plasmid-mediated nucleotidyltransferase found in Staphylococcus chromogenes	69.6336
LOR070C	Cutotype 1	ARO_3002152	DHA-21	DHA-21 is a beta-lactamase. From the Lahey list of DHA beta-lactamases.	39.3184
LOR070C	Cutotype 1	ARO_3002705	floR	floR is a plasmid or chromosome-encoded chloramphenicol exporter that is found in Bordetella bronchiseptica, Escherichia coli, Klebsiella pneumoniae, Salmonella enterica subsp. enterica serovar Typhimurium str. DT104 and Vibrio cholerae	25.1899
LOR070C	Cutotype 1	ARO_3003395	Mycobacterium tuberculosis rpsL mutations conferring resistance to Streptomycin	Ribosomal protein S12 stabilizes the highly conserved pseudoknot structure formed by 16S rRNA. Amino acid substitutions in RpsL affect the higher-order structure of 16S rRNA and confer streptomycin resistance by disrupting interactions between 16S rRNA and streptomycin.	15.2924
LOR070C	Cutotype 1	ARO_3000596	ErmX	ErmX is a rRNA methyltransferase that protects the ribosome from inactivation due to antibiotic binding.	13.2727
LOR070C	Cutotype 1	ARO_3002647	APH(3')-IIIa	APH(3')-IIIa is a plasmid-encoded aminoglycoside phosphotransferase in S. aureus and Enterococcus spp.	3.97345
LOR070C	Cutotype 1	ARO_3003291	Staphylococcus aureus rpoC conferring resistance to daptomycin	Point mutations that occurs in Staphylococcus aureus rpoC resulting in resistance to daptomycin	1.08634
LOR070C	Cutotype 1	ARO_3003046	qacA	qacA is a subunit of the qac multidrug efflux pump	0.509746
LOR070C	Cutotype 1	ARO_3003905	ANT(4')-Ib	Kanamycin nucleotidyltransferase sequence from Staphylococcus aureus plasmid. Confers resistance to kanamycin, neomycin and other aminoglycosides	0.129681
LOR072C	Cutotype 1	ARO_3003974	Cutibacterium acnes gyrA conferring resistance to fluoroquinolones	Point mutations in Cutibacterium acnes gyrA protein known to confer resistance to fluoroquinolone antibiotics.	2547.86
LOR072C	Cutotype 1	ARO_3003359	Streptomyces cinnamoneus EF-Tu mutants conferring resistance to elfamycin	Sequence variants of Streptomyces cinnamoneus elongation factor Tu that confer resistance to elfamycin antibiotics.	261.447
LOR072C	Cutotype 1	ARO_3000181	tet(V)	TetV is a tetracycline efflux protein that has been found in Mycolicibacterium smegmatis and Mycolicibacterium fortuitum.	110.654
LOR072C	Cutotype 1	ARO_3000596	ErmX	ErmX is a rRNA methyltransferase that protects the ribosome from inactivation due to antibiotic binding.	84.2672
LOR072C	Cutotype 1	ARO_3000822	pmrA	PmrA is a MFS-type efflux pump expressed in Streptococcus pneumoniae that confers low-level resistance to norfloxacin, ciprofloxacin, and acriflavine.	47.3094
LOR072C	Cutotype 1	ARO_3000410	sul1	Sul1 is a sulfonamide resistant dihydropteroate synthase of Gram-negative bacteria. It is linked to other resistance genes of class 1 integrons.	22.2849
LOR072C	Cutotype 1	ARO_3002871	tet37	tet37 is a chromosome-encoded oxidoreductase isolated from an uncultured bacterium that confers resistance to tetracycline	15.9773
LOR072C	Cutotype 1	ARO_3000777	adeF	AdeF is the membrane fusion protein of the multidrug efflux complex AdeFGH.	8.64937
LOR072C	Cutotype 1	ARO_3000168	tet(D)	TetD is a tetracycline efflux pump found exclusively in Gram-negative bacteria.	5.70618
LOR072C	Cutotype 1	ARO_3000605	Erm(36)	ErmD confers MLSb phenotype.	4.90561
LOR072C	Cutotype 1	ARO_3001710	OXA-211	OXA-211 is a beta-lactamase found in Acinetobacter spp.	2.60854
LOR072C	Cutotype 1	ARO_3000165	tet(A)	TetA is a tetracycline efflux pump found in many species of Gram-negative bacteria.	2.5246
LOR072C	Cutotype 1	ARO_3003684	Pseudomonas aeruginosa gyrA conferring resistance to fluoroquinolones	Point mutation of Pseudomonas aeruginosa gyrA resulted in the lowered affinity between fluoroquinolones and gyrA. Thus, conferring resistance.	2.19117
LOR072C	Cutotype 1	ARO_3000250	ErmC	ErmC is a methyltransferase that catalyzes the methylation of A2058 of the 23S ribosomal RNA in two steps. Expression of ErmC is inducible by erythromycin. The leader peptide causes attenuation of the mRNA and stabilizes the structure preventing further translation. When erythromycin is present, it binds the leader peptide causing a change in conformation allowing for the expression of ErmC.	1.19085
LOR072C	Cutotype 1	ARO_3003109	msrE	MsrE is an ABC-F subfamily protein expressed to Klebsiella pneumoniae that confers resistance to erythromycin and streptogramin B antibiotics. It is associated with plasmid DNA. It is also 100% identical to ABC-F type ribosomal protection protein Msr(E) which is in multiple species.	0.902956
LOR074C	Cutotype 1	ARO_3003359	Streptomyces cinnamoneus EF-Tu mutants conferring resistance to elfamycin	Sequence variants of Streptomyces cinnamoneus elongation factor Tu that confer resistance to elfamycin antibiotics.	727.534
LOR074C	Cutotype 1	ARO_3003974	Cutibacterium acnes gyrA conferring resistance to fluoroquinolones	Point mutations in Cutibacterium acnes gyrA protein known to confer resistance to fluoroquinolone antibiotics.	628.223
LOR074C	Cutotype 1	ARO_3000230	ANT(2'')-Ia	Plasmid or integron-encoded nucleotidylylation of 2-deoxystreptamine aminoglycosides at the hydroxyl group at position 2'' in P. aeruginosa, K. pneumoniae, Morganella morganii, E. coli, S. typhimurium, C. freundii and A. baumannii	73.4344
LOR074C	Cutotype 1	ARO_3000410	sul1	Sul1 is a sulfonamide resistant dihydropteroate synthase of Gram-negative bacteria. It is linked to other resistance genes of class 1 integrons.	61.5101
LOR074C	Cutotype 1	ARO_3000605	Erm(36)	ErmD confers MLSb phenotype.	61.0228
LOR074C	Cutotype 1	ARO_3000596	ErmX	ErmX is a rRNA methyltransferase that protects the ribosome from inactivation due to antibiotic binding.	60.3661
LOR074C	Cutotype 1	ARO_3003775	Escherichia coli murA with mutation conferring resistance to fosfomycin	murA or UDP-N-acetylglucosamine enolpyruvyl transferase catalyses the initial step in peptidoglycan biosynthesis and is inhibited by fosfomycin. Overexpression of murA through mutations such as Asp369Asn and Leu370Ile confers fosfomycin resistance. Extensive evidence has shown the significance of C115 mutations in conferring fosfomycin resistance since this residue represents a primary binding si…	29.3373
LOR074C	Cutotype 1	ARO_3003197	aadA25	streptomycin/spectinomycin resistance gene found in Pasteurella multocida isolated from bovine respiratory tract	17.2153
LOR074C	Cutotype 1	ARO_3000181	tet(V)	TetV is a tetracycline efflux protein that has been found in Mycolicibacterium smegmatis and Mycolicibacterium fortuitum.	16.5267
LOR074C	Cutotype 1	ARO_3002535	AAC(3)-IIc	AAC(3)-IIc is a plasmid-encoded aminoglycoside acetyltransferase in E. coli and P. aeruginosa	15.8911
LOR074C	Cutotype 1	ARO_3002639	APH(3'')-Ib	APH(3'')-Ib is an aminoglycoside phosphotransferase encoded by plasmids, transposons, integrative conjugative elements and chromosomes in Enterobacteriaceae and Pseudomonas spp.	14.9563
LOR074C	Cutotype 1	ARO_3002788	QnrD1	QnrD1 is a plasmid-mediated quinolone resistance protein found in Salmonella enterica	12.4365
LOR074C	Cutotype 1	ARO_3003684	Pseudomonas aeruginosa gyrA conferring resistance to fluoroquinolones	Point mutation of Pseudomonas aeruginosa gyrA resulted in the lowered affinity between fluoroquinolones and gyrA. Thus, conferring resistance.	7.62771
LOR074C	Cutotype 1	ARO_3003930	rpsJ	rpsJ is a tetracycline resistance protein identified in Neisseria gonorrhoeae. Tetracycline resistance is conferred by binding to the ribosome as a 30S ribosomal protection protein.	6.9203
LOR074C	Cutotype 1	ARO_3002598	ANT(3'')-Ii-AAC(6')-IId fusion protein	ANT(3'')-Ii-AAC(6')-Iid is an integron-encoded aminoglycoside acetyltransferase in S. marcescens.	6.62127
LOR074C	Cutotype 1	ARO_3002616	aadA16	aadA16 is an aminoglycoside nucleotidyltransferase gene encoded by plasmids and integrons in E. coli, V. cholerae and K. pneumoniae	5.20071
LOR074C	Cutotype 1	ARO_3002705	floR	floR is a plasmid or chromosome-encoded chloramphenicol exporter that is found in Bordetella bronchiseptica, Escherichia coli, Klebsiella pneumoniae, Salmonella enterica subsp. enterica serovar Typhimurium str. DT104 and Vibrio cholerae	4.88956
LOR074C	Cutotype 1	ARO_3003071	mphF	mphF is a macrolide phosphotransferase and resistance gene identified on the IncP plasmid pRSB111	4.61353
LOR074C	Cutotype 1	ARO_3003459	Mycobacterium tuberculosis gyrB mutant conferring resistance to fluoroquinolones	Point mutation in Mycobacterium tuberculosis gyrB resulting in fluoroquinolone resistance	4.33392
LOR074C	Cutotype 1	ARO_3002613	aadA13	aadA13 is an aminoglycoside nucleotidyltransferase gene encoded by plasmids and integrons in Pseudomonas rettgeri, P. aeruginosa, Y. enterocolitica and E. coli	3.81385
LOR074C	Cutotype 1	ARO_3003022	dfrB3	dfrB3 is an integron-encoded dihydrofolate reductase found in Klebsiella oxytoca	3.81385
LOR074C	Cutotype 1	ARO_3002646	APH(3')-IIc	APH(3')-IIc is a chromosomal-encoded aminoglycoside phosphotransferase in S. maltophilia	3.81385
LOR074C	Cutotype 1	ARO_3002255	CARB-16	CARB-16 is a beta-lactamase. From the Lahey list of IMP beta-lactamases.	2.96413
LOR074C	Cutotype 1	ARO_3003109	msrE	MsrE is an ABC-F subfamily protein expressed to Klebsiella pneumoniae that confers resistance to erythromycin and streptogramin B antibiotics. It is associated with plasmid DNA. It is also 100% identical to ABC-F type ribosomal protection protein Msr(E) which is in multiple species.	1.04776
LOR076C	Cutotype 1	ARO_3003974	Cutibacterium acnes gyrA conferring resistance to fluoroquinolones	Point mutations in Cutibacterium acnes gyrA protein known to confer resistance to fluoroquinolone antibiotics.	1669.17
LOR076C	Cutotype 1	ARO_3003359	Streptomyces cinnamoneus EF-Tu mutants conferring resistance to elfamycin	Sequence variants of Streptomyces cinnamoneus elongation factor Tu that confer resistance to elfamycin antibiotics.	438.804
LOR076C	Cutotype 1	ARO_3002847	arr-2	arr-2 is an integron-encoded ribosyltransferase found in Pseudomonas aeruginosa	115.199
LOR076C	Cutotype 1	ARO_3000181	tet(V)	TetV is a tetracycline efflux protein that has been found in Mycolicibacterium smegmatis and Mycolicibacterium fortuitum.	85.7224
LOR076C	Cutotype 1	ARO_3001388	TEM-211	From the Lahey list of beta-lactamases. Not yet released.	72.7582
LOR076C	Cutotype 1	ARO_3000596	ErmX	ErmX is a rRNA methyltransferase that protects the ribosome from inactivation due to antibiotic binding.	68.0712
LOR076C	Cutotype 1	ARO_3000410	sul1	Sul1 is a sulfonamide resistant dihydropteroate synthase of Gram-negative bacteria. It is linked to other resistance genes of class 1 integrons.	42.0675
LOR076C	Cutotype 1	ARO_3002705	floR	floR is a plasmid or chromosome-encoded chloramphenicol exporter that is found in Bordetella bronchiseptica, Escherichia coli, Klebsiella pneumoniae, Salmonella enterica subsp. enterica serovar Typhimurium str. DT104 and Vibrio cholerae	36.6335
LOR076C	Cutotype 1	ARO_3003109	msrE	MsrE is an ABC-F subfamily protein expressed to Klebsiella pneumoniae that confers resistance to erythromycin and streptogramin B antibiotics. It is associated with plasmid DNA. It is also 100% identical to ABC-F type ribosomal protection protein Msr(E) which is in multiple species.	33.2085
LOR076C	Cutotype 1	ARO_3002578	AAC(6')-Ib7	AAC(6')-Ib7 is a plasmid-encoded aminoglycoside acetyltransferase in E. cloacae and C. freundii	23.8118
LOR076C	Cutotype 1	ARO_3001303	ErmO-srmA	ErmO (gene srmA) is a methyltransferase found in the spiramycin producer Streptomyces ambofaciens. Like other Erm enzymes, it catalyzes the methylation of A2058 of the 23S ribosomal RNA. Specifically, this enzyme transfers only one methyl group. The gene is responsible for self-resistance to spiramycin.	23.018
LOR076C	Cutotype 1	ARO_3001710	OXA-211	OXA-211 is a beta-lactamase found in Acinetobacter spp.	19.0661
LOR076C	Cutotype 1	ARO_3001816	ACC-2	ACC-2 is a beta-lactamase found in Hafnia alvei	19.0494
LOR076C	Cutotype 1	ARO_3002255	CARB-16	CARB-16 is a beta-lactamase. From the Lahey list of IMP beta-lactamases.	18.815
LOR076C	Cutotype 1	ARO_3000412	sul2	Sul2 is a sulfonamide resistant dihydropteroate synthase of Gram-negative bacteria, usually found on small plasmids.	15.1698
LOR076C	Cutotype 1	ARO_3000605	Erm(36)	ErmD confers MLSb phenotype.	15.1045
LOR076C	Cutotype 1	ARO_3003041	Streptococcus pneumoniae PBP1a conferring resistance to amoxicillin	PBP1a is a penicillin-binding protein found in Streptococcus pneumoniae	13.7376
LOR076C	Cutotype 1	ARO_3000566	tet(39)	Tet39 is a tetracycline efflux pump found in Gram-negative bacteria, including Brevundimonas, Stenotrophomonas, Enterobacter, Alcaligenes, Acinetobacter, and Providencia.	8.86375
LOR076C	Cutotype 1	ARO_3004091	ANT(3'')-IIc	ANT(3'')-IIc is a aminoglycoside nucleotidyltransferase identified in Acinetobacter spp. via horizontal gene transfer mechanisms.	4.2521
LOR076C	Cutotype 1	ARO_3003291	Staphylococcus aureus rpoC conferring resistance to daptomycin	Point mutations that occurs in Staphylococcus aureus rpoC resulting in resistance to daptomycin	3.90357
LOR076C	Cutotype 1	ARO_3003924	Haemophilus parainfluenzae gyrA conferring resistance to fluoroquinolones	Point mutation of Haemophilus parainfluenzae gyrA resulted in the lowered affinity between fluoroquinolones and GyrA. Thus, conferring resistance. Both Ser and Tyr are hydrophilic amino acids, however Tyr has an additional bulky hydrophobic group which could affect the interaction between the DNA gyrase with quinolones	2.83473
LOR076C	Cutotype 1	ARO_3002642	APH(3')-Ib	APH(3')-Ib is a plasmid-encoded aminoglycoside phosphotransferase in E. coli	1.32288
LOR076C	Cutotype 1	ARO_3002871	tet37	tet37 is a chromosome-encoded oxidoreductase isolated from an uncultured bacterium that confers resistance to tetracycline	0.826798
LOR076C	Cutotype 1	ARO_3000025	patB	PatB is an ABC transporter of Streptococcus pneumoniae that interacts with PatA to confer fluoroquinolone resistance..	0.826798
LOR076C	Cutotype 1	ARO_3003745	mefC	mefC is a macrolide efflux gene isolated from a plasmid in Photobacterium damselae.	0.297647
LOR078C	Cutotype 1	ARO_3003974	Cutibacterium acnes gyrA conferring resistance to fluoroquinolones	Point mutations in Cutibacterium acnes gyrA protein known to confer resistance to fluoroquinolone antibiotics.	199.755
LOR078C	Cutotype 1	ARO_3004039	Escherichia coli emrE	Member of the small MDR (multidrug resistance) family of transporters; in Escherichia coli this protein provides resistance against a number of positively charged compounds including ethidium bromide and erythromycin; proton-dependent secondary transporter which exchanges protons for compound translocation	159.398
LOR078C	Cutotype 1	ARO_3003359	Streptomyces cinnamoneus EF-Tu mutants conferring resistance to elfamycin	Sequence variants of Streptomyces cinnamoneus elongation factor Tu that confer resistance to elfamycin antibiotics.	113.431
LOR078C	Cutotype 1	ARO_3001388	TEM-211	From the Lahey list of beta-lactamases. Not yet released.	109.995
LOR078C	Cutotype 1	ARO_3002644	APH(3')-IIa	APH(3')-IIa is a transposon-encoded aminoglycoside phosphotransferase in E. coli	35.1835
LOR078C	Cutotype 1	ARO_3000181	tet(V)	TetV is a tetracycline efflux protein that has been found in Mycolicibacterium smegmatis and Mycolicibacterium fortuitum.	28.3859
LOR078C	Cutotype 1	ARO_3003741	mphE	mphE is a macrolide phosphotransferase and resistance gene identified on a plasmid, pRSB105	27.255
LOR078C	Cutotype 1	ARO_3000596	ErmX	ErmX is a rRNA methyltransferase that protects the ribosome from inactivation due to antibiotic binding.	15.2521
LOR078C	Cutotype 1	ARO_3000410	sul1	Sul1 is a sulfonamide resistant dihydropteroate synthase of Gram-negative bacteria. It is linked to other resistance genes of class 1 integrons.	8.00155
LOR078C	Cutotype 1	ARO_3003548	mdtN	Multidrug resistance efflux pump. Could be involved in resistance to puromycin, acriflavine and tetraphenylarsonium chloride.	6.08269
LOR078C	Cutotype 1	ARO_3002535	AAC(3)-IIc	AAC(3)-IIc is a plasmid-encoded aminoglycoside acetyltransferase in E. coli and P. aeruginosa	4.25788
LOR078C	Cutotype 1	ARO_3002705	floR	floR is a plasmid or chromosome-encoded chloramphenicol exporter that is found in Bordetella bronchiseptica, Escherichia coli, Klebsiella pneumoniae, Salmonella enterica subsp. enterica serovar Typhimurium str. DT104 and Vibrio cholerae	2.36549
LOR078C	Cutotype 1	ARO_3000616	mel	Mel, a homolog of MsrA, is an ABC-F subfamily protein associated with macrolide resistance. It is expressed on the same operon as mefA and mefE, both MFS-type efflux proteins that confer macrolide resistance.	1.57699
LOR081C	Cutotype 1	ARO_3003395	Mycobacterium tuberculosis rpsL mutations conferring resistance to Streptomycin	Ribosomal protein S12 stabilizes the highly conserved pseudoknot structure formed by 16S rRNA. Amino acid substitutions in RpsL affect the higher-order structure of 16S rRNA and confer streptomycin resistance by disrupting interactions between 16S rRNA and streptomycin.	398.583
LOR081C	Cutotype 1	ARO_3003359	Streptomyces cinnamoneus EF-Tu mutants conferring resistance to elfamycin	Sequence variants of Streptomyces cinnamoneus elongation factor Tu that confer resistance to elfamycin antibiotics.	328.294
LOR081C	Cutotype 1	ARO_3003974	Cutibacterium acnes gyrA conferring resistance to fluoroquinolones	Point mutations in Cutibacterium acnes gyrA protein known to confer resistance to fluoroquinolone antibiotics.	253.842
LOR081C	Cutotype 1	ARO_3002826	EreA2	EreA2 is an integron-encoded erythromycin esterase that hydrolyses the drug's lactone ring. EreA2 is found in Providencia stuartii	133.776
LOR081C	Cutotype 1	ARO_3003459	Mycobacterium tuberculosis gyrB mutant conferring resistance to fluoroquinolones	Point mutation in Mycobacterium tuberculosis gyrB resulting in fluoroquinolone resistance	59.591
LOR081C	Cutotype 1	ARO_3003109	msrE	MsrE is an ABC-F subfamily protein expressed to Klebsiella pneumoniae that confers resistance to erythromycin and streptogramin B antibiotics. It is associated with plasmid DNA. It is also 100% identical to ABC-F type ribosomal protection protein Msr(E) which is in multiple species.	54.8507
LOR081C	Cutotype 1	ARO_3001303	ErmO-srmA	ErmO (gene srmA) is a methyltransferase found in the spiramycin producer Streptomyces ambofaciens. Like other Erm enzymes, it catalyzes the methylation of A2058 of the 23S ribosomal RNA. Specifically, this enzyme transfers only one methyl group. The gene is responsible for self-resistance to spiramycin.	32.4629
LOR081C	Cutotype 1	ARO_3001775	OXA-119	OXA-119 is a beta-lactamase found in Enterobacteriaceae	22.4743
LOR081C	Cutotype 1	ARO_3002616	aadA16	aadA16 is an aminoglycoside nucleotidyltransferase gene encoded by plasmids and integrons in E. coli, V. cholerae and K. pneumoniae	20.4312
LOR081C	Cutotype 1	ARO_3000174	tet(G)	TetG is a tetracycline efflux protein found in Gram-negative bacteria. The encoding gene is found in both chromosomal and plasmid DNA where it is frequently linked to the floR, sul1, and cmlA9 genes which encode proteins that can confer florfenicol/chloramphenicol, sulfamethoxazole, and chloramphenicol resistance, respectively.	17.1905
LOR081C	Cutotype 1	ARO_3000181	tet(V)	TetV is a tetracycline efflux protein that has been found in Mycolicibacterium smegmatis and Mycolicibacterium fortuitum.	14.9829
LOR081C	Cutotype 1	ARO_3002644	APH(3')-IIa	APH(3')-IIa is a transposon-encoded aminoglycoside phosphotransferase in E. coli	2.38215
LOR081C	Cutotype 1	ARO_3003550	mdtP	Multidrug resistance efflux pump. Could be involved in resistance to puromycin, acriflavine and tetraphenylarsonium chloride	1.22409
LOR081C	Cutotype 1	ARO_3002646	APH(3')-IIc	APH(3')-IIc is a chromosomal-encoded aminoglycoside phosphotransferase in S. maltophilia	0.832383
LOR082C	Cutotype 1	ARO_3003974	Cutibacterium acnes gyrA conferring resistance to fluoroquinolones	Point mutations in Cutibacterium acnes gyrA protein known to confer resistance to fluoroquinolone antibiotics.	1582.57
LOR082C	Cutotype 1	ARO_3003359	Streptomyces cinnamoneus EF-Tu mutants conferring resistance to elfamycin	Sequence variants of Streptomyces cinnamoneus elongation factor Tu that confer resistance to elfamycin antibiotics.	288.424
LOR082C	Cutotype 1	ARO_3000596	ErmX	ErmX is a rRNA methyltransferase that protects the ribosome from inactivation due to antibiotic binding.	218.506
LOR082C	Cutotype 1	ARO_3000181	tet(V)	TetV is a tetracycline efflux protein that has been found in Mycolicibacterium smegmatis and Mycolicibacterium fortuitum.	135.846
LOR082C	Cutotype 1	ARO_3000605	Erm(36)	ErmD confers MLSb phenotype.	40.0425
LOR082C	Cutotype 1	ARO_3003930	rpsJ	rpsJ is a tetracycline resistance protein identified in Neisseria gonorrhoeae. Tetracycline resistance is conferred by binding to the ribosome as a 30S ribosomal protection protein.	36.271
LOR082C	Cutotype 1	ARO_3000168	tet(D)	TetD is a tetracycline efflux pump found exclusively in Gram-negative bacteria.	27.1456
LOR082C	Cutotype 1	ARO_3000167	tet(C)	Tet(C) is a tetracycline efflux pump found in many species of Gram-negative bacteria. It is typically found in plasmid DNA.	25.5492
LOR082C	Cutotype 1	ARO_3001303	ErmO-srmA	ErmO (gene srmA) is a methyltransferase found in the spiramycin producer Streptomyces ambofaciens. Like other Erm enzymes, it catalyzes the methylation of A2058 of the 23S ribosomal RNA. Specifically, this enzyme transfers only one methyl group. The gene is responsible for self-resistance to spiramycin.	19.5814
LOR082C	Cutotype 1	ARO_3000822	pmrA	PmrA is a MFS-type efflux pump expressed in Streptococcus pneumoniae that confers low-level resistance to norfloxacin, ciprofloxacin, and acriflavine.	12.762
LOR082C	Cutotype 1	ARO_3000616	mel	Mel, a homolog of MsrA, is an ABC-F subfamily protein associated with macrolide resistance. It is expressed on the same operon as mefA and mefE, both MFS-type efflux proteins that confer macrolide resistance.	11.17
LOR082C	Cutotype 1	ARO_3001959	CTX-M-100	CTX-M-100 is a beta-lactamase found in Escherichia coli	8.92383
LOR082C	Cutotype 1	ARO_3003109	msrE	MsrE is an ABC-F subfamily protein expressed to Klebsiella pneumoniae that confers resistance to erythromycin and streptogramin B antibiotics. It is associated with plasmid DNA. It is also 100% identical to ABC-F type ribosomal protection protein Msr(E) which is in multiple species.	8.86558
LOR082C	Cutotype 1	ARO_3003197	aadA25	streptomycin/spectinomycin resistance gene found in Pasteurella multocida isolated from bovine respiratory tract	7.64899
LOR082C	Cutotype 1	ARO_3000816	mtrA	MtrA is a transcriptional activator of the MtrCDE multidrug efflux pump of Neisseria gonorrhoeae.	5.8278
LOR082C	Cutotype 1	ARO_3003962	farB	farB is the cytoplasmic transporter protein that is part of the farAB efflux pump. farB corresponds to 3 loci in Pseudomonas aeruginosa PAO1 and 3 loci in Pseudomonas aeruginosa LESB58.	4.5466
LOR082C	Cutotype 1	ARO_3003311	Streptococcus pneumoniae parC conferring resistance to fluoroquinolones	Point mutation in Streptococcus pneumoniae parC resulting in fluoroquinolone resistance	4.07946
LOR082C	Cutotype 1	ARO_3001388	TEM-211	From the Lahey list of beta-lactamases. Not yet released.	2.54966
LOR082C	Cutotype 1	ARO_3003905	ANT(4')-Ib	Kanamycin nucleotidyltransferase sequence from Staphylococcus aureus plasmid. Confers resistance to kanamycin, neomycin and other aminoglycosides	1.07774
LOR082C	Cutotype 1	ARO_3002647	APH(3')-IIIa	APH(3')-IIIa is a plasmid-encoded aminoglycoside phosphotransferase in S. aureus and Enterococcus spp.	0.710158
LOR082C	Cutotype 1	ARO_3000412	sul2	Sul2 is a sulfonamide resistant dihydropteroate synthase of Gram-negative bacteria, usually found on small plasmids.	0.390587
LOR083C	Cutotype 1	ARO_3000596	ErmX	ErmX is a rRNA methyltransferase that protects the ribosome from inactivation due to antibiotic binding.	295.2
LOR083C	Cutotype 1	ARO_3001710	OXA-211	OXA-211 is a beta-lactamase found in Acinetobacter spp.	254.4
LOR083C	Cutotype 1	ARO_3003359	Streptomyces cinnamoneus EF-Tu mutants conferring resistance to elfamycin	Sequence variants of Streptomyces cinnamoneus elongation factor Tu that confer resistance to elfamycin antibiotics.	96.7337
LOR083C	Cutotype 1	ARO_3000566	tet(39)	Tet39 is a tetracycline efflux pump found in Gram-negative bacteria, including Brevundimonas, Stenotrophomonas, Enterobacter, Alcaligenes, Acinetobacter, and Providencia.	84.7284
LOR083C	Cutotype 1	ARO_3003109	msrE	MsrE is an ABC-F subfamily protein expressed to Klebsiella pneumoniae that confers resistance to erythromycin and streptogramin B antibiotics. It is associated with plasmid DNA. It is also 100% identical to ABC-F type ribosomal protection protein Msr(E) which is in multiple species.	80.5232
LOR083C	Cutotype 1	ARO_3003952	YojI	YojI mediates resistance to the peptide antibiotic microcin J25 when it is expressed from a multicopy vector. YojI is capable of pumping out microcin molecules. The outer membrane protein TolC in addition to YojI is required for export of microcin J25 out of the cell. Microcin J25 is thus the first known substrate for YojI.	60.3201
LOR083C	Cutotype 1	ARO_3003924	Haemophilus parainfluenzae gyrA conferring resistance to fluoroquinolones	Point mutation of Haemophilus parainfluenzae gyrA resulted in the lowered affinity between fluoroquinolones and GyrA. Thus, conferring resistance. Both Ser and Tyr are hydrophilic amino acids, however Tyr has an additional bulky hydrophobic group which could affect the interaction between the DNA gyrase with quinolones	20.3784
LOR083C	Cutotype 1	ARO_3000326	ErmE	ErmE is a methyltransferase found in the erythromycin producer Saccharopolyspora erythraea. Like other Erm enzymes, it catalyzes the methylation of A2058 of the 23S ribosomal RNA. The gene is found within the erythromycin biosynthetic cluster and is responsible for self-resistance.	10.0534
LOR083C	Cutotype 1	ARO_3000412	sul2	Sul2 is a sulfonamide resistant dihydropteroate synthase of Gram-negative bacteria, usually found on small plasmids.	2.90001
LOR083C	Cutotype 1	ARO_3002156	FOX-2	FOX-2 is a beta-lactamase found in Escherichia coli	2.51334
LOR083C	Cutotype 1	ARO_3002647	APH(3')-IIIa	APH(3')-IIIa is a plasmid-encoded aminoglycoside phosphotransferase in S. aureus and Enterococcus spp.	1.82302
LOR083C	Cutotype 1	ARO_3003905	ANT(4')-Ib	Kanamycin nucleotidyltransferase sequence from Staphylococcus aureus plasmid. Confers resistance to kanamycin, neomycin and other aminoglycosides	0.368885
LOR084C	Cutotype 1	ARO_3003974	Cutibacterium acnes gyrA conferring resistance to fluoroquinolones	Point mutations in Cutibacterium acnes gyrA protein known to confer resistance to fluoroquinolone antibiotics.	538.775
LOR084C	Cutotype 1	ARO_3002346	GES-17	GES-17 is a beta-lactamase. From the Lahey list of GES beta-lactamases.	518.552
LOR084C	Cutotype 1	ARO_3003359	Streptomyces cinnamoneus EF-Tu mutants conferring resistance to elfamycin	Sequence variants of Streptomyces cinnamoneus elongation factor Tu that confer resistance to elfamycin antibiotics.	492.148
LOR084C	Cutotype 1	ARO_3000412	sul2	Sul2 is a sulfonamide resistant dihydropteroate synthase of Gram-negative bacteria, usually found on small plasmids.	132.765
LOR084C	Cutotype 1	ARO_3002826	EreA2	EreA2 is an integron-encoded erythromycin esterase that hydrolyses the drug's lactone ring. EreA2 is found in Providencia stuartii	131.626
LOR084C	Cutotype 1	ARO_3003836	qacH	qacH is a subunit of the qac multidrug efflux pump in Staphylococcus saprophyticus	81.0874
LOR084C	Cutotype 1	ARO_3000181	tet(V)	TetV is a tetracycline efflux protein that has been found in Mycolicibacterium smegmatis and Mycolicibacterium fortuitum.	80.5666
LOR084C	Cutotype 1	ARO_3000410	sul1	Sul1 is a sulfonamide resistant dihydropteroate synthase of Gram-negative bacteria. It is linked to other resistance genes of class 1 integrons.	54.1867
LOR084C	Cutotype 1	ARO_3003395	Mycobacterium tuberculosis rpsL mutations conferring resistance to Streptomycin	Ribosomal protein S12 stabilizes the highly conserved pseudoknot structure formed by 16S rRNA. Amino acid substitutions in RpsL affect the higher-order structure of 16S rRNA and confer streptomycin resistance by disrupting interactions between 16S rRNA and streptomycin.	51.6452
LOR084C	Cutotype 1	ARO_3000549	adeS	AdeS is a sensor kinase in the AdeRS regulatory system of AdeABC. It is essential for AdeABC expression.	33.5694
LOR084C	Cutotype 1	ARO_3002705	floR	floR is a plasmid or chromosome-encoded chloramphenicol exporter that is found in Bordetella bronchiseptica, Escherichia coli, Klebsiella pneumoniae, Salmonella enterica subsp. enterica serovar Typhimurium str. DT104 and Vibrio cholerae	31.4713
LOR084C	Cutotype 1	ARO_3000596	ErmX	ErmX is a rRNA methyltransferase that protects the ribosome from inactivation due to antibiotic binding.	22.404
LOR084C	Cutotype 1	ARO_3000230	ANT(2'')-Ia	Plasmid or integron-encoded nucleotidylylation of 2-deoxystreptamine aminoglycosides at the hydroxyl group at position 2'' in P. aeruginosa, K. pneumoniae, Morganella morganii, E. coli, S. typhimurium, C. freundii and A. baumannii	20.8506
LOR084C	Cutotype 1	ARO_3002616	aadA16	aadA16 is an aminoglycoside nucleotidyltransferase gene encoded by plasmids and integrons in E. coli, V. cholerae and K. pneumoniae	15.2588
LOR084C	Cutotype 1	ARO_3002644	APH(3')-IIa	APH(3')-IIa is a transposon-encoded aminoglycoside phosphotransferase in E. coli	12.1468
LOR084C	Cutotype 1	ARO_3000174	tet(G)	TetG is a tetracycline efflux protein found in Gram-negative bacteria. The encoding gene is found in both chromosomal and plasmid DNA where it is frequently linked to the floR, sul1, and cmlA9 genes which encode proteins that can confer florfenicol/chloramphenicol, sulfamethoxazole, and chloramphenicol resistance, respectively.	9.73026
LOR084C	Cutotype 1	ARO_3003109	msrE	MsrE is an ABC-F subfamily protein expressed to Klebsiella pneumoniae that confers resistance to erythromycin and streptogramin B antibiotics. It is associated with plasmid DNA. It is also 100% identical to ABC-F type ribosomal protection protein Msr(E) which is in multiple species.	7.72545
LOR084C	Cutotype 1	ARO_3000165	tet(A)	TetA is a tetracycline efflux pump found in many species of Gram-negative bacteria.	7.49152
LOR084C	Cutotype 1	ARO_3003459	Mycobacterium tuberculosis gyrB mutant conferring resistance to fluoroquinolones	Point mutation in Mycobacterium tuberculosis gyrB resulting in fluoroquinolone resistance	6.45566
LOR084C	Cutotype 1	ARO_3003323	Staphylococcus aureus pgsA mutations conferring resistance to daptomycin	Point mutations that occur within Staphylococcus aureus pgsA gene resulting in resistance to daptomycin	5.82802
LOR084C	Cutotype 1	ARO_3002598	ANT(3'')-Ii-AAC(6')-IId fusion protein	ANT(3'')-Ii-AAC(6')-Iid is an integron-encoded aminoglycoside acetyltransferase in S. marcescens.	4.66242
LOR084C	Cutotype 1	ARO_3003197	aadA25	streptomycin/spectinomycin resistance gene found in Pasteurella multocida isolated from bovine respiratory tract	4.66242
LOR084C	Cutotype 1	ARO_3000616	mel	Mel, a homolog of MsrA, is an ABC-F subfamily protein associated with macrolide resistance. It is expressed on the same operon as mefA and mefE, both MFS-type efflux proteins that confer macrolide resistance.	4.66242
LOR084C	Cutotype 1	ARO_3002185	MOX-6	MOX-6 is a beta-lactamase found in Klebsiella pneumoniae	4.47592
LOR084C	Cutotype 1	ARO_3000167	tet(C)	Tet(C) is a tetracycline efflux pump found in many species of Gram-negative bacteria. It is typically found in plasmid DNA.	4.32595
LOR084C	Cutotype 1	ARO_3003930	rpsJ	rpsJ is a tetracycline resistance protein identified in Neisseria gonorrhoeae. Tetracycline resistance is conferred by binding to the ribosome as a 30S ribosomal protection protein.	4.06082
LOR084C	Cutotype 1	ARO_3004091	ANT(3'')-IIc	ANT(3'')-IIc is a aminoglycoside nucleotidyltransferase identified in Acinetobacter spp. via horizontal gene transfer mechanisms.	3.99636
LOR084C	Cutotype 1	ARO_3000205	tetX	TetX is a flavin-dependent monooxygenase conferring resistance to tetracycline antibiotics. TetX hydroxylates position 11a of the tetraketide group thus inactivating the antibiotic.	3.49681
LOR084C	Cutotype 1	ARO_3000566	tet(39)	Tet39 is a tetracycline efflux pump found in Gram-negative bacteria, including Brevundimonas, Stenotrophomonas, Enterobacter, Alcaligenes, Acinetobacter, and Providencia.	3.04428
LOR084C	Cutotype 1	ARO_3002647	APH(3')-IIIa	APH(3')-IIIa is a plasmid-encoded aminoglycoside phosphotransferase in S. aureus and Enterococcus spp.	2.9219
LOR084C	Cutotype 1	ARO_3000025	patB	PatB is an ABC transporter of Streptococcus pneumoniae that interacts with PatA to confer fluoroquinolone resistance..	2.39782
LOR084C	Cutotype 1	ARO_3002538	AAC(3)-IIIc	AAC(3)-IIIc is an aminoglycoside acetyltransferase in P. aeruginosa	2.23796
LOR084C	Cutotype 1	ARO_3002539	AAC(3)-IV	AAC(3)-IV is a plasmid-encoded aminoglycoside acetyltransferase in E. coli, C. jejuni and P. stutzeri	2.20851
LOR084C	Cutotype 1	ARO_3003479	tetR	TetR is the repressor of the tetracycline resistance element; its N-terminal region forms a helix-turn-helix structure and binds DNA. Binding of tetracycline to TetR reduces the repressor affinity for the tetracycline resistance gene (tetA) promoter operator sites. Mutations arise within tetR results in lower affinity for tetracyclin	1.64556
LOR084C	Cutotype 1	ARO_3002225	IMP-34	IMP-34 is a beta-lactamase found in Klebsiella spp.	1.27157
LOR084C	Cutotype 1	ARO_3002854	dfrA1	dfrA1 is an integron-encoded dihydrofolate reductase	1.1656
LOR084C	Cutotype 1	ARO_3001775	OXA-119	OXA-119 is a beta-lactamase found in Enterobacteriaceae	1.11898
LOR084C	Cutotype 1	ARO_3004036	tetB(60)	tetB(60) is a subunit of tetAB(60), an ABC transporter that confers resistance to tetracycline and tigercycline identified by screening a human saliva metagenomic library in Escherichia coli, which is required for resistance.	1.03185
LOR085C	Cutotype 1	ARO_3002644	APH(3')-IIa	APH(3')-IIa is a transposon-encoded aminoglycoside phosphotransferase in E. coli	11034.2
LOR085C	Cutotype 1	ARO_3000499	AcrE	AcrE is a membrane fusion protein, similar to AcrA.	1883
LOR085C	Cutotype 1	ARO_3002670	cat	cat is used to describe many variants of the chloramphenicol acetyltransferase gene in a range of organisms including Acinetobacter calcoaceticus, Agrobacterium tumefaciens, Bacillus clausii, Bacillus subtilis, Campylobacter coli, Enterococcus faecalis, Enterococcus faecium, Lactococcus lactis, Listeria monocytogenes, Listonella anguillarum Morganella morganii, Photobacterium damselae subsp. pisc…	1044.87
LOR085C	Cutotype 1	ARO_3003974	Cutibacterium acnes gyrA conferring resistance to fluoroquinolones	Point mutations in Cutibacterium acnes gyrA protein known to confer resistance to fluoroquinolone antibiotics.	927.205
LOR085C	Cutotype 1	ARO_3002641	APH(3')-Ia	APH(3')-Ia is a transposon-encoded aminoglycoside phosphotransferase in E. coli and S. enterica. It is identical at the protein sequence to APH(3')-Ic, an aminoglycoside phosphotransferase encoded by plasmids, transposons and genomic islands in K. pneumoniae, A. baumannii, S. marcescens, Corynebacterium spp., Photobacterium spp. and Citrobacter spp.	363.512
LOR085C	Cutotype 1	ARO_3003359	Streptomyces cinnamoneus EF-Tu mutants conferring resistance to elfamycin	Sequence variants of Streptomyces cinnamoneus elongation factor Tu that confer resistance to elfamycin antibiotics.	284.128
LOR085C	Cutotype 1	ARO_3001388	TEM-211	From the Lahey list of beta-lactamases. Not yet released.	223.038
LOR085C	Cutotype 1	ARO_3000167	tet(C)	Tet(C) is a tetracycline efflux pump found in many species of Gram-negative bacteria. It is typically found in plasmid DNA.	192.841
LOR085C	Cutotype 1	ARO_3000181	tet(V)	TetV is a tetracycline efflux protein that has been found in Mycolicibacterium smegmatis and Mycolicibacterium fortuitum.	127.27
LOR085C	Cutotype 1	ARO_3000491	acrD	AcrD is an aminoglycoside efflux pump expressed in E. coli. Its expression can be induced by indole, and is regulated by baeRS and cpxAR.	118.427
LOR085C	Cutotype 1	ARO_3003197	aadA25	streptomycin/spectinomycin resistance gene found in Pasteurella multocida isolated from bovine respiratory tract	79.1161
LOR085C	Cutotype 1	ARO_3000250	ErmC	ErmC is a methyltransferase that catalyzes the methylation of A2058 of the 23S ribosomal RNA in two steps. Expression of ErmC is inducible by erythromycin. The leader peptide causes attenuation of the mRNA and stabilizes the structure preventing further translation. When erythromycin is present, it binds the leader peptide causing a change in conformation allowing for the expression of ErmC.	63.1847
LOR085C	Cutotype 1	ARO_3003955	efpA	efpA is an MFS transporter found in Mycobacterium tuberculosis.	50.2922
LOR085C	Cutotype 1	ARO_3003905	ANT(4')-Ib	Kanamycin nucleotidyltransferase sequence from Staphylococcus aureus plasmid. Confers resistance to kanamycin, neomycin and other aminoglycosides	11.1475
LOR085C	Cutotype 1	ARO_3000410	sul1	Sul1 is a sulfonamide resistant dihydropteroate synthase of Gram-negative bacteria. It is linked to other resistance genes of class 1 integrons.	7.6468
LOR085C	Cutotype 1	ARO_3000605	Erm(36)	ErmD confers MLSb phenotype.	6.62723
LOR085C	Cutotype 1	ARO_3002535	AAC(3)-IIc	AAC(3)-IIc is a plasmid-encoded aminoglycoside acetyltransferase in E. coli and P. aeruginosa	2.56593
LOR085C	Cutotype 1	ARO_3002894	otrC	otrC is a tetracycline resistance efflux pump found in Streptomyces rimosus	1.02637
LOR086C	Cutotype 1	ARO_3003974	Cutibacterium acnes gyrA conferring resistance to fluoroquinolones	Point mutations in Cutibacterium acnes gyrA protein known to confer resistance to fluoroquinolone antibiotics.	899.761
LOR086C	Cutotype 1	ARO_3003359	Streptomyces cinnamoneus EF-Tu mutants conferring resistance to elfamycin	Sequence variants of Streptomyces cinnamoneus elongation factor Tu that confer resistance to elfamycin antibiotics.	94.466
LOR086C	Cutotype 1	ARO_3003116	OXA-420	From the Lahey list of beta-lactamases. Not yet released.	60.634
LOR086C	Cutotype 1	ARO_3000605	Erm(36)	ErmD confers MLSb phenotype.	59.6301
LOR086C	Cutotype 1	ARO_3004077	PmpM	PmpM is a multidrug efflux pump belonging to the MATE family of Pseudomonas aeruginosa. PmpM is an H+ drug antiporter and is the first reported case of an H+ coupled efflux pump in the MATE family. PmpM confers resistance to fluoroquinolones, fradiomycin, benzalkonium chloride, chlorhexidine gluconate, ethidium bromide, tetraphenylphosphonium chloride (TPPCl), and rhodamine 6G.	53.3579
LOR086C	Cutotype 1	ARO_3003585	Klebsiella mutant PhoP conferring antibiotic resistance to colistin	A mutant phoP activates pmrHFIJKLM expression responsible for L-aminoarabinose synthesis and polymyxin resistance, by way of alteration of negative charge	37.0541
LOR086C	Cutotype 1	ARO_3000181	tet(V)	TetV is a tetracycline efflux protein that has been found in Mycolicibacterium smegmatis and Mycolicibacterium fortuitum.	33.3487
LOR086C	Cutotype 1	ARO_3002930	vanRO	vanRO is a vanR variant found in the vanO gene cluster	13.8953
LOR086C	Cutotype 1	ARO_3002794	QnrS5	QnrS5 is a plasmid-mediated quinolone resistance protein found in Aeromonas sobria	8.89298
LOR086C	Cutotype 1	ARO_3003071	mphF	mphF is a macrolide phosphotransferase and resistance gene identified on the IncP plasmid pRSB111	3.05951
LOR090C	Cutotype 1	ARO_3003974	Cutibacterium acnes gyrA conferring resistance to fluoroquinolones	Point mutations in Cutibacterium acnes gyrA protein known to confer resistance to fluoroquinolone antibiotics.	645.805
LOR090C	Cutotype 1	ARO_3003359	Streptomyces cinnamoneus EF-Tu mutants conferring resistance to elfamycin	Sequence variants of Streptomyces cinnamoneus elongation factor Tu that confer resistance to elfamycin antibiotics.	506.87
LOR090C	Cutotype 1	ARO_3000596	ErmX	ErmX is a rRNA methyltransferase that protects the ribosome from inactivation due to antibiotic binding.	163.751
LOR090C	Cutotype 1	ARO_3000410	sul1	Sul1 is a sulfonamide resistant dihydropteroate synthase of Gram-negative bacteria. It is linked to other resistance genes of class 1 integrons.	50.5485
LOR090C	Cutotype 1	ARO_3000174	tet(G)	TetG is a tetracycline efflux protein found in Gram-negative bacteria. The encoding gene is found in both chromosomal and plasmid DNA where it is frequently linked to the floR, sul1, and cmlA9 genes which encode proteins that can confer florfenicol/chloramphenicol, sulfamethoxazole, and chloramphenicol resistance, respectively.	44.5473
LOR090C	Cutotype 1	ARO_3003459	Mycobacterium tuberculosis gyrB mutant conferring resistance to fluoroquinolones	Point mutation in Mycobacterium tuberculosis gyrB resulting in fluoroquinolone resistance	41.306
LOR090C	Cutotype 1	ARO_3000822	pmrA	PmrA is a MFS-type efflux pump expressed in Streptococcus pneumoniae that confers low-level resistance to norfloxacin, ciprofloxacin, and acriflavine.	24.5877
LOR090C	Cutotype 1	ARO_3000181	tet(V)	TetV is a tetracycline efflux protein that has been found in Mycolicibacterium smegmatis and Mycolicibacterium fortuitum.	20.4781
LOR090C	Cutotype 1	ARO_3003930	rpsJ	rpsJ is a tetracycline resistance protein identified in Neisseria gonorrhoeae. Tetracycline resistance is conferred by binding to the ribosome as a 30S ribosomal protection protein.	19.8642
LOR090C	Cutotype 1	ARO_3002590	AAC(6')-Iih	AAC(6')-Iih is a chromosomal-encoded aminoglycoside acetyltransferase in Enterococcus hirae	19.3189
LOR090C	Cutotype 1	ARO_3002594	AAC(6')-IIa	AAC(6')-IIa is an aminoglycoside acetyltransferase encoded by plasmids and integrons in P. aeruginosa and S. enterica	16.0991
LOR090C	Cutotype 1	ARO_3000168	tet(D)	TetD is a tetracycline efflux pump found exclusively in Gram-negative bacteria.	14.9394
LOR090C	Cutotype 1	ARO_3000616	mel	Mel, a homolog of MsrA, is an ABC-F subfamily protein associated with macrolide resistance. It is expressed on the same operon as mefA and mefE, both MFS-type efflux proteins that confer macrolide resistance.	13.4159
LOR090C	Cutotype 1	ARO_3001710	OXA-211	OXA-211 is a beta-lactamase found in Acinetobacter spp.	11.7593
LOR090C	Cutotype 1	ARO_3003109	msrE	MsrE is an ABC-F subfamily protein expressed to Klebsiella pneumoniae that confers resistance to erythromycin and streptogramin B antibiotics. It is associated with plasmid DNA. It is also 100% identical to ABC-F type ribosomal protection protein Msr(E) which is in multiple species.	10.1902
LOR090C	Cutotype 1	ARO_3002646	APH(3')-IIc	APH(3')-IIc is a chromosomal-encoded aminoglycoside phosphotransferase in S. maltophilia	8.50032
LOR090C	Cutotype 1	ARO_3002705	floR	floR is a plasmid or chromosome-encoded chloramphenicol exporter that is found in Bordetella bronchiseptica, Escherichia coli, Klebsiella pneumoniae, Salmonella enterica subsp. enterica serovar Typhimurium str. DT104 and Vibrio cholerae	8.32199
LOR090C	Cutotype 1	ARO_3000165	tet(A)	TetA is a tetracycline efflux pump found in many species of Gram-negative bacteria.	7.56354
LOR090C	Cutotype 1	ARO_3003311	Streptococcus pneumoniae parC conferring resistance to fluoroquinolones	Point mutation in Streptococcus pneumoniae parC resulting in fluoroquinolone resistance	7.0836
LOR090C	Cutotype 1	ARO_3001303	ErmO-srmA	ErmO (gene srmA) is a methyltransferase found in the spiramycin producer Streptomyces ambofaciens. Like other Erm enzymes, it catalyzes the methylation of A2058 of the 23S ribosomal RNA. Specifically, this enzyme transfers only one methyl group. The gene is responsible for self-resistance to spiramycin.	6.95481
LOR090C	Cutotype 1	ARO_3001388	TEM-211	From the Lahey list of beta-lactamases. Not yet released.	5.63468
LOR090C	Cutotype 1	ARO_3003924	Haemophilus parainfluenzae gyrA conferring resistance to fluoroquinolones	Point mutation of Haemophilus parainfluenzae gyrA resulted in the lowered affinity between fluoroquinolones and GyrA. Thus, conferring resistance. Both Ser and Tyr are hydrophilic amino acids, however Tyr has an additional bulky hydrophobic group which could affect the interaction between the DNA gyrase with quinolones	4.6992
LOR090C	Cutotype 1	ARO_3001301	RlmA(II)	RlmA(II) is a methyltransferase found in Streptococcus pneumoniae and confers resistance to mycinamicin, tylosin and lincosamides. Specifically, this enzyme adds a methyl group to guanosine 748 (E. coli numbering) of 23S ribosomal RNA.	2.41486
LOR090C	Cutotype 1	ARO_3000025	patB	PatB is an ABC transporter of Streptococcus pneumoniae that interacts with PatA to confer fluoroquinolone resistance..	1.20743
LOR090C	Cutotype 1	ARO_3002894	otrC	otrC is a tetracycline resistance efflux pump found in Streptomyces rimosus	1.15913
LOR090C	Cutotype 1	ARO_3001959	CTX-M-100	CTX-M-100 is a beta-lactamase found in Escherichia coli	0.804955
LOR090C	Cutotype 1	ARO_3001398	OXA-3	OXA-3 is a beta-lactamase found in P. aeruginosa	0.804955
LOR090C	Cutotype 1	ARO_3001775	OXA-119	OXA-119 is a beta-lactamase found in Enterobacteriaceae	0.772757
LOR090C	Cutotype 1	ARO_3004077	PmpM	PmpM is a multidrug efflux pump belonging to the MATE family of Pseudomonas aeruginosa. PmpM is an H+ drug antiporter and is the first reported case of an H+ coupled efflux pump in the MATE family. PmpM confers resistance to fluoroquinolones, fradiomycin, benzalkonium chloride, chlorhexidine gluconate, ethidium bromide, tetraphenylphosphonium chloride (TPPCl), and rhodamine 6G.	0.772757
LOR090C	Cutotype 1	ARO_3003298	Mycobacterium leprae gyrA conferring resistance to fluoroquinolones	Point mutation of Mycobacterium leprae gyrA resulted in the lowered affinity between fluoroquinolones and gyrA. Thus, conferring resistance.	0.772757
LOR090C	Cutotype 1	ARO_3000250	ErmC	ErmC is a methyltransferase that catalyzes the methylation of A2058 of the 23S ribosomal RNA in two steps. Expression of ErmC is inducible by erythromycin. The leader peptide causes attenuation of the mRNA and stabilizes the structure preventing further translation. When erythromycin is present, it binds the leader peptide causing a change in conformation allowing for the expression of ErmC.	0.419976
LOR090C	Cutotype 1	ARO_3002930	vanRO	vanRO is a vanR variant found in the vanO gene cluster	0.402477
LOR090C	Cutotype 1	ARO_3003905	ANT(4')-Ib	Kanamycin nucleotidyltransferase sequence from Staphylococcus aureus plasmid. Confers resistance to kanamycin, neomycin and other aminoglycosides	0.113418
LOR090C	Cutotype 1	ARO_3002837	lnuC	lnuC is a transposon-mediated nucleotidyltransferase found in Streptococcus agalactiae	0.0962737
LOR090C	Cutotype 1	ARO_3002647	APH(3')-IIIa	APH(3')-IIIa is a plasmid-encoded aminoglycoside phosphotransferase in S. aureus and Enterococcus spp.	0.056051
LOR091C	Cutotype 1	ARO_3003974	Cutibacterium acnes gyrA conferring resistance to fluoroquinolones	Point mutations in Cutibacterium acnes gyrA protein known to confer resistance to fluoroquinolone antibiotics.	4578.32
LOR091C	Cutotype 1	ARO_3000181	tet(V)	TetV is a tetracycline efflux protein that has been found in Mycolicibacterium smegmatis and Mycolicibacterium fortuitum.	299.826
LOR091C	Cutotype 1	ARO_3003359	Streptomyces cinnamoneus EF-Tu mutants conferring resistance to elfamycin	Sequence variants of Streptomyces cinnamoneus elongation factor Tu that confer resistance to elfamycin antibiotics.	191.818
LOR091C	Cutotype 1	ARO_3000605	Erm(36)	ErmD confers MLSb phenotype.	36.7413
LOR091C	Cutotype 1	ARO_3003056	smeE	smeE is the RND protein of the efflux complex smeDEF in Stenotrophomonas maltophilia	19.6737
LOR091C	Cutotype 1	ARO_3000230	ANT(2'')-Ia	Plasmid or integron-encoded nucleotidylylation of 2-deoxystreptamine aminoglycosides at the hydroxyl group at position 2'' in P. aeruginosa, K. pneumoniae, Morganella morganii, E. coli, S. typhimurium, C. freundii and A. baumannii	6.59862
LOR091C	Cutotype 1	ARO_3002255	CARB-16	CARB-16 is a beta-lactamase. From the Lahey list of IMP beta-lactamases.	3.36389
LOR091C	Cutotype 1	ARO_3002646	APH(3')-IIc	APH(3')-IIc is a chromosomal-encoded aminoglycoside phosphotransferase in S. maltophilia	1.57389
LOR091C	Cutotype 1	ARO_3003291	Staphylococcus aureus rpoC conferring resistance to daptomycin	Point mutations that occurs in Staphylococcus aureus rpoC resulting in resistance to daptomycin	0.967557
LOR091C	Cutotype 1	ARO_3002894	otrC	otrC is a tetracycline resistance efflux pump found in Streptomyces rimosus	0.786946
LOR091C	Cutotype 1	ARO_3003989	AAC(6')-34	AAC(6')-34 is an aminoglycoside 6'-phosphotransferase found in Paenibacillus sp. LC231, a strain of Paenibacillus from Lechuguilla Cave, NM, USA. Confers resistance to aminoglycoside antibiotics. Described by Pawlowski et al. 2016.	0.786946
LOR091C	Cutotype 1	ARO_3003905	ANT(4')-Ib	Kanamycin nucleotidyltransferase sequence from Staphylococcus aureus plasmid. Confers resistance to kanamycin, neomycin and other aminoglycosides	0.693005
LOR098C	Cutotype 1	ARO_3003359	Streptomyces cinnamoneus EF-Tu mutants conferring resistance to elfamycin	Sequence variants of Streptomyces cinnamoneus elongation factor Tu that confer resistance to elfamycin antibiotics.	187.817
LOR098C	Cutotype 1	ARO_3002670	cat	cat is used to describe many variants of the chloramphenicol acetyltransferase gene in a range of organisms including Acinetobacter calcoaceticus, Agrobacterium tumefaciens, Bacillus clausii, Bacillus subtilis, Campylobacter coli, Enterococcus faecalis, Enterococcus faecium, Lactococcus lactis, Listeria monocytogenes, Listonella anguillarum Morganella morganii, Photobacterium damselae subsp. pisc…	77.0213
LOR098C	Cutotype 1	ARO_3002535	AAC(3)-IIc	AAC(3)-IIc is a plasmid-encoded aminoglycoside acetyltransferase in E. coli and P. aeruginosa	62.1348
LOR098C	Cutotype 1	ARO_3003974	Cutibacterium acnes gyrA conferring resistance to fluoroquinolones	Point mutations in Cutibacterium acnes gyrA protein known to confer resistance to fluoroquinolone antibiotics.	31.0674
LOR098C	Cutotype 1	ARO_3002894	otrC	otrC is a tetracycline resistance efflux pump found in Streptomyces rimosus	26.0966
LOR098C	Cutotype 1	ARO_3002174	MIR-9	MIR-9 is a beta-lactamase. From the Lahey list of MIR beta-lactamases.	5.79925
LOR098C	Cutotype 1	ARO_3003109	msrE	MsrE is an ABC-F subfamily protein expressed to Klebsiella pneumoniae that confers resistance to erythromycin and streptogramin B antibiotics. It is associated with plasmid DNA. It is also 100% identical to ABC-F type ribosomal protection protein Msr(E) which is in multiple species.	3.65158
LOR098C	Cutotype 1	ARO_3000412	sul2	Sul2 is a sulfonamide resistant dihydropteroate synthase of Gram-negative bacteria, usually found on small plasmids.	3.4347
LOR098C	Cutotype 1	ARO_3000596	ErmX	ErmX is a rRNA methyltransferase that protects the ribosome from inactivation due to antibiotic binding.	3.02044
LOR098C	Cutotype 1	ARO_3003291	Staphylococcus aureus rpoC conferring resistance to daptomycin	Point mutations that occurs in Staphylococcus aureus rpoC resulting in resistance to daptomycin	1.78256
LOR098C	Cutotype 1	ARO_3002671	Lactobacillus reuteri cat-TC	cat-TC is a plasmid-encoded variant of the cat gene found in Lactobacillus reuteri	1.72597
LOR098C	Cutotype 1	ARO_3000391	norA	NorA is a multidrug efflux pump in Staphylococcus aureus that confers resistance to fluoroquinolones and other structurally unrelated antibiotics like acriflavine. It shares 30% similarity with NorA, and is a structural homolog of Bmr of Bacillus subtilis. It is regulated by arlRS and mgrA, the latter also known as NorR.	1.57588
LOR098C	Cutotype 1	ARO_3003905	ANT(4')-Ib	Kanamycin nucleotidyltransferase sequence from Staphylococcus aureus plasmid. Confers resistance to kanamycin, neomycin and other aminoglycosides	0.851162
LOR099C	Cutotype 1	ARO_3003974	Cutibacterium acnes gyrA conferring resistance to fluoroquinolones	Point mutations in Cutibacterium acnes gyrA protein known to confer resistance to fluoroquinolone antibiotics.	2879.94
LOR099C	Cutotype 1	ARO_3003359	Streptomyces cinnamoneus EF-Tu mutants conferring resistance to elfamycin	Sequence variants of Streptomyces cinnamoneus elongation factor Tu that confer resistance to elfamycin antibiotics.	370.838
LOR099C	Cutotype 1	ARO_3000181	tet(V)	TetV is a tetracycline efflux protein that has been found in Mycolicibacterium smegmatis and Mycolicibacterium fortuitum.	158.388
LOR099C	Cutotype 1	ARO_3000596	ErmX	ErmX is a rRNA methyltransferase that protects the ribosome from inactivation due to antibiotic binding.	154.848
LOR099C	Cutotype 1	ARO_3003952	YojI	YojI mediates resistance to the peptide antibiotic microcin J25 when it is expressed from a multicopy vector. YojI is capable of pumping out microcin molecules. The outer membrane protein TolC in addition to YojI is required for export of microcin J25 out of the cell. Microcin J25 is thus the first known substrate for YojI.	30.5218
LOR099C	Cutotype 1	ARO_3001303	ErmO-srmA	ErmO (gene srmA) is a methyltransferase found in the spiramycin producer Streptomyces ambofaciens. Like other Erm enzymes, it catalyzes the methylation of A2058 of the 23S ribosomal RNA. Specifically, this enzyme transfers only one methyl group. The gene is responsible for self-resistance to spiramycin.	14.8132
LOR099C	Cutotype 1	ARO_3003925	Haemophilus parainfluenzae parC conferring resistance to fluoroquinolones	Point mutation of Haemophilus parainfluenzae parC resulted in the lowered affinity between fluoroquinolones and ParC. Thus, conferring resistance.	13.1479
LOR099C	Cutotype 1	ARO_3002255	CARB-16	CARB-16 is a beta-lactamase. From the Lahey list of IMP beta-lactamases.	6.19925
LOR099C	Cutotype 1	ARO_3000412	sul2	Sul2 is a sulfonamide resistant dihydropteroate synthase of Gram-negative bacteria, usually found on small plasmids.	2.37392
LOR099C	Cutotype 1	ARO_3002835	lnuA	lnuA is a plasmid-mediated nucleotidyltransferase found in Staphylococcus chromogenes	1.18696
LOR099C	Cutotype 1	ARO_3000410	sul1	Sul1 is a sulfonamide resistant dihydropteroate synthase of Gram-negative bacteria. It is linked to other resistance genes of class 1 integrons.	0.565967
LOR099C	Cutotype 1	ARO_3000230	ANT(2'')-Ia	Plasmid or integron-encoded nucleotidylylation of 2-deoxystreptamine aminoglycosides at the hydroxyl group at position 2'' in P. aeruginosa, K. pneumoniae, Morganella morganii, E. coli, S. typhimurium, C. freundii and A. baumannii	0.530814
LOR101C	Cutotype 1	ARO_3003974	Cutibacterium acnes gyrA conferring resistance to fluoroquinolones	Point mutations in Cutibacterium acnes gyrA protein known to confer resistance to fluoroquinolone antibiotics.	5855.38
LOR101C	Cutotype 1	ARO_3003359	Streptomyces cinnamoneus EF-Tu mutants conferring resistance to elfamycin	Sequence variants of Streptomyces cinnamoneus elongation factor Tu that confer resistance to elfamycin antibiotics.	636.87
LOR101C	Cutotype 1	ARO_3000181	tet(V)	TetV is a tetracycline efflux protein that has been found in Mycolicibacterium smegmatis and Mycolicibacterium fortuitum.	207.052
LOR101C	Cutotype 1	ARO_3000596	ErmX	ErmX is a rRNA methyltransferase that protects the ribosome from inactivation due to antibiotic binding.	12.316
LOR101C	Cutotype 1	ARO_3000174	tet(G)	TetG is a tetracycline efflux protein found in Gram-negative bacteria. The encoding gene is found in both chromosomal and plasmid DNA where it is frequently linked to the floR, sul1, and cmlA9 genes which encode proteins that can confer florfenicol/chloramphenicol, sulfamethoxazole, and chloramphenicol resistance, respectively.	5.68131
LOR101C	Cutotype 1	ARO_3003057	smeF	smeF is an outer membrane multidrug efflux protein of the smeDEF complex in Stenotrophomonas maltophilia	3.7377
LOR101C	Cutotype 1	ARO_3003395	Mycobacterium tuberculosis rpsL mutations conferring resistance to Streptomycin	Ribosomal protein S12 stabilizes the highly conserved pseudoknot structure formed by 16S rRNA. Amino acid substitutions in RpsL affect the higher-order structure of 16S rRNA and confer streptomycin resistance by disrupting interactions between 16S rRNA and streptomycin.	3.64186
LOR101C	Cutotype 1	ARO_3000814	MexT	MexT is a LysR-type transcriptional activator that positively regulates the expression of MexEF-OprN, OprD, and MexS.	1.4693
LOR101C	Cutotype 1	ARO_3002705	floR	floR is a plasmid or chromosome-encoded chloramphenicol exporter that is found in Bordetella bronchiseptica, Escherichia coli, Klebsiella pneumoniae, Salmonella enterica subsp. enterica serovar Typhimurium str. DT104 and Vibrio cholerae	1.31512
LOR101C	Cutotype 1	ARO_3002642	APH(3')-Ib	APH(3')-Ib is a plasmid-encoded aminoglycoside phosphotransferase in E. coli	1.00732
LOR101C	Cutotype 1	ARO_3003109	msrE	MsrE is an ABC-F subfamily protein expressed to Klebsiella pneumoniae that confers resistance to erythromycin and streptogramin B antibiotics. It is associated with plasmid DNA. It is also 100% identical to ABC-F type ribosomal protection protein Msr(E) which is in multiple species.	0.70663
LOR101C	Cutotype 1	ARO_3000025	patB	PatB is an ABC transporter of Streptococcus pneumoniae that interacts with PatA to confer fluoroquinolone resistance..	0.657559
LOR101C	Cutotype 1	ARO_3000412	sul2	Sul2 is a sulfonamide resistant dihydropteroate synthase of Gram-negative bacteria, usually found on small plasmids.	0.429512
LOR101C	Cutotype 1	ARO_3000391	norA	NorA is a multidrug efflux pump in Staphylococcus aureus that confers resistance to fluoroquinolones and other structurally unrelated antibiotics like acriflavine. It shares 30% similarity with NorA, and is a structural homolog of Bmr of Bacillus subtilis. It is regulated by arlRS and mgrA, the latter also known as NorR.	0.343074
LOR101C	Cutotype 1	ARO_3002930	vanRO	vanRO is a vanR variant found in the vanO gene cluster	0.328779
LOR102C	Cutotype 1	ARO_3003974	Cutibacterium acnes gyrA conferring resistance to fluoroquinolones	Point mutations in Cutibacterium acnes gyrA protein known to confer resistance to fluoroquinolone antibiotics.	3624.9
LOR102C	Cutotype 1	ARO_3003359	Streptomyces cinnamoneus EF-Tu mutants conferring resistance to elfamycin	Sequence variants of Streptomyces cinnamoneus elongation factor Tu that confer resistance to elfamycin antibiotics.	469.374
LOR102C	Cutotype 1	ARO_3000181	tet(V)	TetV is a tetracycline efflux protein that has been found in Mycolicibacterium smegmatis and Mycolicibacterium fortuitum.	157.667
LOR102C	Cutotype 1	ARO_3003928	Neisseria gonorrhoeae gyrA conferring resistance to fluoroquinolones	Point mutation in Neisseria gonorrhoeae DNA gyrase subunit A. Decreases affinity between fluoroquinolone antibiotic molecule and gyrA, thereby conferring resistance to fluoroquinolone	17.2881
LOR102C	Cutotype 1	ARO_3001301	RlmA(II)	RlmA(II) is a methyltransferase found in Streptococcus pneumoniae and confers resistance to mycinamicin, tylosin and lincosamides. Specifically, this enzyme adds a methyl group to guanosine 748 (E. coli numbering) of 23S ribosomal RNA.	17.2881
LOR102C	Cutotype 1	ARO_3000596	ErmX	ErmX is a rRNA methyltransferase that protects the ribosome from inactivation due to antibiotic binding.	14.2726
LOR102C	Cutotype 1	ARO_3000605	Erm(36)	ErmD confers MLSb phenotype.	8.8053
LOR102C	Cutotype 1	ARO_3003930	rpsJ	rpsJ is a tetracycline resistance protein identified in Neisseria gonorrhoeae. Tetracycline resistance is conferred by binding to the ribosome as a 30S ribosomal protection protein.	8.78345
LOR102C	Cutotype 1	ARO_3000174	tet(G)	TetG is a tetracycline efflux protein found in Gram-negative bacteria. The encoding gene is found in both chromosomal and plasmid DNA where it is frequently linked to the floR, sul1, and cmlA9 genes which encode proteins that can confer florfenicol/chloramphenicol, sulfamethoxazole, and chloramphenicol resistance, respectively.	8.42645
LOR102C	Cutotype 1	ARO_3000822	pmrA	PmrA is a MFS-type efflux pump expressed in Streptococcus pneumoniae that confers low-level resistance to norfloxacin, ciprofloxacin, and acriflavine.	7.85821
LOR102C	Cutotype 1	ARO_3000616	mel	Mel, a homolog of MsrA, is an ABC-F subfamily protein associated with macrolide resistance. It is expressed on the same operon as mefA and mefE, both MFS-type efflux proteins that confer macrolide resistance.	7.68359
LOR102C	Cutotype 1	ARO_3002598	ANT(3'')-Ii-AAC(6')-IId fusion protein	ANT(3'')-Ii-AAC(6')-Iid is an integron-encoded aminoglycoside acetyltransferase in S. marcescens.	5.76269
LOR102C	Cutotype 1	ARO_3003311	Streptococcus pneumoniae parC conferring resistance to fluoroquinolones	Point mutation in Streptococcus pneumoniae parC resulting in fluoroquinolone resistance	5.76269
LOR102C	Cutotype 1	ARO_3002624	ANT(4')-IIa	ANT(4')-IIa is a plasmid-encoded aminoglycoside nucleotidyltransferase in P. aeruginosa and Enterobacteriaceae	4.90055
LOR102C	Cutotype 1	ARO_3003925	Haemophilus parainfluenzae parC conferring resistance to fluoroquinolones	Point mutation of Haemophilus parainfluenzae parC resulted in the lowered affinity between fluoroquinolones and ParC. Thus, conferring resistance.	3.98955
LOR102C	Cutotype 1	ARO_3000412	sul2	Sul2 is a sulfonamide resistant dihydropteroate synthase of Gram-negative bacteria, usually found on small plasmids.	3.98484
LOR102C	Cutotype 1	ARO_3001421	OXA-26	OXA-26 is a beta-lactamase found in A. baumannii	3.45761
LOR102C	Cutotype 1	ARO_3000025	patB	PatB is an ABC transporter of Streptococcus pneumoniae that interacts with PatA to confer fluoroquinolone resistance..	1.44067
LOR102C	Cutotype 1	ARO_3004035	tetA(60)	tetA(60) is a subunit of tetAB(60), an ABC transporter that confers resistance to tetracycline and tigercycline identified by screening a human saliva metagenomic library in Escherichia coli, which is required for resistance.	1.22033
LOR102C	Cutotype 1	ARO_3000165	tet(A)	TetA is a tetracycline efflux pump found in many species of Gram-negative bacteria.	1.07999
LOR102C	Cutotype 1	ARO_3000391	norA	NorA is a multidrug efflux pump in Staphylococcus aureus that confers resistance to fluoroquinolones and other structurally unrelated antibiotics like acriflavine. It shares 30% similarity with NorA, and is a structural homolog of Bmr of Bacillus subtilis. It is regulated by arlRS and mgrA, the latter also known as NorR.	0.751655
LOR102C	Cutotype 1	ARO_3002894	otrC	otrC is a tetracycline resistance efflux pump found in Streptomyces rimosus	0.691523
LOR102C	Cutotype 1	ARO_3000621	PC1 beta-lactamase (blaZ)	The blaZ beta-lactamase is found in Bacillus subtilis and Staphylococcus aureus.	0.691523
LOR102C	Cutotype 1	ARO_3001710	OXA-211	OXA-211 is a beta-lactamase found in Acinetobacter spp.	0.691523
LOR102C	Cutotype 1	ARO_3003953	hmrM	hmrM is a multidrug efflux pump belonging to the MATE family and functions as a Na+/drug antiporter.	0.42863
LOR102C	Cutotype 1	ARO_3004036	tetB(60)	tetB(60) is a subunit of tetAB(60), an ABC transporter that confers resistance to tetracycline and tigercycline identified by screening a human saliva metagenomic library in Escherichia coli, which is required for resistance.	0.108503
LOR103C	Cutotype 1	ARO_3003359	Streptomyces cinnamoneus EF-Tu mutants conferring resistance to elfamycin	Sequence variants of Streptomyces cinnamoneus elongation factor Tu that confer resistance to elfamycin antibiotics.	688.66
LOR103C	Cutotype 1	ARO_3003974	Cutibacterium acnes gyrA conferring resistance to fluoroquinolones	Point mutations in Cutibacterium acnes gyrA protein known to confer resistance to fluoroquinolone antibiotics.	523.525
LOR103C	Cutotype 1	ARO_3000181	tet(V)	TetV is a tetracycline efflux protein that has been found in Mycolicibacterium smegmatis and Mycolicibacterium fortuitum.	71.2279
LOR103C	Cutotype 1	ARO_3002578	AAC(6')-Ib7	AAC(6')-Ib7 is a plasmid-encoded aminoglycoside acetyltransferase in E. cloacae and C. freundii	44.784
LOR103C	Cutotype 1	ARO_3002705	floR	floR is a plasmid or chromosome-encoded chloramphenicol exporter that is found in Bordetella bronchiseptica, Escherichia coli, Klebsiella pneumoniae, Salmonella enterica subsp. enterica serovar Typhimurium str. DT104 and Vibrio cholerae	13.5951
LOR103C	Cutotype 1	ARO_3003459	Mycobacterium tuberculosis gyrB mutant conferring resistance to fluoroquinolones	Point mutation in Mycobacterium tuberculosis gyrB resulting in fluoroquinolone resistance	13.1235
LOR103C	Cutotype 1	ARO_3000596	ErmX	ErmX is a rRNA methyltransferase that protects the ribosome from inactivation due to antibiotic binding.	11.388
LOR103C	Cutotype 1	ARO_3000566	tet(39)	Tet39 is a tetracycline efflux pump found in Gram-negative bacteria, including Brevundimonas, Stenotrophomonas, Enterobacter, Alcaligenes, Acinetobacter, and Providencia.	9.13959
LOR103C	Cutotype 1	ARO_3002894	otrC	otrC is a tetracycline resistance efflux pump found in Streptomyces rimosus	5.11817
LOR103C	Cutotype 1	ARO_3003109	msrE	MsrE is an ABC-F subfamily protein expressed to Klebsiella pneumoniae that confers resistance to erythromycin and streptogramin B antibiotics. It is associated with plasmid DNA. It is also 100% identical to ABC-F type ribosomal protection protein Msr(E) which is in multiple species.	3.92842
LOR103C	Cutotype 1	ARO_3003953	hmrM	hmrM is a multidrug efflux pump belonging to the MATE family and functions as a Na+/drug antiporter.	3.70116
LOR103C	Cutotype 1	ARO_3000410	sul1	Sul1 is a sulfonamide resistant dihydropteroate synthase of Gram-negative bacteria. It is linked to other resistance genes of class 1 integrons.	3.44492
LOR103C	Cutotype 1	ARO_3002598	ANT(3'')-Ii-AAC(6')-IId fusion protein	ANT(3'')-Ii-AAC(6')-Iid is an integron-encoded aminoglycoside acetyltransferase in S. marcescens.	3.11
LOR103C	Cutotype 1	ARO_3003197	aadA25	streptomycin/spectinomycin resistance gene found in Pasteurella multocida isolated from bovine respiratory tract	2.66571
LOR103C	Cutotype 1	ARO_3000516	emrR	EmrR is a negative regulator for the EmrAB-TolC multidrug efflux pump in E. coli. Mutations lead to EmrAB-TolC overexpression.	1.85441
LOR103C	Cutotype 1	ARO_3000326	ErmE	ErmE is a methyltransferase found in the erythromycin producer Saccharopolyspora erythraea. Like other Erm enzymes, it catalyzes the methylation of A2058 of the 23S ribosomal RNA. The gene is found within the erythromycin biosynthetic cluster and is responsible for self-resistance.	1.70606
LOR103C	Cutotype 1	ARO_3000478	tet(33)	Tet33 is a tetracycline efflux pump found in Gram-positive bacteria, including Arthrobacter and Corynebacterium.	0.93109
LOR103C	Cutotype 1	ARO_3003955	efpA	efpA is an MFS transporter found in Mycobacterium tuberculosis.	0.426514
LOR103C	Cutotype 1	ARO_3002646	APH(3')-IIc	APH(3')-IIc is a chromosomal-encoded aminoglycoside phosphotransferase in S. maltophilia	0.426514
LOR103C	Cutotype 1	ARO_3000605	Erm(36)	ErmD confers MLSb phenotype.	0.42369
LOR202C	Cutotype 2	ARO_3003974	Cutibacterium acnes gyrA conferring resistance to fluoroquinolones	Point mutations in Cutibacterium acnes gyrA protein known to confer resistance to fluoroquinolone antibiotics.	4066.36
LOR202C	Cutotype 2	ARO_3003359	Streptomyces cinnamoneus EF-Tu mutants conferring resistance to elfamycin	Sequence variants of Streptomyces cinnamoneus elongation factor Tu that confer resistance to elfamycin antibiotics.	427.655
LOR202C	Cutotype 2	ARO_3000181	tet(V)	TetV is a tetracycline efflux protein that has been found in Mycolicibacterium smegmatis and Mycolicibacterium fortuitum.	230.909
LOR202C	Cutotype 2	ARO_3001710	OXA-211	OXA-211 is a beta-lactamase found in Acinetobacter spp.	96.2425
LOR202C	Cutotype 2	ARO_3000412	sul2	Sul2 is a sulfonamide resistant dihydropteroate synthase of Gram-negative bacteria, usually found on small plasmids.	60.111
LOR202C	Cutotype 2	ARO_3000596	ErmX	ErmX is a rRNA methyltransferase that protects the ribosome from inactivation due to antibiotic binding.	55.5158
LOR202C	Cutotype 2	ARO_3003109	msrE	MsrE is an ABC-F subfamily protein expressed to Klebsiella pneumoniae that confers resistance to erythromycin and streptogramin B antibiotics. It is associated with plasmid DNA. It is also 100% identical to ABC-F type ribosomal protection protein Msr(E) which is in multiple species.	44.8086
LOR202C	Cutotype 2	ARO_3002986	bacA	The bacA gene product (BacA) recycles undecaprenyl pyrophosphate during cell wall biosynthesis which confers resistance to bacitracin.	41.1304
LOR202C	Cutotype 2	ARO_3000605	Erm(36)	ErmD confers MLSb phenotype.	22.359
LOR202C	Cutotype 2	ARO_3000309	emrD	EmrD is a multidrug transporter from the Major Facilitator Superfamily (MFS) primarily found in Escherichia coli. EmrD couples efflux of amphipathic compounds with proton import across the plasma membrane.	18.2802
LOR202C	Cutotype 2	ARO_3002535	AAC(3)-IIc	AAC(3)-IIc is a plasmid-encoded aminoglycoside acetyltransferase in E. coli and P. aeruginosa	17.3988
LOR202C	Cutotype 2	ARO_3000410	sul1	Sul1 is a sulfonamide resistant dihydropteroate synthase of Gram-negative bacteria. It is linked to other resistance genes of class 1 integrons.	14.1851
LOR202C	Cutotype 2	ARO_3002642	APH(3')-Ib	APH(3')-Ib is a plasmid-encoded aminoglycoside phosphotransferase in E. coli	10.8147
LOR202C	Cutotype 2	ARO_3002255	CARB-16	CARB-16 is a beta-lactamase. From the Lahey list of IMP beta-lactamases.	6.97508
LOR202C	Cutotype 2	ARO_3003288	Escherichia coli rpoB mutants conferring resistance to rifampicin	Point mutations that occurs in Escherichia coli rpoB resulting in resistance to rifampicin	6.60118
LOR202C	Cutotype 2	ARO_3000516	emrR	EmrR is a negative regulator for the EmrAB-TolC multidrug efflux pump in E. coli. Mutations lead to EmrAB-TolC overexpression.	6.45768
LOR202C	Cutotype 2	ARO_3002156	FOX-2	FOX-2 is a beta-lactamase found in Escherichia coli	5.14892
LOR202C	Cutotype 2	ARO_3002265	IND-9	IND-9 is a beta-lactamase found in Escherichia coli	4.73563
LOR202C	Cutotype 2	ARO_3003395	Mycobacterium tuberculosis rpsL mutations conferring resistance to Streptomycin	Ribosomal protein S12 stabilizes the highly conserved pseudoknot structure formed by 16S rRNA. Amino acid substitutions in RpsL affect the higher-order structure of 16S rRNA and confer streptomycin resistance by disrupting interactions between 16S rRNA and streptomycin.	4.57005
LOR202C	Cutotype 2	ARO_3003966	Klebsiella pneumoniae OmpK35	Klebsiella pneumoniae outer membrane porin protein. In beta-lactam-resistant Klebsiella, this porin is often deleted, limiting diffusion of the antibiotic into the cell. Klebsiella strains expressing OmpK35 are often beta-lactam sensitive even in the presence of beta-lactamases because of an inefficient mechanism.	4.4558
LOR202C	Cutotype 2	ARO_3004091	ANT(3'')-IIc	ANT(3'')-IIc is a aminoglycoside nucleotidyltransferase identified in Acinetobacter spp. via horizontal gene transfer mechanisms.	4.24362
LOR202C	Cutotype 2	ARO_3002268	IND-12	IND-12 is a beta-lactamase found in Escherichia coli	4.05072
LOR202C	Cutotype 2	ARO_3003585	Klebsiella mutant PhoP conferring antibiotic resistance to colistin	A mutant phoP activates pmrHFIJKLM expression responsible for L-aminoarabinose synthesis and polymyxin resistance, by way of alteration of negative charge	3.30059
LOR202C	Cutotype 2	ARO_3003197	aadA25	streptomycin/spectinomycin resistance gene found in Pasteurella multocida isolated from bovine respiratory tract	2.88802
LOR202C	Cutotype 2	ARO_3003730	Bifidobacterium bifidum ileS conferring resistance to mupirocin	Bifidobacteria have an intrinsically resistant form of ileS (isoleucyl-tRNA synthetase) that confers resistance to mupirocin.	2.75049
LOR202C	Cutotype 2	ARO_3000230	ANT(2'')-Ia	Plasmid or integron-encoded nucleotidylylation of 2-deoxystreptamine aminoglycosides at the hydroxyl group at position 2'' in P. aeruginosa, K. pneumoniae, Morganella morganii, E. coli, S. typhimurium, C. freundii and A. baumannii	2.58307
LOR202C	Cutotype 2	ARO_3000826	sdiA	SdiA is a cell division regulator that is also a positive regulator of AcrAB only when it's expressed from a plasmid. When the sdiA gene is on the chromosome, it has no effect on expression of acrAB	2.47544
LOR202C	Cutotype 2	ARO_3003022	dfrB3	dfrB3 is an integron-encoded dihydrofolate reductase found in Klebsiella oxytoca	1.98035
LOR202C	Cutotype 2	ARO_3000777	adeF	AdeF is the membrane fusion protein of the multidrug efflux complex AdeFGH.	1.65029
LOR202C	Cutotype 2	ARO_3001214	mdtM	Multidrug resistance protein MdtM	1.58428
LOR202C	Cutotype 2	ARO_3000566	tet(39)	Tet39 is a tetracycline efflux pump found in Gram-negative bacteria, including Brevundimonas, Stenotrophomonas, Enterobacter, Alcaligenes, Acinetobacter, and Providencia.	1.58349
LOR202C	Cutotype 2	ARO_3003511	Escherichia coli soxS with mutation conferring antibiotic resistance	SoxS is a global regulator that up-regulates the expression of AcrAB efflux genes. It also reduces OmpF expression to decrease cell membrane permeability.	1.56344
LOR202C	Cutotype 2	ARO_3002680	catB8	catB8 is a plasmid or integron-encoded variant of the cat gene found in Klebsiella pneumoniae, Salmonella typhi and Pseudomonas aeruginosa	1.35024
LOR202C	Cutotype 2	ARO_3002174	MIR-9	MIR-9 is a beta-lactamase. From the Lahey list of MIR beta-lactamases.	1.23772
LOR202C	Cutotype 2	ARO_3000572	tet(42)	Tet42 is a tetracycline efflux pump found in both Gram-negative (Pseudomonas) and Gram-positive (Microbacterium, Bacillus, Staphylococcus, Paenibacillus) bacteria.	1.1065
LOR202C	Cutotype 2	ARO_3002794	QnrS5	QnrS5 is a plasmid-mediated quinolone resistance protein found in Aeromonas sobria	0.412574
LOR202C	Cutotype 2	ARO_3003287	Staphylococcus aureus rpoB mutants conferring resistance to daptomycin	Point mutations that occurs in Staphylococcus aureus rpoB resulting in resistance to daptomycin	0.396071
LOR202C	Cutotype 2	ARO_3002317	KPC-7	KPC-7 is a beta-lactamase found in Klebsiella pneumoniae	0.396071
LOR202C	Cutotype 2	ARO_3003095	imiS	imiS is an Ambler Class B MBL; subclass B2 originally isolated from Aeromonas veronii. This enzyme has specific activity against carbapenems.	0.396071
LOR202C	Cutotype 2	ARO_3001933	CTX-M-72	CTX-M-72 is a beta-lactamase found in Klebsiella pneumoniae	0.396071
LOR202C	Cutotype 2	ARO_3000183	tet(Z)	TetZ is a tetracycline efflux protein found in Gram-positive bacteria (Corynebacterium and Lactobacillus). It is associated with plasmid DNA.	0.0871123
LOR203C	Cutotype 2	ARO_3003974	Cutibacterium acnes gyrA conferring resistance to fluoroquinolones	Point mutations in Cutibacterium acnes gyrA protein known to confer resistance to fluoroquinolone antibiotics.	5223.06
LOR203C	Cutotype 2	ARO_3000596	ErmX	ErmX is a rRNA methyltransferase that protects the ribosome from inactivation due to antibiotic binding.	2045.43
LOR203C	Cutotype 2	ARO_3003359	Streptomyces cinnamoneus EF-Tu mutants conferring resistance to elfamycin	Sequence variants of Streptomyces cinnamoneus elongation factor Tu that confer resistance to elfamycin antibiotics.	470.418
LOR203C	Cutotype 2	ARO_3000181	tet(V)	TetV is a tetracycline efflux protein that has been found in Mycolicibacterium smegmatis and Mycolicibacterium fortuitum.	243.782
LOR203C	Cutotype 2	ARO_3000605	Erm(36)	ErmD confers MLSb phenotype.	14.4323
LOR203C	Cutotype 2	ARO_3000822	pmrA	PmrA is a MFS-type efflux pump expressed in Streptococcus pneumoniae that confers low-level resistance to norfloxacin, ciprofloxacin, and acriflavine.	10.4962
LOR203C	Cutotype 2	ARO_3003700	opmE	opmE is an outer membrane factor protein that is part of the multidrug efflux pump MexPQ-OpmE.	10.4962
LOR203C	Cutotype 2	ARO_3000498	ErmF	ErmF confers the MLSb phenotype.	8.08844
LOR203C	Cutotype 2	ARO_3003684	Pseudomonas aeruginosa gyrA conferring resistance to fluoroquinolones	Point mutation of Pseudomonas aeruginosa gyrA resulted in the lowered affinity between fluoroquinolones and gyrA. Thus, conferring resistance.	7.58727
LOR203C	Cutotype 2	ARO_3000025	patB	PatB is an ABC transporter of Streptococcus pneumoniae that interacts with PatA to confer fluoroquinolone resistance..	4.85986
LOR203C	Cutotype 2	ARO_3003925	Haemophilus parainfluenzae parC conferring resistance to fluoroquinolones	Point mutation of Haemophilus parainfluenzae parC resulted in the lowered affinity between fluoroquinolones and ParC. Thus, conferring resistance.	3.80633
LOR203C	Cutotype 2	ARO_3002613	aadA13	aadA13 is an aminoglycoside nucleotidyltransferase gene encoded by plasmids and integrons in Pseudomonas rettgeri, P. aeruginosa, Y. enterocolitica and E. coli	3.29882
LOR203C	Cutotype 2	ARO_3000616	mel	Mel, a homolog of MsrA, is an ABC-F subfamily protein associated with macrolide resistance. It is expressed on the same operon as mefA and mefE, both MFS-type efflux proteins that confer macrolide resistance.	0.916338
LOR203C	Cutotype 2	ARO_3001303	ErmO-srmA	ErmO (gene srmA) is a methyltransferase found in the spiramycin producer Streptomyces ambofaciens. Like other Erm enzymes, it catalyzes the methylation of A2058 of the 23S ribosomal RNA. Specifically, this enzyme transfers only one methyl group. The gene is responsible for self-resistance to spiramycin.	0.659763
LOR203C	Cutotype 2	ARO_3003953	hmrM	hmrM is a multidrug efflux pump belonging to the MATE family and functions as a Na+/drug antiporter.	0.408944
LOR203C	Cutotype 2	ARO_3000569	tet(41)	Tet41 is a tetracycline efflux pump found in Serratia, a Gram-negative bacterium. It is related to Acinetobacter Tet(39).	0.170628
LOR204C	Cutotype 2	ARO_3003974	Cutibacterium acnes gyrA conferring resistance to fluoroquinolones	Point mutations in Cutibacterium acnes gyrA protein known to confer resistance to fluoroquinolone antibiotics.	6337.56
LOR204C	Cutotype 2	ARO_3003359	Streptomyces cinnamoneus EF-Tu mutants conferring resistance to elfamycin	Sequence variants of Streptomyces cinnamoneus elongation factor Tu that confer resistance to elfamycin antibiotics.	846.158
LOR204C	Cutotype 2	ARO_3000596	ErmX	ErmX is a rRNA methyltransferase that protects the ribosome from inactivation due to antibiotic binding.	273.544
LOR204C	Cutotype 2	ARO_3000181	tet(V)	TetV is a tetracycline efflux protein that has been found in Mycolicibacterium smegmatis and Mycolicibacterium fortuitum.	233.491
LOR204C	Cutotype 2	ARO_3000794	mdtC	MdtC is a transporter that forms a heteromultimer complex with MdtB to form a multidrug transporter. MdtBC is part of the MdtABC-TolC efflux complex. In the absence of MdtB, MdtC can form a homomultimer complex that results in a functioning efflux complex with a narrower drug specificity. mdtC corresponds to 3 loci in Pseudomonas aeruginosa PAO1 (gene name: muxC/muxB) and 3 loci in Pseudomonas ae…	51.0252
LOR204C	Cutotype 2	ARO_3000196	tet32	Tet32 is a tetracycline resistance gene similar to Tet(O), and binds to the ribosome to confer tetracycline resistance as a ribosomal protection protein.	22.1109
LOR204C	Cutotype 2	ARO_3003930	rpsJ	rpsJ is a tetracycline resistance protein identified in Neisseria gonorrhoeae. Tetracycline resistance is conferred by binding to the ribosome as a 30S ribosomal protection protein.	8.55907
LOR204C	Cutotype 2	ARO_3000478	tet(33)	Tet33 is a tetracycline efflux pump found in Gram-positive bacteria, including Arthrobacter and Corynebacterium.	1.63532
LOR206C	Cutotype 2	ARO_3003974	Cutibacterium acnes gyrA conferring resistance to fluoroquinolones	Point mutations in Cutibacterium acnes gyrA protein known to confer resistance to fluoroquinolone antibiotics.	183.452
LOR206C	Cutotype 2	ARO_3003359	Streptomyces cinnamoneus EF-Tu mutants conferring resistance to elfamycin	Sequence variants of Streptomyces cinnamoneus elongation factor Tu that confer resistance to elfamycin antibiotics.	171.841
LOR206C	Cutotype 2	ARO_3001388	TEM-211	From the Lahey list of beta-lactamases. Not yet released.	41.7524
LOR206C	Cutotype 2	ARO_3003748	oleC	oleC is an ABC transporter isolated from Streptomyces antibioticus and is involved in oleandomycin secretion.	36.4454
LOR206C	Cutotype 2	ARO_3002639	APH(3'')-Ib	APH(3'')-Ib is an aminoglycoside phosphotransferase encoded by plasmids, transposons, integrative conjugative elements and chromosomes in Enterobacteriaceae and Pseudomonas spp.	34.7651
LOR206C	Cutotype 2	ARO_3003459	Mycobacterium tuberculosis gyrB mutant conferring resistance to fluoroquinolones	Point mutation in Mycobacterium tuberculosis gyrB resulting in fluoroquinolone resistance	29.1026
LOR206C	Cutotype 2	ARO_3000822	pmrA	PmrA is a MFS-type efflux pump expressed in Streptococcus pneumoniae that confers low-level resistance to norfloxacin, ciprofloxacin, and acriflavine.	13.432
LOR206C	Cutotype 2	ARO_3001710	OXA-211	OXA-211 is a beta-lactamase found in Acinetobacter spp.	10.9934
LOR206C	Cutotype 2	ARO_3000181	tet(V)	TetV is a tetracycline efflux protein that has been found in Mycolicibacterium smegmatis and Mycolicibacterium fortuitum.	5.91006
LOR206C	Cutotype 2	ARO_3000605	Erm(36)	ErmD confers MLSb phenotype.	5.87092
LOR206C	Cutotype 2	ARO_3000412	sul2	Sul2 is a sulfonamide resistant dihydropteroate synthase of Gram-negative bacteria, usually found on small plasmids.	4.71548
LOR206C	Cutotype 2	ARO_3000410	sul1	Sul1 is a sulfonamide resistant dihydropteroate synthase of Gram-negative bacteria. It is linked to other resistance genes of class 1 integrons.	1.95697
LOR206C	Cutotype 2	ARO_3000596	ErmX	ErmX is a rRNA methyltransferase that protects the ribosome from inactivation due to antibiotic binding.	1.10262
LOR206C	Cutotype 2	ARO_3001959	CTX-M-100	CTX-M-100 is a beta-lactamase found in Escherichia coli	1.02605
LOR207C	Cutotype 2	ARO_3003974	Cutibacterium acnes gyrA conferring resistance to fluoroquinolones	Point mutations in Cutibacterium acnes gyrA protein known to confer resistance to fluoroquinolone antibiotics.	2911.7
LOR207C	Cutotype 2	ARO_3003359	Streptomyces cinnamoneus EF-Tu mutants conferring resistance to elfamycin	Sequence variants of Streptomyces cinnamoneus elongation factor Tu that confer resistance to elfamycin antibiotics.	622.995
LOR207C	Cutotype 2	ARO_3000181	tet(V)	TetV is a tetracycline efflux protein that has been found in Mycolicibacterium smegmatis and Mycolicibacterium fortuitum.	504.105
LOR207C	Cutotype 2	ARO_3000412	sul2	Sul2 is a sulfonamide resistant dihydropteroate synthase of Gram-negative bacteria, usually found on small plasmids.	79.6298
LOR207C	Cutotype 2	ARO_3000596	ErmX	ErmX is a rRNA methyltransferase that protects the ribosome from inactivation due to antibiotic binding.	73.725
LOR207C	Cutotype 2	ARO_3000616	mel	Mel, a homolog of MsrA, is an ABC-F subfamily protein associated with macrolide resistance. It is expressed on the same operon as mefA and mefE, both MFS-type efflux proteins that confer macrolide resistance.	21.2166
LOR207C	Cutotype 2	ARO_3003930	rpsJ	rpsJ is a tetracycline resistance protein identified in Neisseria gonorrhoeae. Tetracycline resistance is conferred by binding to the ribosome as a 30S ribosomal protection protein.	17.4523
LOR208C	Cutotype 2	ARO_3003974	Cutibacterium acnes gyrA conferring resistance to fluoroquinolones	Point mutations in Cutibacterium acnes gyrA protein known to confer resistance to fluoroquinolone antibiotics.	112.8
LOR208C	Cutotype 2	ARO_3002705	floR	floR is a plasmid or chromosome-encoded chloramphenicol exporter that is found in Bordetella bronchiseptica, Escherichia coli, Klebsiella pneumoniae, Salmonella enterica subsp. enterica serovar Typhimurium str. DT104 and Vibrio cholerae	61.8296
LOR208C	Cutotype 2	ARO_3003359	Streptomyces cinnamoneus EF-Tu mutants conferring resistance to elfamycin	Sequence variants of Streptomyces cinnamoneus elongation factor Tu that confer resistance to elfamycin antibiotics.	32.8821
LOR208C	Cutotype 2	ARO_3001388	TEM-211	From the Lahey list of beta-lactamases. Not yet released.	13.3964
LOR208C	Cutotype 2	ARO_3002174	MIR-9	MIR-9 is a beta-lactamase. From the Lahey list of MIR beta-lactamases.	6.43028
LOR210C	Cutotype 2	ARO_3002535	AAC(3)-IIc	AAC(3)-IIc is a plasmid-encoded aminoglycoside acetyltransferase in E. coli and P. aeruginosa	1120.81
LOR210C	Cutotype 2	ARO_3003974	Cutibacterium acnes gyrA conferring resistance to fluoroquinolones	Point mutations in Cutibacterium acnes gyrA protein known to confer resistance to fluoroquinolone antibiotics.	792.798
LOR210C	Cutotype 2	ARO_3003359	Streptomyces cinnamoneus EF-Tu mutants conferring resistance to elfamycin	Sequence variants of Streptomyces cinnamoneus elongation factor Tu that confer resistance to elfamycin antibiotics.	628.214
LOR210C	Cutotype 2	ARO_3000181	tet(V)	TetV is a tetracycline efflux protein that has been found in Mycolicibacterium smegmatis and Mycolicibacterium fortuitum.	44.5551
LOR210C	Cutotype 2	ARO_3000596	ErmX	ErmX is a rRNA methyltransferase that protects the ribosome from inactivation due to antibiotic binding.	22.5361
LOR210C	Cutotype 2	ARO_3003317	Salmonella serovars parE conferring resistance to fluoroquinolones	Point mutation in Salmonella serovars parE resulting in fluoroquinolones resistance	20.3404
LOR210C	Cutotype 2	ARO_3001710	OXA-211	OXA-211 is a beta-lactamase found in Acinetobacter spp.	14.6391
LOR210C	Cutotype 2	ARO_3000605	Erm(36)	ErmD confers MLSb phenotype.	8.33502
LOR210C	Cutotype 2	ARO_3000412	sul2	Sul2 is a sulfonamide resistant dihydropteroate synthase of Gram-negative bacteria, usually found on small plasmids.	6.45726
LOR210C	Cutotype 2	ARO_3003109	msrE	MsrE is an ABC-F subfamily protein expressed to Klebsiella pneumoniae that confers resistance to erythromycin and streptogramin B antibiotics. It is associated with plasmid DNA. It is also 100% identical to ABC-F type ribosomal protection protein Msr(E) which is in multiple species.	5.91772
LOR210C	Cutotype 2	ARO_3000410	sul1	Sul1 is a sulfonamide resistant dihydropteroate synthase of Gram-negative bacteria. It is linked to other resistance genes of class 1 integrons.	5.43851
LOR210C	Cutotype 2	ARO_3001388	TEM-211	From the Lahey list of beta-lactamases. Not yet released.	5.24653
LOR210C	Cutotype 2	ARO_3000518	CRP	CRP is a global regulator that represses MdtEF multidrug efflux pump expression.	3.52214
LOR210C	Cutotype 2	ARO_3000822	pmrA	PmrA is a MFS-type efflux pump expressed in Streptococcus pneumoniae that confers low-level resistance to norfloxacin, ciprofloxacin, and acriflavine.	3.52214
LOR210C	Cutotype 2	ARO_3002156	FOX-2	FOX-2 is a beta-lactamase found in Escherichia coli	3.48692
LOR210C	Cutotype 2	ARO_3003930	rpsJ	rpsJ is a tetracycline resistance protein identified in Neisseria gonorrhoeae. Tetracycline resistance is conferred by binding to the ribosome as a 30S ribosomal protection protein.	1.87469
LOR210C	Cutotype 2	ARO_3000194	tetW	TetW is a ribosomal protection protein. It is associated with both conjugative and non conjugative DNA and has been found strains of Clostridioides difficile.	1.54974
LOR210C	Cutotype 2	ARO_3002680	catB8	catB8 is a plasmid or integron-encoded variant of the cat gene found in Klebsiella pneumoniae, Salmonella typhi and Pseudomonas aeruginosa	1.01957
LOR210C	Cutotype 2	ARO_3002943	vanHB	vanHB is a vanH variant in the vanB gene cluster	0.774871
LOR210C	Cutotype 2	ARO_3003905	ANT(4')-Ib	Kanamycin nucleotidyltransferase sequence from Staphylococcus aureus plasmid. Confers resistance to kanamycin, neomycin and other aminoglycosides	0.454915
LOR210C	Cutotype 2	ARO_3003390	Escherichia coli ompF with mutation conferring resistance to beta-lactam antibiotics	The Escherichia coli ompF (oprF) is a nonspecific porin channel involved in the membrane translocation of small hydrophilic molecules, including and especially beta-lactam antibiotics. Mutations in ompF can decrease diffusion of antibiotics across the cellular membrane, thereby decreasing overall susceptibility through absence of porin function.	0.403579
LOR210C	Cutotype 2	ARO_3002152	DHA-21	DHA-21 is a beta-lactamase. From the Lahey list of DHA beta-lactamases.	0.387436
LOR210C	Cutotype 2	ARO_3004077	PmpM	PmpM is a multidrug efflux pump belonging to the MATE family of Pseudomonas aeruginosa. PmpM is an H+ drug antiporter and is the first reported case of an H+ coupled efflux pump in the MATE family. PmpM confers resistance to fluoroquinolones, fradiomycin, benzalkonium chloride, chlorhexidine gluconate, ethidium bromide, tetraphenylphosphonium chloride (TPPCl), and rhodamine 6G.	0.387436
LOR210C	Cutotype 2	ARO_3002646	APH(3')-IIc	APH(3')-IIc is a chromosomal-encoded aminoglycoside phosphotransferase in S. maltophilia	0.387436
LOR210C	Cutotype 2	ARO_3000478	tet(33)	Tet33 is a tetracycline efflux pump found in Gram-positive bacteria, including Arthrobacter and Corynebacterium.	0.358184
LOR211C	Cutotype 2	ARO_3000206	emrK	emrK is a membrane fusion protein that is a homolog of EmrA. Together with the inner membrane transporter EmrY and the outer membrane channel TolC, it mediates multidrug efflux.	171.298
LOR211C	Cutotype 2	ARO_3002660	APH(6)-Id	APH(6)-Id is an aminoglycoside phosphotransferase encoded by plasmids, integrative conjugative elements and chromosomal genomic islands in K. pneumoniae, Salmonella spp., E. coli, Shigella flexneri, Providencia alcalifaciens, Pseudomonas spp., V. cholerae, Edwardsiella tarda, Pasteurella multocida and Aeromonas bestiarum	60.3083
LOR211C	Cutotype 2	ARO_3003974	Cutibacterium acnes gyrA conferring resistance to fluoroquinolones	Point mutations in Cutibacterium acnes gyrA protein known to confer resistance to fluoroquinolone antibiotics.	45.3437
LOR211C	Cutotype 2	ARO_3003359	Streptomyces cinnamoneus EF-Tu mutants conferring resistance to elfamycin	Sequence variants of Streptomyces cinnamoneus elongation factor Tu that confer resistance to elfamycin antibiotics.	10.2195
LOR211C	Cutotype 2	ARO_3000181	tet(V)	TetV is a tetracycline efflux protein that has been found in Mycolicibacterium smegmatis and Mycolicibacterium fortuitum.	8.99317
LOR212C	Cutotype 2	ARO_3003974	Cutibacterium acnes gyrA conferring resistance to fluoroquinolones	Point mutations in Cutibacterium acnes gyrA protein known to confer resistance to fluoroquinolone antibiotics.	1011.9
LOR212C	Cutotype 2	ARO_3003359	Streptomyces cinnamoneus EF-Tu mutants conferring resistance to elfamycin	Sequence variants of Streptomyces cinnamoneus elongation factor Tu that confer resistance to elfamycin antibiotics.	463.355
LOR212C	Cutotype 2	ARO_3003056	smeE	smeE is the RND protein of the efflux complex smeDEF in Stenotrophomonas maltophilia	79.512
LOR212C	Cutotype 2	ARO_3003395	Mycobacterium tuberculosis rpsL mutations conferring resistance to Streptomycin	Ribosomal protein S12 stabilizes the highly conserved pseudoknot structure formed by 16S rRNA. Amino acid substitutions in RpsL affect the higher-order structure of 16S rRNA and confer streptomycin resistance by disrupting interactions between 16S rRNA and streptomycin.	54.6939
LOR212C	Cutotype 2	ARO_3000181	tet(V)	TetV is a tetracycline efflux protein that has been found in Mycolicibacterium smegmatis and Mycolicibacterium fortuitum.	47.0955
LOR212C	Cutotype 2	ARO_3000412	sul2	Sul2 is a sulfonamide resistant dihydropteroate synthase of Gram-negative bacteria, usually found on small plasmids.	30.0896
LOR212C	Cutotype 2	ARO_3000605	Erm(36)	ErmD confers MLSb phenotype.	24.3055
LOR212C	Cutotype 2	ARO_3000596	ErmX	ErmX is a rRNA methyltransferase that protects the ribosome from inactivation due to antibiotic binding.	23.6979
LOR212C	Cutotype 2	ARO_3000816	mtrA	MtrA is a transcriptional activator of the MtrCDE multidrug efflux pump of Neisseria gonorrhoeae.	23.3002
LOR212C	Cutotype 2	ARO_3000174	tet(G)	TetG is a tetracycline efflux protein found in Gram-negative bacteria. The encoding gene is found in both chromosomal and plasmid DNA where it is frequently linked to the floR, sul1, and cmlA9 genes which encode proteins that can confer florfenicol/chloramphenicol, sulfamethoxazole, and chloramphenicol resistance, respectively.	22.2659
LOR212C	Cutotype 2	ARO_3003459	Mycobacterium tuberculosis gyrB mutant conferring resistance to fluoroquinolones	Point mutation in Mycobacterium tuberculosis gyrB resulting in fluoroquinolone resistance	19.9689
LOR212C	Cutotype 2	ARO_3003311	Streptococcus pneumoniae parC conferring resistance to fluoroquinolones	Point mutation in Streptococcus pneumoniae parC resulting in fluoroquinolone resistance	17.3295
LOR212C	Cutotype 2	ARO_3003784	Mycobacterium tuberculosis intrinsic murA conferring resistance to fosfomycin	Mycobacterium tuberculosis murA confers intrinsic resistance to fosfomycin. The presence of an aspartic acid residue in place of the critical cysteine at position 117 that enables fosfomycin binding is believed to be responsible for this intrinsic resistance.	16.1402
LOR212C	Cutotype 2	ARO_3003284	Mycobacterium leprae rpoB mutations conferring resistance to rifampicin	Point mutations that occurs in Mycobacterium leprae rpoB resulting in resistance to rifampicin	14.2935
LOR212C	Cutotype 2	ARO_3001710	OXA-211	OXA-211 is a beta-lactamase found in Acinetobacter spp.	14.0358
LOR212C	Cutotype 2	ARO_3000410	sul1	Sul1 is a sulfonamide resistant dihydropteroate synthase of Gram-negative bacteria. It is linked to other resistance genes of class 1 integrons.	12.8381
LOR212C	Cutotype 2	ARO_3003109	msrE	MsrE is an ABC-F subfamily protein expressed to Klebsiella pneumoniae that confers resistance to erythromycin and streptogramin B antibiotics. It is associated with plasmid DNA. It is also 100% identical to ABC-F type ribosomal protection protein Msr(E) which is in multiple species.	9.35593
LOR212C	Cutotype 2	ARO_3001388	TEM-211	From the Lahey list of beta-lactamases. Not yet released.	7.32682
LOR212C	Cutotype 2	ARO_3002705	floR	floR is a plasmid or chromosome-encoded chloramphenicol exporter that is found in Bordetella bronchiseptica, Escherichia coli, Klebsiella pneumoniae, Salmonella enterica subsp. enterica serovar Typhimurium str. DT104 and Vibrio cholerae	6.37115
LOR212C	Cutotype 2	ARO_3000801	MexD	MexD is the multidrug inner membrane transporter of the MexCD-OprJ complex.	6.25531
LOR212C	Cutotype 2	ARO_3000173	tet(E)	TetE is a tetracycline efflux pump found in many Gram-negative bacteria, especially those in water environments. The gene is found on large plasmids.	5.34931
LOR212C	Cutotype 2	ARO_3000566	tet(39)	Tet39 is a tetracycline efflux pump found in Gram-negative bacteria, including Brevundimonas, Stenotrophomonas, Enterobacter, Alcaligenes, Acinetobacter, and Providencia.	5.04433
LOR212C	Cutotype 2	ARO_3003741	mphE	mphE is a macrolide phosphotransferase and resistance gene identified on a plasmid, pRSB105	4.49073
LOR212C	Cutotype 2	ARO_3003463	Mycobacterium tuberculosis kasA mutant conferring resistance to isoniazid	Specific mutations on the Mycobacterium tuberculosis kasA gene resulting in lowered affinity of isoniazid, resulting in resistance	4.01382
LOR212C	Cutotype 2	ARO_3002152	DHA-21	DHA-21 is a beta-lactamase. From the Lahey list of DHA beta-lactamases.	3.9756
LOR212C	Cutotype 2	ARO_3002613	aadA13	aadA13 is an aminoglycoside nucleotidyltransferase gene encoded by plasmids and integrons in Pseudomonas rettgeri, P. aeruginosa, Y. enterocolitica and E. coli	3.66978
LOR212C	Cutotype 2	ARO_3002660	APH(6)-Id	APH(6)-Id is an aminoglycoside phosphotransferase encoded by plasmids, integrative conjugative elements and chromosomal genomic islands in K. pneumoniae, Salmonella spp., E. coli, Shigella flexneri, Providencia alcalifaciens, Pseudomonas spp., V. cholerae, Edwardsiella tarda, Pasteurella multocida and Aeromonas bestiarum	2.11642
LOR212C	Cutotype 2	ARO_3000245	RbpA	RNA-polymerase binding protein which confers resistance to rifampin.	1.91134
LOR212C	Cutotype 2	ARO_3001959	CTX-M-100	CTX-M-100 is a beta-lactamase found in Escherichia coli	0.955672
LOR212C	Cutotype 2	ARO_3002647	APH(3')-IIIa	APH(3')-IIIa is a plasmid-encoded aminoglycoside phosphotransferase in S. aureus and Enterococcus spp.	0.754186
LOR212C	Cutotype 2	ARO_3004077	PmpM	PmpM is a multidrug efflux pump belonging to the MATE family of Pseudomonas aeruginosa. PmpM is an H+ drug antiporter and is the first reported case of an H+ coupled efflux pump in the MATE family. PmpM confers resistance to fluoroquinolones, fradiomycin, benzalkonium chloride, chlorhexidine gluconate, ethidium bromide, tetraphenylphosphonium chloride (TPPCl), and rhodamine 6G.	0.61163
LOR212C	Cutotype 2	ARO_3002921	vanRB	vanRB is a vanR variant found in the vanB gene cluster	0.318557
LOR212C	Cutotype 2	ARO_3001816	ACC-2	ACC-2 is a beta-lactamase found in Hafnia alvei	0.305815
LOR214C	Cutotype 2	ARO_3003974	Cutibacterium acnes gyrA conferring resistance to fluoroquinolones	Point mutations in Cutibacterium acnes gyrA protein known to confer resistance to fluoroquinolone antibiotics.	2105.14
LOR214C	Cutotype 2	ARO_3003359	Streptomyces cinnamoneus EF-Tu mutants conferring resistance to elfamycin	Sequence variants of Streptomyces cinnamoneus elongation factor Tu that confer resistance to elfamycin antibiotics.	543.002
LOR214C	Cutotype 2	ARO_3000596	ErmX	ErmX is a rRNA methyltransferase that protects the ribosome from inactivation due to antibiotic binding.	172.121
LOR214C	Cutotype 2	ARO_3000181	tet(V)	TetV is a tetracycline efflux protein that has been found in Mycolicibacterium smegmatis and Mycolicibacterium fortuitum.	136.818
LOR214C	Cutotype 2	ARO_3002871	tet37	tet37 is a chromosome-encoded oxidoreductase isolated from an uncultured bacterium that confers resistance to tetracycline	24.6411
LOR214C	Cutotype 2	ARO_3003109	msrE	MsrE is an ABC-F subfamily protein expressed to Klebsiella pneumoniae that confers resistance to erythromycin and streptogramin B antibiotics. It is associated with plasmid DNA. It is also 100% identical to ABC-F type ribosomal protection protein Msr(E) which is in multiple species.	16.9633
LOR214C	Cutotype 2	ARO_3000822	pmrA	PmrA is a MFS-type efflux pump expressed in Streptococcus pneumoniae that confers low-level resistance to norfloxacin, ciprofloxacin, and acriflavine.	8.71823
LOR214C	Cutotype 2	ARO_3002894	otrC	otrC is a tetracycline resistance efflux pump found in Streptomyces rimosus	6.39337
LOR214C	Cutotype 2	ARO_3002255	CARB-16	CARB-16 is a beta-lactamase. From the Lahey list of IMP beta-lactamases.	5.30881
LOR214C	Cutotype 2	ARO_3000780	adeI	AdeI is the membrane fusion protein of the AdeIJK multidrug efflux complex.	4.79503
LOR214C	Cutotype 2	ARO_3002595	AAC(6')-IIb	AAC(6')-IIb is an integron-encoded aminoglycoside acetyltransferase in P. fluorescens	3.99586
LOR214C	Cutotype 2	ARO_3003035	mfpA	mfpA is a qnr homolog and a pentapeptide repeat protein that confers resistance to fluoroquinolones in Mycolicibacterium smegmatis	3.32988
LOR214C	Cutotype 2	ARO_3002642	APH(3')-Ib	APH(3')-Ib is a plasmid-encoded aminoglycoside phosphotransferase in E. coli	3.2647
LOR214C	Cutotype 2	ARO_3004042	Enterobacter cloacae acrA	AcrA is a subunit of the AcrAB-TolC multidrug efflux system that in E. cloacae.	1.77594
LOR214C	Cutotype 2	ARO_3002680	catB8	catB8 is a plasmid or integron-encoded variant of the cat gene found in Klebsiella pneumoniae, Salmonella typhi and Pseudomonas aeruginosa	1.68247
LOR214C	Cutotype 2	ARO_3003057	smeF	smeF is an outer membrane multidrug efflux protein of the smeDEF complex in Stenotrophomonas maltophilia	1.27867
LOR214C	Cutotype 2	ARO_3000412	sul2	Sul2 is a sulfonamide resistant dihydropteroate synthase of Gram-negative bacteria, usually found on small plasmids.	1.10655
LOR214C	Cutotype 2	ARO_3000316	mphA	The mphA gene encodes for resistance enzyme MPH(2')-I which preferentially inactivate 14-membered macrolides (e.g.erythromycin, telithromycin, roxithromycin) over 16-membered macrolides (e.g.tylosin, spiramycin). It phosphorylates macrolides at 2'-OH hydroxyl of desosamine sugar of macrolides in a GTP-dependent manner.	0.660732
LOR214C	Cutotype 2	ARO_3000410	sul1	Sul1 is a sulfonamide resistant dihydropteroate synthase of Gram-negative bacteria. It is linked to other resistance genes of class 1 integrons.	0.635103
LOR215C	Cutotype 2	ARO_3003974	Cutibacterium acnes gyrA conferring resistance to fluoroquinolones	Point mutations in Cutibacterium acnes gyrA protein known to confer resistance to fluoroquinolone antibiotics.	931.009
LOR215C	Cutotype 2	ARO_3003359	Streptomyces cinnamoneus EF-Tu mutants conferring resistance to elfamycin	Sequence variants of Streptomyces cinnamoneus elongation factor Tu that confer resistance to elfamycin antibiotics.	104.926
LOR215C	Cutotype 2	ARO_3004039	Escherichia coli emrE	Member of the small MDR (multidrug resistance) family of transporters; in Escherichia coli this protein provides resistance against a number of positively charged compounds including ethidium bromide and erythromycin; proton-dependent secondary transporter which exchanges protons for compound translocation	37.6959
LOR215C	Cutotype 2	ARO_3000181	tet(V)	TetV is a tetracycline efflux protein that has been found in Mycolicibacterium smegmatis and Mycolicibacterium fortuitum.	19.0861
LOR215C	Cutotype 2	ARO_3002644	APH(3')-IIa	APH(3')-IIa is a transposon-encoded aminoglycoside phosphotransferase in E. coli	9.28759
LOR215C	Cutotype 2	ARO_3003395	Mycobacterium tuberculosis rpsL mutations conferring resistance to Streptomycin	Ribosomal protein S12 stabilizes the highly conserved pseudoknot structure formed by 16S rRNA. Amino acid substitutions in RpsL affect the higher-order structure of 16S rRNA and confer streptomycin resistance by disrupting interactions between 16S rRNA and streptomycin.	8.92799
LOR215C	Cutotype 2	ARO_3000596	ErmX	ErmX is a rRNA methyltransferase that protects the ribosome from inactivation due to antibiotic binding.	6.10746
LOR215C	Cutotype 2	ARO_3000815	mgrA	MgrA, also known as NorR, is a regulator for norA, norB, and tet38. It is a positive regulator for norA expression, but is a direct repressor for norB and an indirect repressor of tet38.	5.10171
LOR215C	Cutotype 2	ARO_3003923	oqxB	RND efflux pump conferring resistance to fluoroquinolone	2.80347
LOR215C	Cutotype 2	ARO_3000621	PC1 beta-lactamase (blaZ)	The blaZ beta-lactamase is found in Bacillus subtilis and Staphylococcus aureus.	2.14933
LOR215C	Cutotype 2	ARO_3001388	TEM-211	From the Lahey list of beta-lactamases. Not yet released.	1.488
LOR215C	Cutotype 2	ARO_3003684	Pseudomonas aeruginosa gyrA conferring resistance to fluoroquinolones	Point mutation of Pseudomonas aeruginosa gyrA resulted in the lowered affinity between fluoroquinolones and gyrA. Thus, conferring resistance.	0.773759
LOR216C	Cutotype 2	ARO_3003974	Cutibacterium acnes gyrA conferring resistance to fluoroquinolones	Point mutations in Cutibacterium acnes gyrA protein known to confer resistance to fluoroquinolone antibiotics.	2626.35
LOR216C	Cutotype 2	ARO_3000596	ErmX	ErmX is a rRNA methyltransferase that protects the ribosome from inactivation due to antibiotic binding.	447.888
LOR216C	Cutotype 2	ARO_3003359	Streptomyces cinnamoneus EF-Tu mutants conferring resistance to elfamycin	Sequence variants of Streptomyces cinnamoneus elongation factor Tu that confer resistance to elfamycin antibiotics.	343.022
LOR216C	Cutotype 2	ARO_3000181	tet(V)	TetV is a tetracycline efflux protein that has been found in Mycolicibacterium smegmatis and Mycolicibacterium fortuitum.	130.085
LOR216C	Cutotype 2	ARO_3000605	Erm(36)	ErmD confers MLSb phenotype.	68.9497
LOR216C	Cutotype 2	ARO_3000566	tet(39)	Tet39 is a tetracycline efflux pump found in Gram-negative bacteria, including Brevundimonas, Stenotrophomonas, Enterobacter, Alcaligenes, Acinetobacter, and Providencia.	18.8952
LOR216C	Cutotype 2	ARO_3001710	OXA-211	OXA-211 is a beta-lactamase found in Acinetobacter spp.	16.915
LOR216C	Cutotype 2	ARO_3000410	sul1	Sul1 is a sulfonamide resistant dihydropteroate synthase of Gram-negative bacteria. It is linked to other resistance genes of class 1 integrons.	16.6717
LOR216C	Cutotype 2	ARO_3001388	TEM-211	From the Lahey list of beta-lactamases. Not yet released.	16.2798
LOR216C	Cutotype 2	ARO_3003109	msrE	MsrE is an ABC-F subfamily protein expressed to Klebsiella pneumoniae that confers resistance to erythromycin and streptogramin B antibiotics. It is associated with plasmid DNA. It is also 100% identical to ABC-F type ribosomal protection protein Msr(E) which is in multiple species.	12.8807
LOR216C	Cutotype 2	ARO_3001303	ErmO-srmA	ErmO (gene srmA) is a methyltransferase found in the spiramycin producer Streptomyces ambofaciens. Like other Erm enzymes, it catalyzes the methylation of A2058 of the 23S ribosomal RNA. Specifically, this enzyme transfers only one methyl group. The gene is responsible for self-resistance to spiramycin.	12.8706
LOR216C	Cutotype 2	ARO_3002894	otrC	otrC is a tetracycline resistance efflux pump found in Streptomyces rimosus	8.27396
LOR216C	Cutotype 2	ARO_3002647	APH(3')-IIIa	APH(3')-IIIa is a plasmid-encoded aminoglycoside phosphotransferase in S. aureus and Enterococcus spp.	7.53512
LOR216C	Cutotype 2	ARO_3003684	Pseudomonas aeruginosa gyrA conferring resistance to fluoroquinolones	Point mutation of Pseudomonas aeruginosa gyrA resulted in the lowered affinity between fluoroquinolones and gyrA. Thus, conferring resistance.	7.35463
LOR216C	Cutotype 2	ARO_3003317	Salmonella serovars parE conferring resistance to fluoroquinolones	Point mutation in Salmonella serovars parE resulting in fluoroquinolones resistance	6.89497
LOR216C	Cutotype 2	ARO_3000478	tet(33)	Tet33 is a tetracycline efflux pump found in Gram-positive bacteria, including Arthrobacter and Corynebacterium.	5.52447
LOR216C	Cutotype 2	ARO_3000205	tetX	TetX is a flavin-dependent monooxygenase conferring resistance to tetracycline antibiotics. TetX hydroxylates position 11a of the tetraketide group thus inactivating the antibiotic.	2.8729
LOR216C	Cutotype 2	ARO_3003741	mphE	mphE is a macrolide phosphotransferase and resistance gene identified on a plasmid, pRSB105	2.37757
LOR216C	Cutotype 2	ARO_3001775	OXA-119	OXA-119 is a beta-lactamase found in Enterobacteriaceae	2.29832
LOR216C	Cutotype 2	ARO_3002660	APH(6)-Id	APH(6)-Id is an aminoglycoside phosphotransferase encoded by plasmids, integrative conjugative elements and chromosomal genomic islands in K. pneumoniae, Salmonella spp., E. coli, Shigella flexneri, Providencia alcalifaciens, Pseudomonas spp., V. cholerae, Edwardsiella tarda, Pasteurella multocida and Aeromonas bestiarum	2.07145
LOR216C	Cutotype 2	ARO_3002255	CARB-16	CARB-16 is a beta-lactamase. From the Lahey list of IMP beta-lactamases.	1.96489
LOR216C	Cutotype 2	ARO_3003458	Mycobacterium tuberculosis ethA with mutation conferring resistance to ethionamide	Specific mutations that occurs on Mycobacterium tuberculosis ethA causing it to be ethionamide resistant	1.43645
LOR216C	Cutotype 2	ARO_3000412	sul2	Sul2 is a sulfonamide resistant dihydropteroate synthase of Gram-negative bacteria, usually found on small plasmids.	1.06076
LOR216C	Cutotype 2	ARO_3003685	Pseudomonas aeruginosa parE conferring resistance to fluoroquinolones	Point mutation in Pseudomonas aeruginosa parE resulting in sensitivity to fluoroquinolones (ciprofloxacin). In combination with a gyrase mutation (gyrA or gyrB), it confers a high level of resistance to ciprofloxacin.	1.04469
LOR216C	Cutotype 2	ARO_3004077	PmpM	PmpM is a multidrug efflux pump belonging to the MATE family of Pseudomonas aeruginosa. PmpM is an H+ drug antiporter and is the first reported case of an H+ coupled efflux pump in the MATE family. PmpM confers resistance to fluoroquinolones, fradiomycin, benzalkonium chloride, chlorhexidine gluconate, ethidium bromide, tetraphenylphosphonium chloride (TPPCl), and rhodamine 6G.	0.459664
LOR216C	Cutotype 2	ARO_3003920	pgpB	A gene that produces the protein lipid A 4'-phosphatase	0.445555
LOR217C	Cutotype 2	ARO_3003974	Cutibacterium acnes gyrA conferring resistance to fluoroquinolones	Point mutations in Cutibacterium acnes gyrA protein known to confer resistance to fluoroquinolone antibiotics.	5837.91
LOR217C	Cutotype 2	ARO_3003359	Streptomyces cinnamoneus EF-Tu mutants conferring resistance to elfamycin	Sequence variants of Streptomyces cinnamoneus elongation factor Tu that confer resistance to elfamycin antibiotics.	559.558
LOR217C	Cutotype 2	ARO_3000181	tet(V)	TetV is a tetracycline efflux protein that has been found in Mycolicibacterium smegmatis and Mycolicibacterium fortuitum.	275.03
LOR217C	Cutotype 2	ARO_3000596	ErmX	ErmX is a rRNA methyltransferase that protects the ribosome from inactivation due to antibiotic binding.	20.9357
LOR217C	Cutotype 2	ARO_3002185	MOX-6	MOX-6 is a beta-lactamase found in Klebsiella pneumoniae	12.5285
LOR217C	Cutotype 2	ARO_3000410	sul1	Sul1 is a sulfonamide resistant dihydropteroate synthase of Gram-negative bacteria. It is linked to other resistance genes of class 1 integrons.	9.92465
LOR217C	Cutotype 2	ARO_3001398	OXA-3	OXA-3 is a beta-lactamase found in P. aeruginosa	4.15243
LOR217C	Cutotype 2	ARO_3003197	aadA25	streptomycin/spectinomycin resistance gene found in Pasteurella multocida isolated from bovine respiratory tract	4.03944
LOR217C	Cutotype 2	ARO_3000566	tet(39)	Tet39 is a tetracycline efflux pump found in Gram-negative bacteria, including Brevundimonas, Stenotrophomonas, Enterobacter, Alcaligenes, Acinetobacter, and Providencia.	3.55116
LOR217C	Cutotype 2	ARO_3003684	Pseudomonas aeruginosa gyrA conferring resistance to fluoroquinolones	Point mutation of Pseudomonas aeruginosa gyrA resulted in the lowered affinity between fluoroquinolones and gyrA. Thus, conferring resistance.	2.98297
LOR217C	Cutotype 2	ARO_3003395	Mycobacterium tuberculosis rpsL mutations conferring resistance to Streptomycin	Ribosomal protein S12 stabilizes the highly conserved pseudoknot structure formed by 16S rRNA. Amino acid substitutions in RpsL affect the higher-order structure of 16S rRNA and confer streptomycin resistance by disrupting interactions between 16S rRNA and streptomycin.	1.72095
LOR217C	Cutotype 2	ARO_3000230	ANT(2'')-Ia	Plasmid or integron-encoded nucleotidylylation of 2-deoxystreptamine aminoglycosides at the hydroxyl group at position 2'' in P. aeruginosa, K. pneumoniae, Morganella morganii, E. coli, S. typhimurium, C. freundii and A. baumannii	1.6675
LOR217C	Cutotype 2	ARO_3001710	OXA-211	OXA-211 is a beta-lactamase found in Acinetobacter spp.	1.60512
LOR217C	Cutotype 2	ARO_3002680	catB8	catB8 is a plasmid or integron-encoded variant of the cat gene found in Klebsiella pneumoniae, Salmonella typhi and Pseudomonas aeruginosa	1.3559
LOR217C	Cutotype 2	ARO_3001775	OXA-119	OXA-119 is a beta-lactamase found in Enterobacteriaceae	1.19319
LOR217C	Cutotype 2	ARO_3000478	tet(33)	Tet33 is a tetracycline efflux pump found in Gram-positive bacteria, including Arthrobacter and Corynebacterium.	0.896271
LOR217C	Cutotype 2	ARO_3000778	adeG	AdeG is the inner membrane transporter of the AdeFGH multidrug efflux complex.	0.532674
LOR217C	Cutotype 2	ARO_3000412	sul2	Sul2 is a sulfonamide resistant dihydropteroate synthase of Gram-negative bacteria, usually found on small plasmids.	0.476006
LOR217C	Cutotype 2	ARO_3000616	mel	Mel, a homolog of MsrA, is an ABC-F subfamily protein associated with macrolide resistance. It is expressed on the same operon as mefA and mefE, both MFS-type efflux proteins that confer macrolide resistance.	0.414302
LOR217C	Cutotype 2	ARO_3000025	patB	PatB is an ABC transporter of Streptococcus pneumoniae that interacts with PatA to confer fluoroquinolone resistance..	0.310726
LOR217C	Cutotype 2	ARO_3002642	APH(3')-Ib	APH(3')-Ib is a plasmid-encoded aminoglycoside phosphotransferase in E. coli	0.190403
LOR217C	Cutotype 2	ARO_3002660	APH(6)-Id	APH(6)-Id is an aminoglycoside phosphotransferase encoded by plasmids, integrative conjugative elements and chromosomal genomic islands in K. pneumoniae, Salmonella spp., E. coli, Shigella flexneri, Providencia alcalifaciens, Pseudomonas spp., V. cholerae, Edwardsiella tarda, Pasteurella multocida and Aeromonas bestiarum	0.144028
LOR218C	Cutotype 2	ARO_3003974	Cutibacterium acnes gyrA conferring resistance to fluoroquinolones	Point mutations in Cutibacterium acnes gyrA protein known to confer resistance to fluoroquinolone antibiotics.	3976.68
LOR218C	Cutotype 2	ARO_3003359	Streptomyces cinnamoneus EF-Tu mutants conferring resistance to elfamycin	Sequence variants of Streptomyces cinnamoneus elongation factor Tu that confer resistance to elfamycin antibiotics.	445.541
LOR218C	Cutotype 2	ARO_3000181	tet(V)	TetV is a tetracycline efflux protein that has been found in Mycolicibacterium smegmatis and Mycolicibacterium fortuitum.	298.346
LOR218C	Cutotype 2	ARO_3000596	ErmX	ErmX is a rRNA methyltransferase that protects the ribosome from inactivation due to antibiotic binding.	73.3329
LOR218C	Cutotype 2	ARO_3002644	APH(3')-IIa	APH(3')-IIa is a transposon-encoded aminoglycoside phosphotransferase in E. coli	34.9766
LOR218C	Cutotype 2	ARO_3002521	OCH-8	OCH-8 beta-lactamase is an Ambler class C chromosomal-encoded beta-lactamases in Ochrobactrum anthropi	23.4143
LOR218C	Cutotype 2	ARO_3001388	TEM-211	From the Lahey list of beta-lactamases. Not yet released.	22.2541
LOR218C	Cutotype 2	ARO_3001710	OXA-211	OXA-211 is a beta-lactamase found in Acinetobacter spp.	13.0739
LOR218C	Cutotype 2	ARO_3000245	RbpA	RNA-polymerase binding protein which confers resistance to rifampin.	6.8638
LOR218C	Cutotype 2	ARO_3000410	sul1	Sul1 is a sulfonamide resistant dihydropteroate synthase of Gram-negative bacteria. It is linked to other resistance genes of class 1 integrons.	6.18196
LOR218C	Cutotype 2	ARO_3002660	APH(6)-Id	APH(6)-Id is an aminoglycoside phosphotransferase encoded by plasmids, integrative conjugative elements and chromosomal genomic islands in K. pneumoniae, Salmonella spp., E. coli, Shigella flexneri, Providencia alcalifaciens, Pseudomonas spp., V. cholerae, Edwardsiella tarda, Pasteurella multocida and Aeromonas bestiarum	2.35667
LOR218C	Cutotype 2	ARO_3003930	rpsJ	rpsJ is a tetracycline resistance protein identified in Neisseria gonorrhoeae. Tetracycline resistance is conferred by binding to the ribosome as a 30S ribosomal protection protein.	1.54989
LOR218C	Cutotype 2	ARO_3002174	MIR-9	MIR-9 is a beta-lactamase. From the Lahey list of MIR beta-lactamases.	1.46428
LOR218C	Cutotype 2	ARO_3000478	tet(33)	Tet33 is a tetracycline efflux pump found in Gram-positive bacteria, including Arthrobacter and Corynebacterium.	1.18451
LOR218C	Cutotype 2	ARO_3003095	imiS	imiS is an Ambler Class B MBL; subclass B2 originally isolated from Aeromonas veronii. This enzyme has specific activity against carbapenems.	1.09821
LOR218C	Cutotype 2	ARO_3003109	msrE	MsrE is an ABC-F subfamily protein expressed to Klebsiella pneumoniae that confers resistance to erythromycin and streptogramin B antibiotics. It is associated with plasmid DNA. It is also 100% identical to ABC-F type ribosomal protection protein Msr(E) which is in multiple species.	0.512224
LOR218C	Cutotype 2	ARO_3001398	OXA-3	OXA-3 is a beta-lactamase found in P. aeruginosa	0.48167
LOR218C	Cutotype 2	ARO_3000025	patB	PatB is an ABC transporter of Streptococcus pneumoniae that interacts with PatA to confer fluoroquinolone resistance..	0.381322
LOR218C	Cutotype 2	ARO_3002647	APH(3')-IIIa	APH(3')-IIIa is a plasmid-encoded aminoglycoside phosphotransferase in S. aureus and Enterococcus spp.	0.10621
LOR219C	Cutotype 2	ARO_3003974	Cutibacterium acnes gyrA conferring resistance to fluoroquinolones	Point mutations in Cutibacterium acnes gyrA protein known to confer resistance to fluoroquinolone antibiotics.	3038.59
LOR219C	Cutotype 2	ARO_3003359	Streptomyces cinnamoneus EF-Tu mutants conferring resistance to elfamycin	Sequence variants of Streptomyces cinnamoneus elongation factor Tu that confer resistance to elfamycin antibiotics.	783.164
LOR219C	Cutotype 2	ARO_3003109	msrE	MsrE is an ABC-F subfamily protein expressed to Klebsiella pneumoniae that confers resistance to erythromycin and streptogramin B antibiotics. It is associated with plasmid DNA. It is also 100% identical to ABC-F type ribosomal protection protein Msr(E) which is in multiple species.	451.84
LOR219C	Cutotype 2	ARO_3000167	tet(C)	Tet(C) is a tetracycline efflux pump found in many species of Gram-negative bacteria. It is typically found in plasmid DNA.	437.426
LOR219C	Cutotype 2	ARO_3000412	sul2	Sul2 is a sulfonamide resistant dihydropteroate synthase of Gram-negative bacteria, usually found on small plasmids.	127.369
LOR219C	Cutotype 2	ARO_3000181	tet(V)	TetV is a tetracycline efflux protein that has been found in Mycolicibacterium smegmatis and Mycolicibacterium fortuitum.	124.675
LOR219C	Cutotype 2	ARO_3002680	catB8	catB8 is a plasmid or integron-encoded variant of the cat gene found in Klebsiella pneumoniae, Salmonella typhi and Pseudomonas aeruginosa	81.361
LOR219C	Cutotype 2	ARO_3002255	CARB-16	CARB-16 is a beta-lactamase. From the Lahey list of IMP beta-lactamases.	40.1842
LOR219C	Cutotype 2	ARO_3002535	AAC(3)-IIc	AAC(3)-IIc is a plasmid-encoded aminoglycoside acetyltransferase in E. coli and P. aeruginosa	39.7132
LOR219C	Cutotype 2	ARO_3002642	APH(3')-Ib	APH(3')-Ib is a plasmid-encoded aminoglycoside phosphotransferase in E. coli	35.6761
LOR219C	Cutotype 2	ARO_3003577	ugd	PmrE is required for the synthesis and transfer of 4-amino-4-deoxy-L-arabinose (Ara4N) to Lipid A, which allows gram-negative bacteria to resist the antimicrobial activity of cationic antimicrobial peptides and antibiotics such as polymyxin	33.3257
LOR219C	Cutotype 2	ARO_3003046	qacA	qacA is a subunit of the qac multidrug efflux pump	32.8208
LOR219C	Cutotype 2	ARO_3000605	Erm(36)	ErmD confers MLSb phenotype.	22.7835
LOR219C	Cutotype 2	ARO_3003381	Escherichia coli soxR with mutation conferring antibiotic resistance	SoxR is a sensory protein that upregulates soxS expression in the presence of redox-cycling drugs. This stress response leads to the expression many multidrug efflux pumps.	22.5643
LOR219C	Cutotype 2	ARO_3002639	APH(3'')-Ib	APH(3'')-Ib is an aminoglycoside phosphotransferase encoded by plasmids, transposons, integrative conjugative elements and chromosomes in Enterobacteriaceae and Pseudomonas spp.	19.4559
LOR219C	Cutotype 2	ARO_3003311	Streptococcus pneumoniae parC conferring resistance to fluoroquinolones	Point mutation in Streptococcus pneumoniae parC resulting in fluoroquinolone resistance	19.2549
LOR219C	Cutotype 2	ARO_3000596	ErmX	ErmX is a rRNA methyltransferase that protects the ribosome from inactivation due to antibiotic binding.	12.9551
LOR219C	Cutotype 2	ARO_3000410	sul1	Sul1 is a sulfonamide resistant dihydropteroate synthase of Gram-negative bacteria. It is linked to other resistance genes of class 1 integrons.	12.5692
LOR219C	Cutotype 2	ARO_3003053	smeC	smeC is an outer membrane multidrug efflux protein of the smeABC complex in Stenotrophomonas maltophilia	7.22057
LOR219C	Cutotype 2	ARO_3000616	mel	Mel, a homolog of MsrA, is an ABC-F subfamily protein associated with macrolide resistance. It is expressed on the same operon as mefA and mefE, both MFS-type efflux proteins that confer macrolide resistance.	6.68572
LOR219C	Cutotype 2	ARO_3000566	tet(39)	Tet39 is a tetracycline efflux pump found in Gram-negative bacteria, including Brevundimonas, Stenotrophomonas, Enterobacter, Alcaligenes, Acinetobacter, and Providencia.	6.54807
LOR219C	Cutotype 2	ARO_3002847	arr-2	arr-2 is an integron-encoded ribosyltransferase found in Pseudomonas aeruginosa	5.87721
LOR219C	Cutotype 2	ARO_3000502	AcrF	AcrF is a inner membrane transporter, similar to AcrB.	4.81372
LOR219C	Cutotype 2	ARO_3001338	SHV-100	SHV-100 is a beta-lactamase found in Klebsiella pneumoniae. It differs from SHV-1 by a 35SESQLSGRVGMIE36 insertion.	3.28208
LOR219C	Cutotype 2	ARO_3002660	APH(6)-Id	APH(6)-Id is an aminoglycoside phosphotransferase encoded by plasmids, integrative conjugative elements and chromosomal genomic islands in K. pneumoniae, Salmonella spp., E. coli, Shigella flexneri, Providencia alcalifaciens, Pseudomonas spp., V. cholerae, Edwardsiella tarda, Pasteurella multocida and Aeromonas bestiarum	3.09896
LOR219C	Cutotype 2	ARO_3002174	MIR-9	MIR-9 is a beta-lactamase. From the Lahey list of MIR beta-lactamases.	0.962743
LOR219C	Cutotype 2	ARO_3003930	rpsJ	rpsJ is a tetracycline resistance protein identified in Neisseria gonorrhoeae. Tetracycline resistance is conferred by binding to the ribosome as a 30S ribosomal protection protein.	0.582304
LOR220C	Cutotype 2	ARO_3003974	Cutibacterium acnes gyrA conferring resistance to fluoroquinolones	Point mutations in Cutibacterium acnes gyrA protein known to confer resistance to fluoroquinolone antibiotics.	2770.46
LOR220C	Cutotype 2	ARO_3002644	APH(3')-IIa	APH(3')-IIa is a transposon-encoded aminoglycoside phosphotransferase in E. coli	438.846
LOR220C	Cutotype 2	ARO_3003359	Streptomyces cinnamoneus EF-Tu mutants conferring resistance to elfamycin	Sequence variants of Streptomyces cinnamoneus elongation factor Tu that confer resistance to elfamycin antibiotics.	437.955
LOR220C	Cutotype 2	ARO_3000181	tet(V)	TetV is a tetracycline efflux protein that has been found in Mycolicibacterium smegmatis and Mycolicibacterium fortuitum.	181.975
LOR220C	Cutotype 2	ARO_3000616	mel	Mel, a homolog of MsrA, is an ABC-F subfamily protein associated with macrolide resistance. It is expressed on the same operon as mefA and mefE, both MFS-type efflux proteins that confer macrolide resistance.	91.0199
LOR220C	Cutotype 2	ARO_3001388	TEM-211	From the Lahey list of beta-lactamases. Not yet released.	86.644
LOR220C	Cutotype 2	ARO_3003303	Escherichia coli gyrB conferring resistance to aminocoumarin	Point mutation in Escherichia coli resulting in aminocoumarin resistance	32.182
LOR220C	Cutotype 2	ARO_3003889	Escherichia coli GlpT with mutation conferring resistance to fosfomycin	Point mutations to the active importer GlpT, which is involved with the uptake of many phosphorylated sugars, confer resistance to fosfomycin by reducing import of the drug into the bacteria.	30.3817
LOR220C	Cutotype 2	ARO_3001301	RlmA(II)	RlmA(II) is a methyltransferase found in Streptococcus pneumoniae and confers resistance to mycinamicin, tylosin and lincosamides. Specifically, this enzyme adds a methyl group to guanosine 748 (E. coli numbering) of 23S ribosomal RNA.	23.7708
LOR220C	Cutotype 2	ARO_3003109	msrE	MsrE is an ABC-F subfamily protein expressed to Klebsiella pneumoniae that confers resistance to erythromycin and streptogramin B antibiotics. It is associated with plasmid DNA. It is also 100% identical to ABC-F type ribosomal protection protein Msr(E) which is in multiple species.	3.43872
LOR220C	Cutotype 2	ARO_3000596	ErmX	ErmX is a rRNA methyltransferase that protects the ribosome from inactivation due to antibiotic binding.	2.52901
LOR220C	Cutotype 2	ARO_3000025	patB	PatB is an ABC transporter of Streptococcus pneumoniae that interacts with PatA to confer fluoroquinolone resistance..	2.43803
LOR220C	Cutotype 2	ARO_3004039	Escherichia coli emrE	Member of the small MDR (multidrug resistance) family of transporters; in Escherichia coli this protein provides resistance against a number of positively charged compounds including ethidium bromide and erythromycin; proton-dependent secondary transporter which exchanges protons for compound translocation	2.25049
LOR220C	Cutotype 2	ARO_3004032	tetA(46)	tetA(46) is a subunit of tetAB(46), a heterodimeric ABC transporter, that is required for conferring tetracycline resistance in Streptococcus australis isolated from the oral cavity.	2.05709
LOR220C	Cutotype 2	ARO_3000410	sul1	Sul1 is a sulfonamide resistant dihydropteroate synthase of Gram-negative bacteria. It is linked to other resistance genes of class 1 integrons.	1.28171
LOR220C	Cutotype 2	ARO_3003684	Pseudomonas aeruginosa gyrA conferring resistance to fluoroquinolones	Point mutation of Pseudomonas aeruginosa gyrA resulted in the lowered affinity between fluoroquinolones and gyrA. Thus, conferring resistance.	0.585128
LOR221C	Cutotype 2	ARO_3003359	Streptomyces cinnamoneus EF-Tu mutants conferring resistance to elfamycin	Sequence variants of Streptomyces cinnamoneus elongation factor Tu that confer resistance to elfamycin antibiotics.	294.883
LOR221C	Cutotype 2	ARO_3003974	Cutibacterium acnes gyrA conferring resistance to fluoroquinolones	Point mutations in Cutibacterium acnes gyrA protein known to confer resistance to fluoroquinolone antibiotics.	132.937
LOR221C	Cutotype 2	ARO_3000596	ErmX	ErmX is a rRNA methyltransferase that protects the ribosome from inactivation due to antibiotic binding.	100.492
LOR221C	Cutotype 2	ARO_3002605	aadA5	aadA5 is an aminoglycoside nucleotidyltransferase gene encoded by plasmids, transposons and integrons in E. coli, K. pneumoniae, Kluyvera georgiana, P. aeruginosa and E. cloacae	33.547
LOR221C	Cutotype 2	ARO_3003288	Escherichia coli rpoB mutants conferring resistance to rifampicin	Point mutations that occurs in Escherichia coli rpoB resulting in resistance to rifampicin	32.9754
LOR221C	Cutotype 2	ARO_3001710	OXA-211	OXA-211 is a beta-lactamase found in Acinetobacter spp.	21.5401
LOR221C	Cutotype 2	ARO_3003479	tetR	TetR is the repressor of the tetracycline resistance element; its N-terminal region forms a helix-turn-helix structure and binds DNA. Binding of tetracycline to TetR reduces the repressor affinity for the tetracycline resistance gene (tetA) promoter operator sites. Mutations arise within tetR results in lower affinity for tetracyclin	19.7853
LOR221C	Cutotype 2	ARO_3002930	vanRO	vanRO is a vanR variant found in the vanO gene cluster	19.7853
LOR221C	Cutotype 2	ARO_3000181	tet(V)	TetV is a tetracycline efflux protein that has been found in Mycolicibacterium smegmatis and Mycolicibacterium fortuitum.	18.9939
LOR221C	Cutotype 2	ARO_3002756	QnrB41	QnrB41 is a plasmid-mediated quinolone resistance protein found in Citrobacter freundii	9.89263
LOR221C	Cutotype 2	ARO_3002185	MOX-6	MOX-6 is a beta-lactamase found in Klebsiella pneumoniae	7.91411
LOR221C	Cutotype 2	ARO_3001959	CTX-M-100	CTX-M-100 is a beta-lactamase found in Escherichia coli	6.59509
LOR221C	Cutotype 2	ARO_3000572	tet(42)	Tet42 is a tetracycline efflux pump found in both Gram-negative (Pseudomonas) and Gram-positive (Microbacterium, Bacillus, Staphylococcus, Paenibacillus) bacteria.	4.76207
LOR221C	Cutotype 2	ARO_3003836	qacH	qacH is a subunit of the qac multidrug efflux pump in Staphylococcus saprophyticus	4.71078
LOR221C	Cutotype 2	ARO_3000410	sul1	Sul1 is a sulfonamide resistant dihydropteroate synthase of Gram-negative bacteria. It is linked to other resistance genes of class 1 integrons.	3.79176
LOR221C	Cutotype 2	ARO_3003930	rpsJ	rpsJ is a tetracycline resistance protein identified in Neisseria gonorrhoeae. Tetracycline resistance is conferred by binding to the ribosome as a 30S ribosomal protection protein.	1.9147
LOR221C	Cutotype 2	ARO_3002894	otrC	otrC is a tetracycline resistance efflux pump found in Streptomyces rimosus	1.58282
LOR221C	Cutotype 2	ARO_3003905	ANT(4')-Ib	Kanamycin nucleotidyltransferase sequence from Staphylococcus aureus plasmid. Confers resistance to kanamycin, neomycin and other aminoglycosides	1.16156
LOR221C	Cutotype 2	ARO_3000616	mel	Mel, a homolog of MsrA, is an ABC-F subfamily protein associated with macrolide resistance. It is expressed on the same operon as mefA and mefE, both MFS-type efflux proteins that confer macrolide resistance.	1.09918
LOR221C	Cutotype 2	ARO_3003924	Haemophilus parainfluenzae gyrA conferring resistance to fluoroquinolones	Point mutation of Haemophilus parainfluenzae gyrA resulted in the lowered affinity between fluoroquinolones and GyrA. Thus, conferring resistance. Both Ser and Tyr are hydrophilic amino acids, however Tyr has an additional bulky hydrophobic group which could affect the interaction between the DNA gyrase with quinolones	0.942156
LOR221C	Cutotype 2	ARO_3003748	oleC	oleC is an ABC transporter isolated from Streptomyces antibioticus and is involved in oleandomycin secretion.	0.791411
LOR221C	Cutotype 2	ARO_3003109	msrE	MsrE is an ABC-F subfamily protein expressed to Klebsiella pneumoniae that confers resistance to erythromycin and streptogramin B antibiotics. It is associated with plasmid DNA. It is also 100% identical to ABC-F type ribosomal protection protein Msr(E) which is in multiple species.	0.652262
LOR222C	Cutotype 2	ARO_3003359	Streptomyces cinnamoneus EF-Tu mutants conferring resistance to elfamycin	Sequence variants of Streptomyces cinnamoneus elongation factor Tu that confer resistance to elfamycin antibiotics.	447.082
LOR222C	Cutotype 2	ARO_3000605	Erm(36)	ErmD confers MLSb phenotype.	56.6875
LOR222C	Cutotype 2	ARO_3001710	OXA-211	OXA-211 is a beta-lactamase found in Acinetobacter spp.	20.4362
LOR222C	Cutotype 2	ARO_3003974	Cutibacterium acnes gyrA conferring resistance to fluoroquinolones	Point mutations in Cutibacterium acnes gyrA protein known to confer resistance to fluoroquinolone antibiotics.	14.7027
LOR222C	Cutotype 2	ARO_3000167	tet(C)	Tet(C) is a tetracycline efflux pump found in many species of Gram-negative bacteria. It is typically found in plasmid DNA.	13.8245
LOR222C	Cutotype 2	ARO_3003109	msrE	MsrE is an ABC-F subfamily protein expressed to Klebsiella pneumoniae that confers resistance to erythromycin and streptogramin B antibiotics. It is associated with plasmid DNA. It is also 100% identical to ABC-F type ribosomal protection protein Msr(E) which is in multiple species.	13.8059
LOR222C	Cutotype 2	ARO_3002644	APH(3')-IIa	APH(3')-IIa is a transposon-encoded aminoglycoside phosphotransferase in E. coli	12.442
LOR222C	Cutotype 2	ARO_3002705	floR	floR is a plasmid or chromosome-encoded chloramphenicol exporter that is found in Bordetella bronchiseptica, Escherichia coli, Klebsiella pneumoniae, Salmonella enterica subsp. enterica serovar Typhimurium str. DT104 and Vibrio cholerae	8.50736
LOR222C	Cutotype 2	ARO_3000566	tet(39)	Tet39 is a tetracycline efflux pump found in Gram-negative bacteria, including Brevundimonas, Stenotrophomonas, Enterobacter, Alcaligenes, Acinetobacter, and Providencia.	8.34114
LOR222C	Cutotype 2	ARO_3000412	sul2	Sul2 is a sulfonamide resistant dihydropteroate synthase of Gram-negative bacteria, usually found on small plasmids.	7.65662
LOR222C	Cutotype 2	ARO_3002639	APH(3'')-Ib	APH(3'')-Ib is an aminoglycoside phosphotransferase encoded by plasmids, transposons, integrative conjugative elements and chromosomes in Enterobacteriaceae and Pseudomonas spp.	6.72541
LOR222C	Cutotype 2	ARO_3003924	Haemophilus parainfluenzae gyrA conferring resistance to fluoroquinolones	Point mutation of Haemophilus parainfluenzae gyrA resulted in the lowered affinity between fluoroquinolones and GyrA. Thus, conferring resistance. Both Ser and Tyr are hydrophilic amino acids, however Tyr has an additional bulky hydrophobic group which could affect the interaction between the DNA gyrase with quinolones	6.58308
LOR222C	Cutotype 2	ARO_3000596	ErmX	ErmX is a rRNA methyltransferase that protects the ribosome from inactivation due to antibiotic binding.	4.79633
LOR222C	Cutotype 2	ARO_3000826	sdiA	SdiA is a cell division regulator that is also a positive regulator of AcrAB only when it's expressed from a plasmid. When the sdiA gene is on the chromosome, it has no effect on expression of acrAB	4.60815
LOR222C	Cutotype 2	ARO_3003928	Neisseria gonorrhoeae gyrA conferring resistance to fluoroquinolones	Point mutation in Neisseria gonorrhoeae DNA gyrase subunit A. Decreases affinity between fluoroquinolone antibiotic molecule and gyrA, thereby conferring resistance to fluoroquinolone	2.76489
LOR222C	Cutotype 2	ARO_3002255	CARB-16	CARB-16 is a beta-lactamase. From the Lahey list of IMP beta-lactamases.	2.57866
LOR222C	Cutotype 2	ARO_3000822	pmrA	PmrA is a MFS-type efflux pump expressed in Streptococcus pneumoniae that confers low-level resistance to norfloxacin, ciprofloxacin, and acriflavine.	2.51354
LOR222C	Cutotype 2	ARO_3002152	DHA-21	DHA-21 is a beta-lactamase. From the Lahey list of DHA beta-lactamases.	2.21191
LOR222C	Cutotype 2	ARO_3000181	tet(V)	TetV is a tetracycline efflux protein that has been found in Mycolicibacterium smegmatis and Mycolicibacterium fortuitum.	2.21191
LOR222C	Cutotype 2	ARO_3000823	ramA	RamA (resistance antibiotic multiple) is a positive regulator of AcrAB-TolC and leads to high level multidrug resistance in Klebsiella pneumoniae, Salmonella enterica, and Enterobacter aerugenes, increasing the expression of both the mar operon as well as AcrAB. RamA also decreases OmpF expression.	2.12684
LOR222C	Cutotype 2	ARO_3003324	Bacillus subtilis mprF	MprF is a integral membrane protein that modifies the negatively-charged phosphatidylglycerol on the membrane surface. This confers resistance to cationic peptides that disrupt the cell membrane, including defensins. Additionally, large-scale mutations causing loss of function of the gene result in increased susceptibility to daptomycin.	1.31662
LOR222C	Cutotype 2	ARO_3003930	rpsJ	rpsJ is a tetracycline resistance protein identified in Neisseria gonorrhoeae. Tetracycline resistance is conferred by binding to the ribosome as a 30S ribosomal protection protein.	0.668925
LOR223C	Cutotype 2	ARO_3003974	Cutibacterium acnes gyrA conferring resistance to fluoroquinolones	Point mutations in Cutibacterium acnes gyrA protein known to confer resistance to fluoroquinolone antibiotics.	1584.13
LOR223C	Cutotype 2	ARO_3003359	Streptomyces cinnamoneus EF-Tu mutants conferring resistance to elfamycin	Sequence variants of Streptomyces cinnamoneus elongation factor Tu that confer resistance to elfamycin antibiotics.	272.652
LOR223C	Cutotype 2	ARO_3000181	tet(V)	TetV is a tetracycline efflux protein that has been found in Mycolicibacterium smegmatis and Mycolicibacterium fortuitum.	219.368
LOR223C	Cutotype 2	ARO_3000596	ErmX	ErmX is a rRNA methyltransferase that protects the ribosome from inactivation due to antibiotic binding.	114.506
LOR223C	Cutotype 2	ARO_3002613	aadA13	aadA13 is an aminoglycoside nucleotidyltransferase gene encoded by plasmids and integrons in Pseudomonas rettgeri, P. aeruginosa, Y. enterocolitica and E. coli	57.5842
LOR223C	Cutotype 2	ARO_3000823	ramA	RamA (resistance antibiotic multiple) is a positive regulator of AcrAB-TolC and leads to high level multidrug resistance in Klebsiella pneumoniae, Salmonella enterica, and Enterobacter aerugenes, increasing the expression of both the mar operon as well as AcrAB. RamA also decreases OmpF expression.	51.4144
LOR223C	Cutotype 2	ARO_3001710	OXA-211	OXA-211 is a beta-lactamase found in Acinetobacter spp.	33.7336
LOR223C	Cutotype 2	ARO_3002535	AAC(3)-IIc	AAC(3)-IIc is a plasmid-encoded aminoglycoside acetyltransferase in E. coli and P. aeruginosa	16.3765
LOR223C	Cutotype 2	ARO_3000778	adeG	AdeG is the inner membrane transporter of the AdeFGH multidrug efflux complex.	14.6898
LOR223C	Cutotype 2	ARO_3000796	mdtF	MdtF is the multidrug inner membrane transporter for the MdtEF-TolC efflux complex.	14.0955
LOR223C	Cutotype 2	ARO_3000478	tet(33)	Tet33 is a tetracycline efflux pump found in Gram-positive bacteria, including Arthrobacter and Corynebacterium.	7.44678
LOR223C	Cutotype 2	ARO_3002943	vanHB	vanHB is a vanH variant in the vanB gene cluster	0.714089
LOR224C	Cutotype 2	ARO_3003974	Cutibacterium acnes gyrA conferring resistance to fluoroquinolones	Point mutations in Cutibacterium acnes gyrA protein known to confer resistance to fluoroquinolone antibiotics.	3705.61
LOR224C	Cutotype 2	ARO_3003359	Streptomyces cinnamoneus EF-Tu mutants conferring resistance to elfamycin	Sequence variants of Streptomyces cinnamoneus elongation factor Tu that confer resistance to elfamycin antibiotics.	3027.7
LOR224C	Cutotype 2	ARO_3000181	tet(V)	TetV is a tetracycline efflux protein that has been found in Mycolicibacterium smegmatis and Mycolicibacterium fortuitum.	182.454
LOR224C	Cutotype 2	ARO_3000596	ErmX	ErmX is a rRNA methyltransferase that protects the ribosome from inactivation due to antibiotic binding.	72.6296
LOR224C	Cutotype 2	ARO_3003930	rpsJ	rpsJ is a tetracycline resistance protein identified in Neisseria gonorrhoeae. Tetracycline resistance is conferred by binding to the ribosome as a 30S ribosomal protection protein.	17.7794
LOR224C	Cutotype 2	ARO_3001398	OXA-3	OXA-3 is a beta-lactamase found in P. aeruginosa	4.47751
LOR224C	Cutotype 2	ARO_3000518	CRP	CRP is a global regulator that represses MdtEF multidrug efflux pump expression.	4.03149
LOR224C	Cutotype 2	ARO_3002646	APH(3')-IIc	APH(3')-IIc is a chromosomal-encoded aminoglycoside phosphotransferase in S. maltophilia	3.54771
LOR224C	Cutotype 2	ARO_3001710	OXA-211	OXA-211 is a beta-lactamase found in Acinetobacter spp.	2.02726
LOR224C	Cutotype 2	ARO_3000165	tet(A)	TetA is a tetracycline efflux pump found in many species of Gram-negative bacteria.	1.81006
LOR224C	Cutotype 2	ARO_3003109	msrE	MsrE is an ABC-F subfamily protein expressed to Klebsiella pneumoniae that confers resistance to erythromycin and streptogramin B antibiotics. It is associated with plasmid DNA. It is also 100% identical to ABC-F type ribosomal protection protein Msr(E) which is in multiple species.	1.67082
LOR224C	Cutotype 2	ARO_3002255	CARB-16	CARB-16 is a beta-lactamase. From the Lahey list of IMP beta-lactamases.	1.57559
LOR224C	Cutotype 2	ARO_3002647	APH(3')-IIIa	APH(3')-IIIa is a plasmid-encoded aminoglycoside phosphotransferase in S. aureus and Enterococcus spp.	1.54398
LOR224C	Cutotype 2	ARO_3003311	Streptococcus pneumoniae parC conferring resistance to fluoroquinolones	Point mutation in Streptococcus pneumoniae parC resulting in fluoroquinolone resistance	0.844693
LOR224C	Cutotype 2	ARO_3003373	Klebsiella pneumoniae acrR with mutation conferring multidrug antibiotic resistance	AcrR is a repressor of the AcrAB-TolC multidrug efflux complex. AcrR mutations result in high level antibiotic resistance.	0.63352
LOR224C	Cutotype 2	ARO_3003924	Haemophilus parainfluenzae gyrA conferring resistance to fluoroquinolones	Point mutation of Haemophilus parainfluenzae gyrA resulted in the lowered affinity between fluoroquinolones and GyrA. Thus, conferring resistance. Both Ser and Tyr are hydrophilic amino acids, however Tyr has an additional bulky hydrophobic group which could affect the interaction between the DNA gyrase with quinolones	0.603352
LOR224C	Cutotype 2	ARO_3003971	Erm(44)v	Variant of Erm(44)v isolated from Staphylococcus saprophyticus, confers resistance to lincosamide and macrolide antibiotics but not streptogramins.	0.506816
LOR224C	Cutotype 2	ARO_3000410	sul1	Sul1 is a sulfonamide resistant dihydropteroate synthase of Gram-negative bacteria. It is linked to other resistance genes of class 1 integrons.	0.25173
LOR225C	Cutotype 2	ARO_3003974	Cutibacterium acnes gyrA conferring resistance to fluoroquinolones	Point mutations in Cutibacterium acnes gyrA protein known to confer resistance to fluoroquinolone antibiotics.	722.678
LOR225C	Cutotype 2	ARO_3003359	Streptomyces cinnamoneus EF-Tu mutants conferring resistance to elfamycin	Sequence variants of Streptomyces cinnamoneus elongation factor Tu that confer resistance to elfamycin antibiotics.	444.105
LOR225C	Cutotype 2	ARO_3003923	oqxB	RND efflux pump conferring resistance to fluoroquinolone	139.456
LOR225C	Cutotype 2	ARO_3000596	ErmX	ErmX is a rRNA methyltransferase that protects the ribosome from inactivation due to antibiotic binding.	60.6487
LOR225C	Cutotype 2	ARO_3003381	Escherichia coli soxR with mutation conferring antibiotic resistance	SoxR is a sensory protein that upregulates soxS expression in the presence of redox-cycling drugs. This stress response leads to the expression many multidrug efflux pumps.	60.1349
LOR225C	Cutotype 2	ARO_3000794	mdtC	MdtC is a transporter that forms a heteromultimer complex with MdtB to form a multidrug transporter. MdtBC is part of the MdtABC-TolC efflux complex. In the absence of MdtB, MdtC can form a homomultimer complex that results in a functioning efflux complex with a narrower drug specificity. mdtC corresponds to 3 loci in Pseudomonas aeruginosa PAO1 (gene name: muxC/muxB) and 3 loci in Pseudomonas ae…	59.2097
LOR225C	Cutotype 2	ARO_3001388	TEM-211	From the Lahey list of beta-lactamases. Not yet released.	39.9357
LOR225C	Cutotype 2	ARO_3002986	bacA	The bacA gene product (BacA) recycles undecaprenyl pyrophosphate during cell wall biosynthesis which confers resistance to bacitracin.	37.0061
LOR225C	Cutotype 2	ARO_3003395	Mycobacterium tuberculosis rpsL mutations conferring resistance to Streptomycin	Ribosomal protein S12 stabilizes the highly conserved pseudoknot structure formed by 16S rRNA. Amino acid substitutions in RpsL affect the higher-order structure of 16S rRNA and confer streptomycin resistance by disrupting interactions between 16S rRNA and streptomycin.	33.3055
LOR225C	Cutotype 2	ARO_3000173	tet(E)	TetE is a tetracycline efflux pump found in many Gram-negative bacteria, especially those in water environments. The gene is found on large plasmids.	31.453
LOR225C	Cutotype 2	ARO_3003585	Klebsiella mutant PhoP conferring antibiotic resistance to colistin	A mutant phoP activates pmrHFIJKLM expression responsible for L-aminoarabinose synthesis and polymyxin resistance, by way of alteration of negative charge	30.7356
LOR225C	Cutotype 2	ARO_3000516	emrR	EmrR is a negative regulator for the EmrAB-TolC multidrug efflux pump in E. coli. Mutations lead to EmrAB-TolC overexpression.	24.7221
LOR225C	Cutotype 2	ARO_3004045	Escherichia coli fabI mutations conferring resistance to isoniazid and triclosan	fabI is a enoyl-acyl carrier reductase used in lipid metabolism and fatty acid biosynthesis. The bacterial biocide Triclosan blocks the final reduction step in fatty acid elongation, inhibiting biosynthesis. Point mutations in fabI can confer resistance to Triclosan and Isoniazid	22.3109
LOR225C	Cutotype 2	ARO_3001303	ErmO-srmA	ErmO (gene srmA) is a methyltransferase found in the spiramycin producer Streptomyces ambofaciens. Like other Erm enzymes, it catalyzes the methylation of A2058 of the 23S ribosomal RNA. Specifically, this enzyme transfers only one methyl group. The gene is responsible for self-resistance to spiramycin.	15.3945
LOR225C	Cutotype 2	ARO_3002152	DHA-21	DHA-21 is a beta-lactamase. From the Lahey list of DHA beta-lactamases.	15.3945
LOR225C	Cutotype 2	ARO_3003836	qacH	qacH is a subunit of the qac multidrug efflux pump in Staphylococcus saprophyticus	15.2723
LOR225C	Cutotype 2	ARO_3000181	tet(V)	TetV is a tetracycline efflux protein that has been found in Mycolicibacterium smegmatis and Mycolicibacterium fortuitum.	13.4702
LOR225C	Cutotype 2	ARO_3002174	MIR-9	MIR-9 is a beta-lactamase. From the Lahey list of MIR beta-lactamases.	10.6906
LOR225C	Cutotype 2	ARO_3002317	KPC-7	KPC-7 is a beta-lactamase found in Klebsiella pneumoniae	10.263
LOR225C	Cutotype 2	ARO_3000378	MexB	MexB is the inner membrane multidrug exporter of the efflux complex MexAB-OprM.	9.35431
LOR225C	Cutotype 2	ARO_3004042	Enterobacter cloacae acrA	AcrA is a subunit of the AcrAB-TolC multidrug efflux system that in E. cloacae.	8.01798
LOR225C	Cutotype 2	ARO_3000412	sul2	Sul2 is a sulfonamide resistant dihydropteroate synthase of Gram-negative bacteria, usually found on small plasmids.	7.85592
LOR225C	Cutotype 2	ARO_3000825	rob	robA is a positive regulator for the acrAB efflux genes, and is structurally similar to SoxS and MarA.	6.68165
LOR225C	Cutotype 2	ARO_3002535	AAC(3)-IIc	AAC(3)-IIc is a plasmid-encoded aminoglycoside acetyltransferase in E. coli and P. aeruginosa	6.41439
LOR225C	Cutotype 2	ARO_3000616	mel	Mel, a homolog of MsrA, is an ABC-F subfamily protein associated with macrolide resistance. It is expressed on the same operon as mefA and mefE, both MFS-type efflux proteins that confer macrolide resistance.	6.23621
LOR225C	Cutotype 2	ARO_3002598	ANT(3'')-Ii-AAC(6')-IId fusion protein	ANT(3'')-Ii-AAC(6')-Iid is an integron-encoded aminoglycoside acetyltransferase in S. marcescens.	4.67716
LOR225C	Cutotype 2	ARO_3002185	MOX-6	MOX-6 is a beta-lactamase found in Klebsiella pneumoniae	4.18329
LOR225C	Cutotype 2	ARO_3000605	Erm(36)	ErmD confers MLSb phenotype.	3.18595
LOR225C	Cutotype 2	ARO_3000518	CRP	CRP is a global regulator that represses MdtEF multidrug efflux pump expression.	0.728907
LOR226C	Cutotype 2	ARO_3003974	Cutibacterium acnes gyrA conferring resistance to fluoroquinolones	Point mutations in Cutibacterium acnes gyrA protein known to confer resistance to fluoroquinolone antibiotics.	2623.93
LOR226C	Cutotype 2	ARO_3003359	Streptomyces cinnamoneus EF-Tu mutants conferring resistance to elfamycin	Sequence variants of Streptomyces cinnamoneus elongation factor Tu that confer resistance to elfamycin antibiotics.	452.96
LOR226C	Cutotype 2	ARO_3000181	tet(V)	TetV is a tetracycline efflux protein that has been found in Mycolicibacterium smegmatis and Mycolicibacterium fortuitum.	170.64
LOR226C	Cutotype 2	ARO_3000596	ErmX	ErmX is a rRNA methyltransferase that protects the ribosome from inactivation due to antibiotic binding.	71.9957
LOR226C	Cutotype 2	ARO_3002255	CARB-16	CARB-16 is a beta-lactamase. From the Lahey list of IMP beta-lactamases.	22.4723
LOR226C	Cutotype 2	ARO_3003378	Escherichia coli marR mutant conferring antibiotic resistance	MarR is a repressor of the mar operon marRAB, thus regulating the expression of marA, the activator of multidrug efflux pump AcrAB.	16.3378
LOR226C	Cutotype 2	ARO_3000410	sul1	Sul1 is a sulfonamide resistant dihydropteroate synthase of Gram-negative bacteria. It is linked to other resistance genes of class 1 integrons.	15.4272
LOR226C	Cutotype 2	ARO_3000412	sul2	Sul2 is a sulfonamide resistant dihydropteroate synthase of Gram-negative bacteria, usually found on small plasmids.	14.7889
LOR226C	Cutotype 2	ARO_3003109	msrE	MsrE is an ABC-F subfamily protein expressed to Klebsiella pneumoniae that confers resistance to erythromycin and streptogramin B antibiotics. It is associated with plasmid DNA. It is also 100% identical to ABC-F type ribosomal protection protein Msr(E) which is in multiple species.	12.157
LOR226C	Cutotype 2	ARO_3003925	Haemophilus parainfluenzae parC conferring resistance to fluoroquinolones	Point mutation of Haemophilus parainfluenzae parC resulted in the lowered affinity between fluoroquinolones and ParC. Thus, conferring resistance.	10.473
LOR226C	Cutotype 2	ARO_3003924	Haemophilus parainfluenzae gyrA conferring resistance to fluoroquinolones	Point mutation of Haemophilus parainfluenzae gyrA resulted in the lowered affinity between fluoroquinolones and GyrA. Thus, conferring resistance. Both Ser and Tyr are hydrophilic amino acids, however Tyr has an additional bulky hydrophobic group which could affect the interaction between the DNA gyrase with quinolones	8.22091
LOR226C	Cutotype 2	ARO_3002680	catB8	catB8 is a plasmid or integron-encoded variant of the cat gene found in Klebsiella pneumoniae, Salmonella typhi and Pseudomonas aeruginosa	7.22001
LOR226C	Cutotype 2	ARO_3002535	AAC(3)-IIc	AAC(3)-IIc is a plasmid-encoded aminoglycoside acetyltransferase in E. coli and P. aeruginosa	5.67286
LOR226C	Cutotype 2	ARO_3000309	emrD	EmrD is a multidrug transporter from the Major Facilitator Superfamily (MFS) primarily found in Escherichia coli. EmrD couples efflux of amphipathic compounds with proton import across the plasma membrane.	5.23649
LOR226C	Cutotype 2	ARO_3002642	APH(3')-Ib	APH(3')-Ib is a plasmid-encoded aminoglycoside phosphotransferase in E. coli	3.78191
LOR226C	Cutotype 2	ARO_3002647	APH(3')-IIIa	APH(3')-IIIa is a plasmid-encoded aminoglycoside phosphotransferase in S. aureus and Enterococcus spp.	2.30426
LOR226C	Cutotype 2	ARO_3003930	rpsJ	rpsJ is a tetracycline resistance protein identified in Neisseria gonorrhoeae. Tetracycline resistance is conferred by binding to the ribosome as a 30S ribosomal protection protein.	1.92145
LOR226C	Cutotype 2	ARO_3003682	OpmH	OpmH is an outer membrane efflux protein required for triclosan-specific efflux pump function.	1.81532
LOR226C	Cutotype 2	ARO_3000567	tet(40)	Tet40 is a tetracycline efflux pump found in the Gram-positive Clostridium. It is similar to tetA(P).	1.70186
LOR226C	Cutotype 2	ARO_3003291	Staphylococcus aureus rpoC conferring resistance to daptomycin	Point mutations that occurs in Staphylococcus aureus rpoC resulting in resistance to daptomycin	1.67396
LOR226C	Cutotype 2	ARO_3003071	mphF	mphF is a macrolide phosphotransferase and resistance gene identified on the IncP plasmid pRSB111	1.57095
LOR226C	Cutotype 2	ARO_3000780	adeI	AdeI is the membrane fusion protein of the AdeIJK multidrug efflux complex.	1.36149
LOR226C	Cutotype 2	ARO_3003550	mdtP	Multidrug resistance efflux pump. Could be involved in resistance to puromycin, acriflavine and tetraphenylarsonium chloride	1.33479
LOR226C	Cutotype 2	ARO_3000605	Erm(36)	ErmD confers MLSb phenotype.	0.901647
LOR226C	Cutotype 2	ARO_3000174	tet(G)	TetG is a tetracycline efflux protein found in Gram-negative bacteria. The encoding gene is found in both chromosomal and plasmid DNA where it is frequently linked to the floR, sul1, and cmlA9 genes which encode proteins that can confer florfenicol/chloramphenicol, sulfamethoxazole, and chloramphenicol resistance, respectively.	0.493293
LOR226C	Cutotype 2	ARO_3002646	APH(3')-IIc	APH(3')-IIc is a chromosomal-encoded aminoglycoside phosphotransferase in S. maltophilia	0.453829
LOR226C	Cutotype 2	ARO_3002566	AAC(6')-Iv	AAC(6')-Iv is a chromosomal-encoded aminoglycoside acetyltransferase in Acinetobacter sp.	0.453829
LOR227C	Cutotype 2	ARO_3003974	Cutibacterium acnes gyrA conferring resistance to fluoroquinolones	Point mutations in Cutibacterium acnes gyrA protein known to confer resistance to fluoroquinolone antibiotics.	5208.02
LOR227C	Cutotype 2	ARO_3003359	Streptomyces cinnamoneus EF-Tu mutants conferring resistance to elfamycin	Sequence variants of Streptomyces cinnamoneus elongation factor Tu that confer resistance to elfamycin antibiotics.	533.459
LOR227C	Cutotype 2	ARO_3000181	tet(V)	TetV is a tetracycline efflux protein that has been found in Mycolicibacterium smegmatis and Mycolicibacterium fortuitum.	217.829
LOR227C	Cutotype 2	ARO_3000596	ErmX	ErmX is a rRNA methyltransferase that protects the ribosome from inactivation due to antibiotic binding.	48.5315
LOR227C	Cutotype 2	ARO_3000412	sul2	Sul2 is a sulfonamide resistant dihydropteroate synthase of Gram-negative bacteria, usually found on small plasmids.	10.6137
LOR227C	Cutotype 2	ARO_3002317	KPC-7	KPC-7 is a beta-lactamase found in Klebsiella pneumoniae	5.54271
LOR227C	Cutotype 2	ARO_3000410	sul1	Sul1 is a sulfonamide resistant dihydropteroate synthase of Gram-negative bacteria. It is linked to other resistance genes of class 1 integrons.	5.2307
LOR227C	Cutotype 2	ARO_3000230	ANT(2'')-Ia	Plasmid or integron-encoded nucleotidylylation of 2-deoxystreptamine aminoglycosides at the hydroxyl group at position 2'' in P. aeruginosa, K. pneumoniae, Morganella morganii, E. coli, S. typhimurium, C. freundii and A. baumannii	3.74391
LOR227C	Cutotype 2	ARO_3001710	OXA-211	OXA-211 is a beta-lactamase found in Acinetobacter spp.	3.01234
LOR227C	Cutotype 2	ARO_3002595	AAC(6')-IIb	AAC(6')-IIb is an integron-encoded aminoglycoside acetyltransferase in P. fluorescens	1.15473
LOR227C	Cutotype 2	ARO_3000616	mel	Mel, a homolog of MsrA, is an ABC-F subfamily protein associated with macrolide resistance. It is expressed on the same operon as mefA and mefE, both MFS-type efflux proteins that confer macrolide resistance.	0.98977
LOR227C	Cutotype 2	ARO_3003291	Staphylococcus aureus rpoC conferring resistance to daptomycin	Point mutations that occurs in Staphylococcus aureus rpoC resulting in resistance to daptomycin	0.681481
LOR227C	Cutotype 2	ARO_3000250	ErmC	ErmC is a methyltransferase that catalyzes the methylation of A2058 of the 23S ribosomal RNA in two steps. Expression of ErmC is inducible by erythromycin. The leader peptide causes attenuation of the mRNA and stabilizes the structure preventing further translation. When erythromycin is present, it binds the leader peptide causing a change in conformation allowing for the expression of ErmC.	0.602469
LOR227C	Cutotype 2	ARO_3002152	DHA-21	DHA-21 is a beta-lactamase. From the Lahey list of DHA beta-lactamases.	0.554271
LOR228C	Cutotype 2	ARO_3003974	Cutibacterium acnes gyrA conferring resistance to fluoroquinolones	Point mutations in Cutibacterium acnes gyrA protein known to confer resistance to fluoroquinolone antibiotics.	2203.5
LOR228C	Cutotype 2	ARO_3000596	ErmX	ErmX is a rRNA methyltransferase that protects the ribosome from inactivation due to antibiotic binding.	1976.56
LOR228C	Cutotype 2	ARO_3000605	Erm(36)	ErmD confers MLSb phenotype.	536.052
LOR228C	Cutotype 2	ARO_3003359	Streptomyces cinnamoneus EF-Tu mutants conferring resistance to elfamycin	Sequence variants of Streptomyces cinnamoneus elongation factor Tu that confer resistance to elfamycin antibiotics.	208.418
LOR228C	Cutotype 2	ARO_3000181	tet(V)	TetV is a tetracycline efflux protein that has been found in Mycolicibacterium smegmatis and Mycolicibacterium fortuitum.	146.283
LOR228C	Cutotype 2	ARO_3000410	sul1	Sul1 is a sulfonamide resistant dihydropteroate synthase of Gram-negative bacteria. It is linked to other resistance genes of class 1 integrons.	103.653
LOR228C	Cutotype 2	ARO_3001710	OXA-211	OXA-211 is a beta-lactamase found in Acinetobacter spp.	52.1505
LOR228C	Cutotype 2	ARO_3003197	aadA25	streptomycin/spectinomycin resistance gene found in Pasteurella multocida isolated from bovine respiratory tract	19.9131
LOR228C	Cutotype 2	ARO_3002680	catB8	catB8 is a plasmid or integron-encoded variant of the cat gene found in Klebsiella pneumoniae, Salmonella typhi and Pseudomonas aeruginosa	14.1674
LOR228C	Cutotype 2	ARO_3003109	msrE	MsrE is an ABC-F subfamily protein expressed to Klebsiella pneumoniae that confers resistance to erythromycin and streptogramin B antibiotics. It is associated with plasmid DNA. It is also 100% identical to ABC-F type ribosomal protection protein Msr(E) which is in multiple species.	12.6586
LOR228C	Cutotype 2	ARO_3000412	sul2	Sul2 is a sulfonamide resistant dihydropteroate synthase of Gram-negative bacteria, usually found on small plasmids.	8.51786
LOR228C	Cutotype 2	ARO_3002894	otrC	otrC is a tetracycline resistance efflux pump found in Streptomyces rimosus	8.31155
LOR228C	Cutotype 2	ARO_3002605	aadA5	aadA5 is an aminoglycoside nucleotidyltransferase gene encoded by plasmids, transposons and integrons in E. coli, K. pneumoniae, Kluyvera georgiana, P. aeruginosa and E. cloacae	7.48039
LOR228C	Cutotype 2	ARO_3000167	tet(C)	Tet(C) is a tetracycline efflux pump found in many species of Gram-negative bacteria. It is typically found in plasmid DNA.	5.14116
LOR228C	Cutotype 2	ARO_3002613	aadA13	aadA13 is an aminoglycoside nucleotidyltransferase gene encoded by plasmids and integrons in Pseudomonas rettgeri, P. aeruginosa, Y. enterocolitica and E. coli	4.98693
LOR228C	Cutotype 2	ARO_3002930	vanRO	vanRO is a vanR variant found in the vanO gene cluster	1.73157
LOR228C	Cutotype 2	ARO_3001214	mdtM	Multidrug resistance protein MdtM	0.831155
LOR228C	Cutotype 2	ARO_3001933	CTX-M-72	CTX-M-72 is a beta-lactamase found in Klebsiella pneumoniae	0.831155
LOR228C	Cutotype 2	ARO_3002660	APH(6)-Id	APH(6)-Id is an aminoglycoside phosphotransferase encoded by plasmids, integrative conjugative elements and chromosomal genomic islands in K. pneumoniae, Salmonella spp., E. coli, Shigella flexneri, Providencia alcalifaciens, Pseudomonas spp., V. cholerae, Edwardsiella tarda, Pasteurella multocida and Aeromonas bestiarum	0.535078
LOR229C	Cutotype 2	ARO_3003974	Cutibacterium acnes gyrA conferring resistance to fluoroquinolones	Point mutations in Cutibacterium acnes gyrA protein known to confer resistance to fluoroquinolone antibiotics.	1083.78
LOR229C	Cutotype 2	ARO_3003359	Streptomyces cinnamoneus EF-Tu mutants conferring resistance to elfamycin	Sequence variants of Streptomyces cinnamoneus elongation factor Tu that confer resistance to elfamycin antibiotics.	215.474
LOR229C	Cutotype 2	ARO_3000605	Erm(36)	ErmD confers MLSb phenotype.	96.3581
LOR229C	Cutotype 2	ARO_3000181	tet(V)	TetV is a tetracycline efflux protein that has been found in Mycolicibacterium smegmatis and Mycolicibacterium fortuitum.	48.5415
LOR229C	Cutotype 2	ARO_3000596	ErmX	ErmX is a rRNA methyltransferase that protects the ribosome from inactivation due to antibiotic binding.	41.7138
LOR229C	Cutotype 2	ARO_3000410	sul1	Sul1 is a sulfonamide resistant dihydropteroate synthase of Gram-negative bacteria. It is linked to other resistance genes of class 1 integrons.	41.3428
LOR229C	Cutotype 2	ARO_3003550	mdtP	Multidrug resistance efflux pump. Could be involved in resistance to puromycin, acriflavine and tetraphenylarsonium chloride	39.2307
LOR229C	Cutotype 2	ARO_3003197	aadA25	streptomycin/spectinomycin resistance gene found in Pasteurella multocida isolated from bovine respiratory tract	36.6154
LOR229C	Cutotype 2	ARO_3002255	CARB-16	CARB-16 is a beta-lactamase. From the Lahey list of IMP beta-lactamases.	26.1514
LOR229C	Cutotype 2	ARO_3003109	msrE	MsrE is an ABC-F subfamily protein expressed to Klebsiella pneumoniae that confers resistance to erythromycin and streptogramin B antibiotics. It is associated with plasmid DNA. It is also 100% identical to ABC-F type ribosomal protection protein Msr(E) which is in multiple species.	17.3094
LOR229C	Cutotype 2	ARO_3004042	Enterobacter cloacae acrA	AcrA is a subunit of the AcrAB-TolC multidrug efflux system that in E. cloacae.	12.7863
LOR229C	Cutotype 2	ARO_3000795	mdtE	MdtE is the membrane fusion protein of the MdtEF multidrug efflux complex. It shares 70% sequence similarity with AcrA.	5.23076
LOR229C	Cutotype 2	ARO_3000822	pmrA	PmrA is a MFS-type efflux pump expressed in Streptococcus pneumoniae that confers low-level resistance to norfloxacin, ciprofloxacin, and acriflavine.	3.80419
LOR229C	Cutotype 2	ARO_3003905	ANT(4')-Ib	Kanamycin nucleotidyltransferase sequence from Staphylococcus aureus plasmid. Confers resistance to kanamycin, neomycin and other aminoglycosides	2.94806
LOR229C	Cutotype 2	ARO_3003288	Escherichia coli rpoB mutants conferring resistance to rifampicin	Point mutations that occurs in Escherichia coli rpoB resulting in resistance to rifampicin	2.78974
LOR229C	Cutotype 2	ARO_3002152	DHA-21	DHA-21 is a beta-lactamase. From the Lahey list of DHA beta-lactamases.	2.51077
LOR229C	Cutotype 2	ARO_3003549	mdtO	Multidrug resistance efflux pump. Could be involved in resistance to puromycin, acriflavine and tetraphenylarsonium chloride	2.32478
LOR229C	Cutotype 2	ARO_3000412	sul2	Sul2 is a sulfonamide resistant dihydropteroate synthase of Gram-negative bacteria, usually found on small plasmids.	2.13682
LOR229C	Cutotype 2	ARO_3001710	OXA-211	OXA-211 is a beta-lactamase found in Acinetobacter spp.	1.90603
LOR229C	Cutotype 2	ARO_3002642	APH(3')-Ib	APH(3')-Ib is a plasmid-encoded aminoglycoside phosphotransferase in E. coli	1.39487
LOR229C	Cutotype 2	ARO_3000616	mel	Mel, a homolog of MsrA, is an ABC-F subfamily protein associated with macrolide resistance. It is expressed on the same operon as mefA and mefE, both MFS-type efflux proteins that confer macrolide resistance.	1.16239
LOR229C	Cutotype 2	ARO_3002613	aadA13	aadA13 is an aminoglycoside nucleotidyltransferase gene encoded by plasmids and integrons in Pseudomonas rettgeri, P. aeruginosa, Y. enterocolitica and E. coli	0.836922
LOR229C	Cutotype 2	ARO_3000566	tet(39)	Tet39 is a tetracycline efflux pump found in Gram-negative bacteria, including Brevundimonas, Stenotrophomonas, Enterobacter, Alcaligenes, Acinetobacter, and Providencia.	0.511984
LOR229C	Cutotype 2	ARO_3003057	smeF	smeF is an outer membrane multidrug efflux protein of the smeDEF complex in Stenotrophomonas maltophilia	0.471949
LOR230C	Cutotype 2	ARO_3003974	Cutibacterium acnes gyrA conferring resistance to fluoroquinolones	Point mutations in Cutibacterium acnes gyrA protein known to confer resistance to fluoroquinolone antibiotics.	2687.68
LOR230C	Cutotype 2	ARO_3003359	Streptomyces cinnamoneus EF-Tu mutants conferring resistance to elfamycin	Sequence variants of Streptomyces cinnamoneus elongation factor Tu that confer resistance to elfamycin antibiotics.	309.854
LOR230C	Cutotype 2	ARO_3000605	Erm(36)	ErmD confers MLSb phenotype.	204.696
LOR230C	Cutotype 2	ARO_3000596	ErmX	ErmX is a rRNA methyltransferase that protects the ribosome from inactivation due to antibiotic binding.	121.964
LOR230C	Cutotype 2	ARO_3000181	tet(V)	TetV is a tetracycline efflux protein that has been found in Mycolicibacterium smegmatis and Mycolicibacterium fortuitum.	82.0643
LOR230C	Cutotype 2	ARO_3000410	sul1	Sul1 is a sulfonamide resistant dihydropteroate synthase of Gram-negative bacteria. It is linked to other resistance genes of class 1 integrons.	60.6762
LOR230C	Cutotype 2	ARO_3000566	tet(39)	Tet39 is a tetracycline efflux pump found in Gram-negative bacteria, including Brevundimonas, Stenotrophomonas, Enterobacter, Alcaligenes, Acinetobacter, and Providencia.	58.9371
LOR230C	Cutotype 2	ARO_3002680	catB8	catB8 is a plasmid or integron-encoded variant of the cat gene found in Klebsiella pneumoniae, Salmonella typhi and Pseudomonas aeruginosa	18.2303
LOR230C	Cutotype 2	ARO_3003109	msrE	MsrE is an ABC-F subfamily protein expressed to Klebsiella pneumoniae that confers resistance to erythromycin and streptogramin B antibiotics. It is associated with plasmid DNA. It is also 100% identical to ABC-F type ribosomal protection protein Msr(E) which is in multiple species.	14.0019
LOR230C	Cutotype 2	ARO_3003197	aadA25	streptomycin/spectinomycin resistance gene found in Pasteurella multocida isolated from bovine respiratory tract	5.14187
LOR230C	Cutotype 2	ARO_3004035	tetA(60)	tetA(60) is a subunit of tetAB(60), an ABC transporter that confers resistance to tetracycline and tigercycline identified by screening a human saliva metagenomic library in Escherichia coli, which is required for resistance.	2.72217
LOR230C	Cutotype 2	ARO_3004033	tetB(46)	tetB(46) is a subunit of tetAB(46), a heterodimeric ABC transporter, that is required for conferring tetracycline resistance in Streptococcus australis isolated from the oral cavity.	0.922462
LOR231C	Cutotype 2	ARO_3003974	Cutibacterium acnes gyrA conferring resistance to fluoroquinolones	Point mutations in Cutibacterium acnes gyrA protein known to confer resistance to fluoroquinolone antibiotics.	7071.44
LOR231C	Cutotype 2	ARO_3000181	tet(V)	TetV is a tetracycline efflux protein that has been found in Mycolicibacterium smegmatis and Mycolicibacterium fortuitum.	662.066
LOR231C	Cutotype 2	ARO_3003359	Streptomyces cinnamoneus EF-Tu mutants conferring resistance to elfamycin	Sequence variants of Streptomyces cinnamoneus elongation factor Tu that confer resistance to elfamycin antibiotics.	378.4
LOR231C	Cutotype 2	ARO_3000822	pmrA	PmrA is a MFS-type efflux pump expressed in Streptococcus pneumoniae that confers low-level resistance to norfloxacin, ciprofloxacin, and acriflavine.	97.9388
LOR231C	Cutotype 2	ARO_3003301	Staphylococcus aureus gyrB conferring resistance to aminocoumarin	Point mutation in Staphylococcus aureus resulting in aminocoumarin resistance	5.44104
LOR233C	Cutotype 2	ARO_3003974	Cutibacterium acnes gyrA conferring resistance to fluoroquinolones	Point mutations in Cutibacterium acnes gyrA protein known to confer resistance to fluoroquinolone antibiotics.	1433.41
LOR233C	Cutotype 2	ARO_3003359	Streptomyces cinnamoneus EF-Tu mutants conferring resistance to elfamycin	Sequence variants of Streptomyces cinnamoneus elongation factor Tu that confer resistance to elfamycin antibiotics.	315.579
LOR233C	Cutotype 2	ARO_3000181	tet(V)	TetV is a tetracycline efflux protein that has been found in Mycolicibacterium smegmatis and Mycolicibacterium fortuitum.	207.304
LOR233C	Cutotype 2	ARO_3002535	AAC(3)-IIc	AAC(3)-IIc is a plasmid-encoded aminoglycoside acetyltransferase in E. coli and P. aeruginosa	154.419
LOR233C	Cutotype 2	ARO_3000410	sul1	Sul1 is a sulfonamide resistant dihydropteroate synthase of Gram-negative bacteria. It is linked to other resistance genes of class 1 integrons.	124.147
LOR233C	Cutotype 2	ARO_3000412	sul2	Sul2 is a sulfonamide resistant dihydropteroate synthase of Gram-negative bacteria, usually found on small plasmids.	73.6839
LOR233C	Cutotype 2	ARO_3002639	APH(3'')-Ib	APH(3'')-Ib is an aminoglycoside phosphotransferase encoded by plasmids, transposons, integrative conjugative elements and chromosomes in Enterobacteriaceae and Pseudomonas spp.	40.003
LOR233C	Cutotype 2	ARO_3002255	CARB-16	CARB-16 is a beta-lactamase. From the Lahey list of IMP beta-lactamases.	25.615
LOR233C	Cutotype 2	ARO_3000596	ErmX	ErmX is a rRNA methyltransferase that protects the ribosome from inactivation due to antibiotic binding.	11.8214
LOR233C	Cutotype 2	ARO_3003291	Staphylococcus aureus rpoC conferring resistance to daptomycin	Point mutations that occurs in Staphylococcus aureus rpoC resulting in resistance to daptomycin	7.58678
LOR233C	Cutotype 2	ARO_3002660	APH(6)-Id	APH(6)-Id is an aminoglycoside phosphotransferase encoded by plasmids, integrative conjugative elements and chromosomal genomic islands in K. pneumoniae, Salmonella spp., E. coli, Shigella flexneri, Providencia alcalifaciens, Pseudomonas spp., V. cholerae, Edwardsiella tarda, Pasteurella multocida and Aeromonas bestiarum	5.98042
LOR233C	Cutotype 2	ARO_3003574	LpxC	The LpxC gene is widely known to be involved in the biosynthesis of lipid A in Gram-negative bacteria and mutations to this gene may cause resistance to antimicrobial peptides that target the outer membrane	5.31441
LOR233C	Cutotype 2	ARO_3000167	tet(C)	Tet(C) is a tetracycline efflux pump found in many species of Gram-negative bacteria. It is typically found in plasmid DNA.	1.51214
LOR233C	Cutotype 2	ARO_3002152	DHA-21	DHA-21 is a beta-lactamase. From the Lahey list of DHA beta-lactamases.	0.977851
LOR234C	Cutotype 2	ARO_3003974	Cutibacterium acnes gyrA conferring resistance to fluoroquinolones	Point mutations in Cutibacterium acnes gyrA protein known to confer resistance to fluoroquinolone antibiotics.	1264.17
LOR234C	Cutotype 2	ARO_3003359	Streptomyces cinnamoneus EF-Tu mutants conferring resistance to elfamycin	Sequence variants of Streptomyces cinnamoneus elongation factor Tu that confer resistance to elfamycin antibiotics.	588.171
LOR234C	Cutotype 2	ARO_3003923	oqxB	RND efflux pump conferring resistance to fluoroquinolone	208.534
LOR234C	Cutotype 2	ARO_3000181	tet(V)	TetV is a tetracycline efflux protein that has been found in Mycolicibacterium smegmatis and Mycolicibacterium fortuitum.	161.075
LOR234C	Cutotype 2	ARO_3000596	ErmX	ErmX is a rRNA methyltransferase that protects the ribosome from inactivation due to antibiotic binding.	78.7448
LOR234C	Cutotype 2	ARO_3003459	Mycobacterium tuberculosis gyrB mutant conferring resistance to fluoroquinolones	Point mutation in Mycobacterium tuberculosis gyrB resulting in fluoroquinolone resistance	20.9188
LOR234C	Cutotype 2	ARO_3003741	mphE	mphE is a macrolide phosphotransferase and resistance gene identified on a plasmid, pRSB105	17.9771
LOR234C	Cutotype 2	ARO_3002670	cat	cat is used to describe many variants of the chloramphenicol acetyltransferase gene in a range of organisms including Acinetobacter calcoaceticus, Agrobacterium tumefaciens, Bacillus clausii, Bacillus subtilis, Campylobacter coli, Enterococcus faecalis, Enterococcus faecium, Lactococcus lactis, Listeria monocytogenes, Listonella anguillarum Morganella morganii, Photobacterium damselae subsp. pisc…	11.7668
LOR234C	Cutotype 2	ARO_3003109	msrE	MsrE is an ABC-F subfamily protein expressed to Klebsiella pneumoniae that confers resistance to erythromycin and streptogramin B antibiotics. It is associated with plasmid DNA. It is also 100% identical to ABC-F type ribosomal protection protein Msr(E) which is in multiple species.	7.34336
LOR234C	Cutotype 2	ARO_3003197	aadA25	streptomycin/spectinomycin resistance gene found in Pasteurella multocida isolated from bovine respiratory tract	2.39695
LOR234C	Cutotype 2	ARO_3002660	APH(6)-Id	APH(6)-Id is an aminoglycoside phosphotransferase encoded by plasmids, integrative conjugative elements and chromosomal genomic islands in K. pneumoniae, Salmonella spp., E. coli, Shigella flexneri, Providencia alcalifaciens, Pseudomonas spp., V. cholerae, Edwardsiella tarda, Pasteurella multocida and Aeromonas bestiarum	1.11103
LOR235C	Cutotype 2	ARO_3003974	Cutibacterium acnes gyrA conferring resistance to fluoroquinolones	Point mutations in Cutibacterium acnes gyrA protein known to confer resistance to fluoroquinolone antibiotics.	3637.91
LOR235C	Cutotype 2	ARO_3003395	Mycobacterium tuberculosis rpsL mutations conferring resistance to Streptomycin	Ribosomal protein S12 stabilizes the highly conserved pseudoknot structure formed by 16S rRNA. Amino acid substitutions in RpsL affect the higher-order structure of 16S rRNA and confer streptomycin resistance by disrupting interactions between 16S rRNA and streptomycin.	304.818
LOR235C	Cutotype 2	ARO_3003359	Streptomyces cinnamoneus EF-Tu mutants conferring resistance to elfamycin	Sequence variants of Streptomyces cinnamoneus elongation factor Tu that confer resistance to elfamycin antibiotics.	282.421
LOR235C	Cutotype 2	ARO_3000181	tet(V)	TetV is a tetracycline efflux protein that has been found in Mycolicibacterium smegmatis and Mycolicibacterium fortuitum.	205.874
LOR235C	Cutotype 2	ARO_3000825	rob	robA is a positive regulator for the acrAB efflux genes, and is structurally similar to SoxS and MarA.	22.7737
LOR235C	Cutotype 2	ARO_3003583	basS	Histidine protein kinase sensor Lipid A modification gene; part of a two-component system involved in polymyxin resistance that senses high extracellular Fe(2+)	6.66548
LOR235C	Cutotype 2	ARO_3000616	mel	Mel, a homolog of MsrA, is an ABC-F subfamily protein associated with macrolide resistance. It is expressed on the same operon as mefA and mefE, both MFS-type efflux proteins that confer macrolide resistance.	6.32603
LOR235C	Cutotype 2	ARO_3001301	RlmA(II)	RlmA(II) is a methyltransferase found in Streptococcus pneumoniae and confers resistance to mycinamicin, tylosin and lincosamides. Specifically, this enzyme adds a methyl group to guanosine 748 (E. coli numbering) of 23S ribosomal RNA.	4.55475
LOR235C	Cutotype 2	ARO_3000516	emrR	EmrR is a negative regulator for the EmrAB-TolC multidrug efflux pump in E. coli. Mutations lead to EmrAB-TolC overexpression.	2.84672
LOR235C	Cutotype 2	ARO_3003197	aadA25	streptomycin/spectinomycin resistance gene found in Pasteurella multocida isolated from bovine respiratory tract	2.84672
LOR235C	Cutotype 2	ARO_3003109	msrE	MsrE is an ABC-F subfamily protein expressed to Klebsiella pneumoniae that confers resistance to erythromycin and streptogramin B antibiotics. It is associated with plasmid DNA. It is also 100% identical to ABC-F type ribosomal protection protein Msr(E) which is in multiple species.	2.5493
LOR235C	Cutotype 2	ARO_3000818	nalC	NalC is a repressor of PA3720-PA3719, which are positive regulators of MexAB-OprM. Thus, nalC mutants confer multidrug resistance.	2.42766
LOR235C	Cutotype 2	ARO_3000822	pmrA	PmrA is a MFS-type efflux pump expressed in Streptococcus pneumoniae that confers low-level resistance to norfloxacin, ciprofloxacin, and acriflavine.	2.07034
LOR235C	Cutotype 2	ARO_3002935	vanSE	vanSE is a vanS variant found in the vanE gene cluster	1.8219
LOR235C	Cutotype 2	ARO_3000676	H-NS	H-NS is a histone-like protein involved in global gene regulation in Gram-negative bacteria. It is a repressor of the membrane fusion protein genes acrE, mdtE, and emrK as well as nearby genes of many RND-type multidrug exporters.	1.8219
LOR235C	Cutotype 2	ARO_3000478	tet(33)	Tet33 is a tetracycline efflux pump found in Gram-positive bacteria, including Arthrobacter and Corynebacterium.	1.26326
LOR235C	Cutotype 2	ARO_3000566	tet(39)	Tet39 is a tetracycline efflux pump found in Gram-negative bacteria, including Brevundimonas, Stenotrophomonas, Enterobacter, Alcaligenes, Acinetobacter, and Providencia.	1.13869
LOR235C	Cutotype 2	ARO_3000391	norA	NorA is a multidrug efflux pump in Staphylococcus aureus that confers resistance to fluoroquinolones and other structurally unrelated antibiotics like acriflavine. It shares 30% similarity with NorA, and is a structural homolog of Bmr of Bacillus subtilis. It is regulated by arlRS and mgrA, the latter also known as NorR.	0.990162
LOR235C	Cutotype 2	ARO_3000596	ErmX	ErmX is a rRNA methyltransferase that protects the ribosome from inactivation due to antibiotic binding.	0.96227
LOR235C	Cutotype 2	ARO_3000025	patB	PatB is an ABC transporter of Streptococcus pneumoniae that interacts with PatA to confer fluoroquinolone resistance..	0.948905
LOR235C	Cutotype 2	ARO_3003046	qacA	qacA is a subunit of the qac multidrug efflux pump	0.420438
LOR235C	Cutotype 2	ARO_3000183	tet(Z)	TetZ is a tetracycline efflux protein found in Gram-positive bacteria (Corynebacterium and Lactobacillus). It is associated with plasmid DNA.	0.200355
LOR237C	Cutotype 2	ARO_3003974	Cutibacterium acnes gyrA conferring resistance to fluoroquinolones	Point mutations in Cutibacterium acnes gyrA protein known to confer resistance to fluoroquinolone antibiotics.	342.144
LOR237C	Cutotype 2	ARO_3003359	Streptomyces cinnamoneus EF-Tu mutants conferring resistance to elfamycin	Sequence variants of Streptomyces cinnamoneus elongation factor Tu that confer resistance to elfamycin antibiotics.	153.127
LOR237C	Cutotype 2	ARO_3000181	tet(V)	TetV is a tetracycline efflux protein that has been found in Mycolicibacterium smegmatis and Mycolicibacterium fortuitum.	84.4876
LOR237C	Cutotype 2	ARO_3000596	ErmX	ErmX is a rRNA methyltransferase that protects the ribosome from inactivation due to antibiotic binding.	65.2948
LOR237C	Cutotype 2	ARO_3002871	tet37	tet37 is a chromosome-encoded oxidoreductase isolated from an uncultured bacterium that confers resistance to tetracycline	22.7934
LOR237C	Cutotype 2	ARO_3000620	adeL	AdeL is a regulator of AdeFGH in Acinetobacter baumannii. AdeL mutations are associated with AdeFGH overexpression and multidrug resistance.	17.7282
LOR237C	Cutotype 2	ARO_3000478	tet(33)	Tet33 is a tetracycline efflux pump found in Gram-positive bacteria, including Arthrobacter and Corynebacterium.	10.4362
LOR237C	Cutotype 2	ARO_3003682	OpmH	OpmH is an outer membrane efflux protein required for triclosan-specific efflux pump function.	1.21565
LOR237C	Cutotype 2	ARO_3003046	qacA	qacA is a subunit of the qac multidrug efflux pump	0.701336
LOR237C	Cutotype 2	ARO_3001710	OXA-211	OXA-211 is a beta-lactamase found in Acinetobacter spp.	0.607825
LOR238C	Cutotype 2	ARO_3003974	Cutibacterium acnes gyrA conferring resistance to fluoroquinolones	Point mutations in Cutibacterium acnes gyrA protein known to confer resistance to fluoroquinolone antibiotics.	1211.43
LOR238C	Cutotype 2	ARO_3003359	Streptomyces cinnamoneus EF-Tu mutants conferring resistance to elfamycin	Sequence variants of Streptomyces cinnamoneus elongation factor Tu that confer resistance to elfamycin antibiotics.	378.724
LOR238C	Cutotype 2	ARO_3000181	tet(V)	TetV is a tetracycline efflux protein that has been found in Mycolicibacterium smegmatis and Mycolicibacterium fortuitum.	88.3087
LOR238C	Cutotype 2	ARO_3002535	AAC(3)-IIc	AAC(3)-IIc is a plasmid-encoded aminoglycoside acetyltransferase in E. coli and P. aeruginosa	67.6497
LOR238C	Cutotype 2	ARO_3000596	ErmX	ErmX is a rRNA methyltransferase that protects the ribosome from inactivation due to antibiotic binding.	33.5019
LOR238C	Cutotype 2	ARO_3000822	pmrA	PmrA is a MFS-type efflux pump expressed in Streptococcus pneumoniae that confers low-level resistance to norfloxacin, ciprofloxacin, and acriflavine.	14.6345
LOR238C	Cutotype 2	ARO_3003109	msrE	MsrE is an ABC-F subfamily protein expressed to Klebsiella pneumoniae that confers resistance to erythromycin and streptogramin B antibiotics. It is associated with plasmid DNA. It is also 100% identical to ABC-F type ribosomal protection protein Msr(E) which is in multiple species.	10.614
LOR238C	Cutotype 2	ARO_3001303	ErmO-srmA	ErmO (gene srmA) is a methyltransferase found in the spiramycin producer Streptomyces ambofaciens. Like other Erm enzymes, it catalyzes the methylation of A2058 of the 23S ribosomal RNA. Specifically, this enzyme transfers only one methyl group. The gene is responsible for self-resistance to spiramycin.	7.35906
LOR238C	Cutotype 2	ARO_3002317	KPC-7	KPC-7 is a beta-lactamase found in Klebsiella pneumoniae	6.43918
LOR238C	Cutotype 2	ARO_3000410	sul1	Sul1 is a sulfonamide resistant dihydropteroate synthase of Gram-negative bacteria. It is linked to other resistance genes of class 1 integrons.	6.39653
LOR238C	Cutotype 2	ARO_3002680	catB8	catB8 is a plasmid or integron-encoded variant of the cat gene found in Klebsiella pneumoniae, Salmonella typhi and Pseudomonas aeruginosa	5.2266
LOR238C	Cutotype 2	ARO_3000605	Erm(36)	ErmD confers MLSb phenotype.	4.11206
LOR238C	Cutotype 2	ARO_3000025	patB	PatB is an ABC transporter of Streptococcus pneumoniae that interacts with PatA to confer fluoroquinolone resistance..	3.8876
LOR238C	Cutotype 2	ARO_3003924	Haemophilus parainfluenzae gyrA conferring resistance to fluoroquinolones	Point mutation of Haemophilus parainfluenzae gyrA resulted in the lowered affinity between fluoroquinolones and GyrA. Thus, conferring resistance. Both Ser and Tyr are hydrophilic amino acids, however Tyr has an additional bulky hydrophobic group which could affect the interaction between the DNA gyrase with quinolones	3.72925
LOR238C	Cutotype 2	ARO_3000478	tet(33)	Tet33 is a tetracycline efflux pump found in Gram-positive bacteria, including Arthrobacter and Corynebacterium.	3.72063
LOR238C	Cutotype 2	ARO_3000616	mel	Mel, a homolog of MsrA, is an ABC-F subfamily protein associated with macrolide resistance. It is expressed on the same operon as mefA and mefE, both MFS-type efflux proteins that confer macrolide resistance.	2.92026
LOR238C	Cutotype 2	ARO_3002174	MIR-9	MIR-9 is a beta-lactamase. From the Lahey list of MIR beta-lactamases.	2.75965
LOR238C	Cutotype 2	ARO_3001398	OXA-3	OXA-3 is a beta-lactamase found in P. aeruginosa	2.42074
LOR238C	Cutotype 2	ARO_3000566	tet(39)	Tet39 is a tetracycline efflux pump found in Gram-negative bacteria, including Brevundimonas, Stenotrophomonas, Enterobacter, Alcaligenes, Acinetobacter, and Providencia.	2.24495
LOR238C	Cutotype 2	ARO_3000230	ANT(2'')-Ia	Plasmid or integron-encoded nucleotidylylation of 2-deoxystreptamine aminoglycosides at the hydroxyl group at position 2'' in P. aeruginosa, K. pneumoniae, Morganella morganii, E. coli, S. typhimurium, C. freundii and A. baumannii	1.64265
LOR238C	Cutotype 2	ARO_3000412	sul2	Sul2 is a sulfonamide resistant dihydropteroate synthase of Gram-negative bacteria, usually found on small plasmids.	1.25179
LOR238C	Cutotype 2	ARO_3003930	rpsJ	rpsJ is a tetracycline resistance protein identified in Neisseria gonorrhoeae. Tetracycline resistance is conferred by binding to the ribosome as a 30S ribosomal protection protein.	1.11276
LOR238C	Cutotype 2	ARO_3000250	ErmC	ErmC is a methyltransferase that catalyzes the methylation of A2058 of the 23S ribosomal RNA in two steps. Expression of ErmC is inducible by erythromycin. The leader peptide causes attenuation of the mRNA and stabilizes the structure preventing further translation. When erythromycin is present, it binds the leader peptide causing a change in conformation allowing for the expression of ErmC.	0.999872
LOR238C	Cutotype 2	ARO_3002646	APH(3')-IIc	APH(3')-IIc is a chromosomal-encoded aminoglycoside phosphotransferase in S. maltophilia	0.919882
LOR238C	Cutotype 2	ARO_3003905	ANT(4')-Ib	Kanamycin nucleotidyltransferase sequence from Staphylococcus aureus plasmid. Confers resistance to kanamycin, neomycin and other aminoglycosides	0.135012
LOR239C	Cutotype 2	ARO_3003974	Cutibacterium acnes gyrA conferring resistance to fluoroquinolones	Point mutations in Cutibacterium acnes gyrA protein known to confer resistance to fluoroquinolone antibiotics.	1177.44
LOR239C	Cutotype 2	ARO_3003359	Streptomyces cinnamoneus EF-Tu mutants conferring resistance to elfamycin	Sequence variants of Streptomyces cinnamoneus elongation factor Tu that confer resistance to elfamycin antibiotics.	224.19
LOR239C	Cutotype 2	ARO_3002644	APH(3')-IIa	APH(3')-IIa is a transposon-encoded aminoglycoside phosphotransferase in E. coli	72.8079
LOR239C	Cutotype 2	ARO_3003748	oleC	oleC is an ABC transporter isolated from Streptomyces antibioticus and is involved in oleandomycin secretion.	69.2341
LOR239C	Cutotype 2	ARO_3000596	ErmX	ErmX is a rRNA methyltransferase that protects the ribosome from inactivation due to antibiotic binding.	55.4506
LOR239C	Cutotype 2	ARO_3000181	tet(V)	TetV is a tetracycline efflux protein that has been found in Mycolicibacterium smegmatis and Mycolicibacterium fortuitum.	49.8486
LOR239C	Cutotype 2	ARO_3000616	mel	Mel, a homolog of MsrA, is an ABC-F subfamily protein associated with macrolide resistance. It is expressed on the same operon as mefA and mefE, both MFS-type efflux proteins that confer macrolide resistance.	48.0792
LOR239C	Cutotype 2	ARO_3001388	TEM-211	From the Lahey list of beta-lactamases. Not yet released.	38.9442
LOR239C	Cutotype 2	ARO_3002642	APH(3')-Ib	APH(3')-Ib is a plasmid-encoded aminoglycoside phosphotransferase in E. coli	14.5834
LOR239C	Cutotype 2	ARO_3000025	patB	PatB is an ABC transporter of Streptococcus pneumoniae that interacts with PatA to confer fluoroquinolone resistance..	14.4238
LOR239C	Cutotype 2	ARO_3000412	sul2	Sul2 is a sulfonamide resistant dihydropteroate synthase of Gram-negative bacteria, usually found on small plasmids.	10.3851
LOR239C	Cutotype 2	ARO_3003378	Escherichia coli marR mutant conferring antibiotic resistance	MarR is a repressor of the mar operon marRAB, thus regulating the expression of marA, the activator of multidrug efflux pump AcrAB.	6.92341
LOR239C	Cutotype 2	ARO_3001301	RlmA(II)	RlmA(II) is a methyltransferase found in Streptococcus pneumoniae and confers resistance to mycinamicin, tylosin and lincosamides. Specifically, this enzyme adds a methyl group to guanosine 748 (E. coli numbering) of 23S ribosomal RNA.	2.88475
LOR239C	Cutotype 2	ARO_3000594	ErmR	ErmR is a methyltransferase found in the erythromycin producer Aeromicrobium erythreum. Like other Erm enzymes, it catalyzes the methylation of A2058 of the 23S ribosomal RNA. The gene is found within the erythromycin biosynthetic cluster and is responsible for self-resistance.	1.38468
LOR240C	Cutotype 2	ARO_3003974	Cutibacterium acnes gyrA conferring resistance to fluoroquinolones	Point mutations in Cutibacterium acnes gyrA protein known to confer resistance to fluoroquinolone antibiotics.	2615.01
LOR240C	Cutotype 2	ARO_3000596	ErmX	ErmX is a rRNA methyltransferase that protects the ribosome from inactivation due to antibiotic binding.	572.807
LOR240C	Cutotype 2	ARO_3003359	Streptomyces cinnamoneus EF-Tu mutants conferring resistance to elfamycin	Sequence variants of Streptomyces cinnamoneus elongation factor Tu that confer resistance to elfamycin antibiotics.	454.768
LOR240C	Cutotype 2	ARO_3000181	tet(V)	TetV is a tetracycline efflux protein that has been found in Mycolicibacterium smegmatis and Mycolicibacterium fortuitum.	127.933
LOR240C	Cutotype 2	ARO_3000410	sul1	Sul1 is a sulfonamide resistant dihydropteroate synthase of Gram-negative bacteria. It is linked to other resistance genes of class 1 integrons.	20.2945
LOR240C	Cutotype 2	ARO_3001303	ErmO-srmA	ErmO (gene srmA) is a methyltransferase found in the spiramycin producer Streptomyces ambofaciens. Like other Erm enzymes, it catalyzes the methylation of A2058 of the 23S ribosomal RNA. Specifically, this enzyme transfers only one methyl group. The gene is responsible for self-resistance to spiramycin.	9.96878
LOR240C	Cutotype 2	ARO_3003836	qacH	qacH is a subunit of the qac multidrug efflux pump in Staphylococcus saprophyticus	8.03934
LOR240C	Cutotype 2	ARO_3003684	Pseudomonas aeruginosa gyrA conferring resistance to fluoroquinolones	Point mutation of Pseudomonas aeruginosa gyrA resulted in the lowered affinity between fluoroquinolones and gyrA. Thus, conferring resistance.	2.21528
LOR240C	Cutotype 2	ARO_3003459	Mycobacterium tuberculosis gyrB mutant conferring resistance to fluoroquinolones	Point mutation in Mycobacterium tuberculosis gyrB resulting in fluoroquinolone resistance	1.88803
LOR240C	Cutotype 2	ARO_3000573	tet(43)	Tet(43) is a tetracycline resistance gene with unknown origins, isolated from metagenomic DNA.	0.553821
LOR241C	Cutotype 2	ARO_3002644	APH(3')-IIa	APH(3')-IIa is a transposon-encoded aminoglycoside phosphotransferase in E. coli	141.008
LOR241C	Cutotype 2	ARO_3003359	Streptomyces cinnamoneus EF-Tu mutants conferring resistance to elfamycin	Sequence variants of Streptomyces cinnamoneus elongation factor Tu that confer resistance to elfamycin antibiotics.	93.7782
LOR241C	Cutotype 2	ARO_3003974	Cutibacterium acnes gyrA conferring resistance to fluoroquinolones	Point mutations in Cutibacterium acnes gyrA protein known to confer resistance to fluoroquinolone antibiotics.	70.7355
LOR241C	Cutotype 2	ARO_3000025	patB	PatB is an ABC transporter of Streptococcus pneumoniae that interacts with PatA to confer fluoroquinolone resistance..	69.8452
LOR241C	Cutotype 2	ARO_3001388	TEM-211	From the Lahey list of beta-lactamases. Not yet released.	68.4748
LOR241C	Cutotype 2	ARO_3000254	emrY	emrY is a multidrug transport that moves substrates across the inner membrane of the Gram-negative E. coli. It is a homolog of emrB.	51.578
LOR241C	Cutotype 2	ARO_3000181	tet(V)	TetV is a tetracycline efflux protein that has been found in Mycolicibacterium smegmatis and Mycolicibacterium fortuitum.	20.6312
LOR241C	Cutotype 2	ARO_3003511	Escherichia coli soxS with mutation conferring antibiotic resistance	SoxS is a global regulator that up-regulates the expression of AcrAB efflux genes. It also reduces OmpF expression to decrease cell membrane permeability.	20.3597
LOR241C	Cutotype 2	ARO_3004039	Escherichia coli emrE	Member of the small MDR (multidrug resistance) family of transporters; in Escherichia coli this protein provides resistance against a number of positively charged compounds including ethidium bromide and erythromycin; proton-dependent secondary transporter which exchanges protons for compound translocation	19.8377
LOR241C	Cutotype 2	ARO_3000410	sul1	Sul1 is a sulfonamide resistant dihydropteroate synthase of Gram-negative bacteria. It is linked to other resistance genes of class 1 integrons.	7.68546
LOR241C	Cutotype 2	ARO_3003046	qacA	qacA is a subunit of the qac multidrug efflux pump	4.76105
LOR241C	Cutotype 2	ARO_3000596	ErmX	ErmX is a rRNA methyltransferase that protects the ribosome from inactivation due to antibiotic binding.	2.72419
LOR242C	Cutotype 2	ARO_3003359	Streptomyces cinnamoneus EF-Tu mutants conferring resistance to elfamycin	Sequence variants of Streptomyces cinnamoneus elongation factor Tu that confer resistance to elfamycin antibiotics.	661.125
LOR242C	Cutotype 2	ARO_3003974	Cutibacterium acnes gyrA conferring resistance to fluoroquinolones	Point mutations in Cutibacterium acnes gyrA protein known to confer resistance to fluoroquinolone antibiotics.	271.405
LOR242C	Cutotype 2	ARO_3000596	ErmX	ErmX is a rRNA methyltransferase that protects the ribosome from inactivation due to antibiotic binding.	33.0819
LOR242C	Cutotype 2	ARO_3000605	Erm(36)	ErmD confers MLSb phenotype.	26.2269
LOR242C	Cutotype 2	ARO_3003395	Mycobacterium tuberculosis rpsL mutations conferring resistance to Streptomycin	Ribosomal protein S12 stabilizes the highly conserved pseudoknot structure formed by 16S rRNA. Amino acid substitutions in RpsL affect the higher-order structure of 16S rRNA and confer streptomycin resistance by disrupting interactions between 16S rRNA and streptomycin.	17.482
LOR242C	Cutotype 2	ARO_3003052	smeB	smeB is the inner membrane multidrug exporter of the efflux complex smeABC in Stenotrophomonas maltophilia	8.94336
LOR242C	Cutotype 2	ARO_3000410	sul1	Sul1 is a sulfonamide resistant dihydropteroate synthase of Gram-negative bacteria. It is linked to other resistance genes of class 1 integrons.	7.98704
LOR242C	Cutotype 2	ARO_3003055	smeD	smeD is the membrane fusion protein of the smeDEF multidrug efflux complex in Stenotrophomonas maltophilia	5.12928
LOR242C	Cutotype 2	ARO_3003057	smeF	smeF is an outer membrane multidrug efflux protein of the smeDEF complex in Stenotrophomonas maltophilia	4.54533
LOR242C	Cutotype 2	ARO_3003459	Mycobacterium tuberculosis gyrB mutant conferring resistance to fluoroquinolones	Point mutation in Mycobacterium tuberculosis gyrB resulting in fluoroquinolone resistance	4.30429
LOR242C	Cutotype 2	ARO_3001710	OXA-211	OXA-211 is a beta-lactamase found in Acinetobacter spp.	3.45056
LOR242C	Cutotype 2	ARO_3000174	tet(G)	TetG is a tetracycline efflux protein found in Gram-negative bacteria. The encoding gene is found in both chromosomal and plasmid DNA where it is frequently linked to the floR, sul1, and cmlA9 genes which encode proteins that can confer florfenicol/chloramphenicol, sulfamethoxazole, and chloramphenicol resistance, respectively.	3.25997
LOR242C	Cutotype 2	ARO_3000181	tet(V)	TetV is a tetracycline efflux protein that has been found in Mycolicibacterium smegmatis and Mycolicibacterium fortuitum.	3.03022
LOR242C	Cutotype 2	ARO_3003071	mphF	mphF is a macrolide phosphotransferase and resistance gene identified on the IncP plasmid pRSB111	2.86198
LOR242C	Cutotype 2	ARO_3002185	MOX-6	MOX-6 is a beta-lactamase found in Klebsiella pneumoniae	2.65144
LOR242C	Cutotype 2	ARO_3002594	AAC(6')-IIa	AAC(6')-IIa is an aminoglycoside acetyltransferase encoded by plasmids and integrons in P. aeruginosa and S. enterica	2.36736
LOR242C	Cutotype 2	ARO_3002174	MIR-9	MIR-9 is a beta-lactamase. From the Lahey list of MIR beta-lactamases.	2.27267
LOR242C	Cutotype 2	ARO_3002639	APH(3'')-Ib	APH(3'')-Ib is an aminoglycoside phosphotransferase encoded by plasmids, transposons, integrative conjugative elements and chromosomes in Enterobacteriaceae and Pseudomonas spp.	1.91948
LOR242C	Cutotype 2	ARO_3003030	MexV	MexV is the membrane fusion protein of the MexVW-OprM multidrug efflux complex.	1.7045
LOR242C	Cutotype 2	ARO_3004045	Escherichia coli fabI mutations conferring resistance to isoniazid and triclosan	fabI is a enoyl-acyl carrier reductase used in lipid metabolism and fatty acid biosynthesis. The bacterial biocide Triclosan blocks the final reduction step in fatty acid elongation, inhibiting biosynthesis. Point mutations in fabI can confer resistance to Triclosan and Isoniazid	1.57824
LOR242C	Cutotype 2	ARO_3002152	DHA-21	DHA-21 is a beta-lactamase. From the Lahey list of DHA beta-lactamases.	1.51511
LOR242C	Cutotype 2	ARO_3002680	catB8	catB8 is a plasmid or integron-encoded variant of the cat gene found in Klebsiella pneumoniae, Salmonella typhi and Pseudomonas aeruginosa	1.49517
LOR242C	Cutotype 2	ARO_3001398	OXA-3	OXA-3 is a beta-lactamase found in P. aeruginosa	1.39134
LOR242C	Cutotype 2	ARO_3002788	QnrD1	QnrD1 is a plasmid-mediated quinolone resistance protein found in Salmonella enterica	1.23514
LOR242C	Cutotype 2	ARO_3002871	tet37	tet37 is a chromosome-encoded oxidoreductase isolated from an uncultured bacterium that confers resistance to tetracycline	1.18368
LOR242C	Cutotype 2	ARO_3003109	msrE	MsrE is an ABC-F subfamily protein expressed to Klebsiella pneumoniae that confers resistance to erythromycin and streptogramin B antibiotics. It is associated with plasmid DNA. It is also 100% identical to ABC-F type ribosomal protection protein Msr(E) which is in multiple species.	0.810571
LOR242C	Cutotype 2	ARO_3002277	VIM-7	VIM-7 is a beta-lactamase found in Pseudomonas aeruginosa	0.78912
LOR242C	Cutotype 2	ARO_3001303	ErmO-srmA	ErmO (gene srmA) is a methyltransferase found in the spiramycin producer Streptomyces ambofaciens. Like other Erm enzymes, it catalyzes the methylation of A2058 of the 23S ribosomal RNA. Specifically, this enzyme transfers only one methyl group. The gene is responsible for self-resistance to spiramycin.	0.757555
LOR242C	Cutotype 2	ARO_3002363	PER-1	PER-1 is a beta-lactamase found in Pseudomonas aeruginosa	0.39456
LOR242C	Cutotype 2	ARO_3000516	emrR	EmrR is a negative regulator for the EmrAB-TolC multidrug efflux pump in E. coli. Mutations lead to EmrAB-TolC overexpression.	0.39456
LOR242C	Cutotype 2	ARO_3002854	dfrA1	dfrA1 is an integron-encoded dihydrofolate reductase	0.39456
LOR242C	Cutotype 2	ARO_3002894	otrC	otrC is a tetracycline resistance efflux pump found in Streptomyces rimosus	0.378778
LOR242C	Cutotype 2	ARO_3002646	APH(3')-IIc	APH(3')-IIc is a chromosomal-encoded aminoglycoside phosphotransferase in S. maltophilia	0.378778
LOR242C	Cutotype 2	ARO_3003051	smeA	smeA is the membrane fusion protein of the smeABC multidrug efflux complex in Stenotrophomonas maltophilia	0.14494
LOR242C	Cutotype 2	ARO_3003920	pgpB	A gene that produces the protein lipid A 4'-phosphatase	0.0917878
LOR242C	Cutotype 2	ARO_3000478	tet(33)	Tet33 is a tetracycline efflux pump found in Gram-positive bacteria, including Arthrobacter and Corynebacterium.	0.0437725
LOR243C	Cutotype 2	ARO_3003974	Cutibacterium acnes gyrA conferring resistance to fluoroquinolones	Point mutations in Cutibacterium acnes gyrA protein known to confer resistance to fluoroquinolone antibiotics.	1035.41
LOR243C	Cutotype 2	ARO_3003359	Streptomyces cinnamoneus EF-Tu mutants conferring resistance to elfamycin	Sequence variants of Streptomyces cinnamoneus elongation factor Tu that confer resistance to elfamycin antibiotics.	263.881
LOR243C	Cutotype 2	ARO_3000181	tet(V)	TetV is a tetracycline efflux protein that has been found in Mycolicibacterium smegmatis and Mycolicibacterium fortuitum.	103.468
LOR243C	Cutotype 2	ARO_3000410	sul1	Sul1 is a sulfonamide resistant dihydropteroate synthase of Gram-negative bacteria. It is linked to other resistance genes of class 1 integrons.	83.671
LOR243C	Cutotype 2	ARO_3002535	AAC(3)-IIc	AAC(3)-IIc is a plasmid-encoded aminoglycoside acetyltransferase in E. coli and P. aeruginosa	66.0714
LOR243C	Cutotype 2	ARO_3002884	iri	iri is a monooxygenase that confers resistance to rifampin found in Rhodococcus hoagii	52.79
LOR243C	Cutotype 2	ARO_3003684	Pseudomonas aeruginosa gyrA conferring resistance to fluoroquinolones	Point mutation of Pseudomonas aeruginosa gyrA resulted in the lowered affinity between fluoroquinolones and gyrA. Thus, conferring resistance.	47.1591
LOR243C	Cutotype 2	ARO_3000596	ErmX	ErmX is a rRNA methyltransferase that protects the ribosome from inactivation due to antibiotic binding.	46.8821
LOR243C	Cutotype 2	ARO_3003109	msrE	MsrE is an ABC-F subfamily protein expressed to Klebsiella pneumoniae that confers resistance to erythromycin and streptogramin B antibiotics. It is associated with plasmid DNA. It is also 100% identical to ABC-F type ribosomal protection protein Msr(E) which is in multiple species.	36.2351
LOR243C	Cutotype 2	ARO_3003511	Escherichia coli soxS with mutation conferring antibiotic resistance	SoxS is a global regulator that up-regulates the expression of AcrAB efflux genes. It also reduces OmpF expression to decrease cell membrane permeability.	13.8039
LOR243C	Cutotype 2	ARO_3003378	Escherichia coli marR mutant conferring antibiotic resistance	MarR is a repressor of the mar operon marRAB, thus regulating the expression of marA, the activator of multidrug efflux pump AcrAB.	2.81547
LOR243C	Cutotype 2	ARO_3002646	APH(3')-IIc	APH(3')-IIc is a chromosomal-encoded aminoglycoside phosphotransferase in S. maltophilia	1.40773
LOR243C	Cutotype 2	ARO_3001303	ErmO-srmA	ErmO (gene srmA) is a methyltransferase found in the spiramycin producer Streptomyces ambofaciens. Like other Erm enzymes, it catalyzes the methylation of A2058 of the 23S ribosomal RNA. Specifically, this enzyme transfers only one methyl group. The gene is responsible for self-resistance to spiramycin.	0.703867
LOR246C	Cutotype 2	ARO_3003974	Cutibacterium acnes gyrA conferring resistance to fluoroquinolones	Point mutations in Cutibacterium acnes gyrA protein known to confer resistance to fluoroquinolone antibiotics.	2564.58
LOR246C	Cutotype 2	ARO_3003359	Streptomyces cinnamoneus EF-Tu mutants conferring resistance to elfamycin	Sequence variants of Streptomyces cinnamoneus elongation factor Tu that confer resistance to elfamycin antibiotics.	588.797
LOR246C	Cutotype 2	ARO_3000596	ErmX	ErmX is a rRNA methyltransferase that protects the ribosome from inactivation due to antibiotic binding.	297.54
LOR246C	Cutotype 2	ARO_3000181	tet(V)	TetV is a tetracycline efflux protein that has been found in Mycolicibacterium smegmatis and Mycolicibacterium fortuitum.	257.103
LOR246C	Cutotype 2	ARO_3003585	Klebsiella mutant PhoP conferring antibiotic resistance to colistin	A mutant phoP activates pmrHFIJKLM expression responsible for L-aminoarabinose synthesis and polymyxin resistance, by way of alteration of negative charge	16.3969
LOR246C	Cutotype 2	ARO_3003459	Mycobacterium tuberculosis gyrB mutant conferring resistance to fluoroquinolones	Point mutation in Mycobacterium tuberculosis gyrB resulting in fluoroquinolone resistance	1.49063
LOR246C	Cutotype 2	ARO_3002647	APH(3')-IIIa	APH(3')-IIIa is a plasmid-encoded aminoglycoside phosphotransferase in S. aureus and Enterococcus spp.	1.33205
LOR246C	Cutotype 2	ARO_3002605	aadA5	aadA5 is an aminoglycoside nucleotidyltransferase gene encoded by plasmids, transposons and integrons in E. coli, K. pneumoniae, Kluyvera georgiana, P. aeruginosa and E. cloacae	1.31175
LOR246C	Cutotype 2	ARO_3000410	sul1	Sul1 is a sulfonamide resistant dihydropteroate synthase of Gram-negative bacteria. It is linked to other resistance genes of class 1 integrons.	0.651532
LOR248C	Cutotype 2	ARO_3003974	Cutibacterium acnes gyrA conferring resistance to fluoroquinolones	Point mutations in Cutibacterium acnes gyrA protein known to confer resistance to fluoroquinolone antibiotics.	733.605
LOR248C	Cutotype 2	ARO_3000596	ErmX	ErmX is a rRNA methyltransferase that protects the ribosome from inactivation due to antibiotic binding.	729.041
LOR248C	Cutotype 2	ARO_3003359	Streptomyces cinnamoneus EF-Tu mutants conferring resistance to elfamycin	Sequence variants of Streptomyces cinnamoneus elongation factor Tu that confer resistance to elfamycin antibiotics.	140.527
LOR248C	Cutotype 2	ARO_3002642	APH(3')-Ib	APH(3')-Ib is a plasmid-encoded aminoglycoside phosphotransferase in E. coli	64.1342
LOR248C	Cutotype 2	ARO_3000181	tet(V)	TetV is a tetracycline efflux protein that has been found in Mycolicibacterium smegmatis and Mycolicibacterium fortuitum.	24.7328
LOR248C	Cutotype 2	ARO_3000173	tet(E)	TetE is a tetracycline efflux pump found in many Gram-negative bacteria, especially those in water environments. The gene is found on large plasmids.	21.5454
LOR248C	Cutotype 2	ARO_3000412	sul2	Sul2 is a sulfonamide resistant dihydropteroate synthase of Gram-negative bacteria, usually found on small plasmids.	3.94672
LOR248C	Cutotype 2	ARO_3002930	vanRO	vanRO is a vanR variant found in the vanO gene cluster	3.22041
LOR248C	Cutotype 2	ARO_3003684	Pseudomonas aeruginosa gyrA conferring resistance to fluoroquinolones	Point mutation of Pseudomonas aeruginosa gyrA resulted in the lowered affinity between fluoroquinolones and gyrA. Thus, conferring resistance.	3.0916
LOR249C	Cutotype 2	ARO_3003974	Cutibacterium acnes gyrA conferring resistance to fluoroquinolones	Point mutations in Cutibacterium acnes gyrA protein known to confer resistance to fluoroquinolone antibiotics.	8365.07
LOR249C	Cutotype 2	ARO_3003359	Streptomyces cinnamoneus EF-Tu mutants conferring resistance to elfamycin	Sequence variants of Streptomyces cinnamoneus elongation factor Tu that confer resistance to elfamycin antibiotics.	616.805
LOR249C	Cutotype 2	ARO_3000181	tet(V)	TetV is a tetracycline efflux protein that has been found in Mycolicibacterium smegmatis and Mycolicibacterium fortuitum.	549.623
LOR249C	Cutotype 2	ARO_3000596	ErmX	ErmX is a rRNA methyltransferase that protects the ribosome from inactivation due to antibiotic binding.	287.601
LOR249C	Cutotype 2	ARO_3002644	APH(3')-IIa	APH(3')-IIa is a transposon-encoded aminoglycoside phosphotransferase in E. coli	40.6827
LOR249C	Cutotype 2	ARO_3002705	floR	floR is a plasmid or chromosome-encoded chloramphenicol exporter that is found in Bordetella bronchiseptica, Escherichia coli, Klebsiella pneumoniae, Salmonella enterica subsp. enterica serovar Typhimurium str. DT104 and Vibrio cholerae	6.40752
LOR254C	Cutotype 2	ARO_3003974	Cutibacterium acnes gyrA conferring resistance to fluoroquinolones	Point mutations in Cutibacterium acnes gyrA protein known to confer resistance to fluoroquinolone antibiotics.	5243.02
LOR254C	Cutotype 2	ARO_3000596	ErmX	ErmX is a rRNA methyltransferase that protects the ribosome from inactivation due to antibiotic binding.	856.882
LOR254C	Cutotype 2	ARO_3003359	Streptomyces cinnamoneus EF-Tu mutants conferring resistance to elfamycin	Sequence variants of Streptomyces cinnamoneus elongation factor Tu that confer resistance to elfamycin antibiotics.	478.15
LOR254C	Cutotype 2	ARO_3000181	tet(V)	TetV is a tetracycline efflux protein that has been found in Mycolicibacterium smegmatis and Mycolicibacterium fortuitum.	233.762
LOR254C	Cutotype 2	ARO_3002644	APH(3')-IIa	APH(3')-IIa is a transposon-encoded aminoglycoside phosphotransferase in E. coli	29.0388
LOR254C	Cutotype 2	ARO_3002595	AAC(6')-IIb	AAC(6')-IIb is an integron-encoded aminoglycoside acetyltransferase in P. fluorescens	3.52902
LOR258C	Cutotype 2	ARO_3003974	Cutibacterium acnes gyrA conferring resistance to fluoroquinolones	Point mutations in Cutibacterium acnes gyrA protein known to confer resistance to fluoroquinolone antibiotics.	4217.56
LOR258C	Cutotype 2	ARO_3003359	Streptomyces cinnamoneus EF-Tu mutants conferring resistance to elfamycin	Sequence variants of Streptomyces cinnamoneus elongation factor Tu that confer resistance to elfamycin antibiotics.	515.14
LOR258C	Cutotype 2	ARO_3000181	tet(V)	TetV is a tetracycline efflux protein that has been found in Mycolicibacterium smegmatis and Mycolicibacterium fortuitum.	240.822
LOR258C	Cutotype 2	ARO_3000596	ErmX	ErmX is a rRNA methyltransferase that protects the ribosome from inactivation due to antibiotic binding.	117.555
LOR258C	Cutotype 2	ARO_3003381	Escherichia coli soxR with mutation conferring antibiotic resistance	SoxR is a sensory protein that upregulates soxS expression in the presence of redox-cycling drugs. This stress response leads to the expression many multidrug efflux pumps.	28.5405
LOR258C	Cutotype 2	ARO_3000410	sul1	Sul1 is a sulfonamide resistant dihydropteroate synthase of Gram-negative bacteria. It is linked to other resistance genes of class 1 integrons.	18.7255
LOR258C	Cutotype 2	ARO_3002644	APH(3')-IIa	APH(3')-IIa is a transposon-encoded aminoglycoside phosphotransferase in E. coli	5.15016
LOR258C	Cutotype 2	ARO_3002680	catB8	catB8 is a plasmid or integron-encoded variant of the cat gene found in Klebsiella pneumoniae, Salmonella typhi and Pseudomonas aeruginosa	4.42733
LOR258C	Cutotype 2	ARO_3001388	TEM-211	From the Lahey list of beta-lactamases. Not yet released.	1.50213
LOR258C	Cutotype 2	ARO_3004039	Escherichia coli emrE	Member of the small MDR (multidrug resistance) family of transporters; in Escherichia coli this protein provides resistance against a number of positively charged compounds including ethidium bromide and erythromycin; proton-dependent secondary transporter which exchanges protons for compound translocation	0.924388
LOR258C	Cutotype 2	ARO_3003930	rpsJ	rpsJ is a tetracycline resistance protein identified in Neisseria gonorrhoeae. Tetracycline resistance is conferred by binding to the ribosome as a 30S ribosomal protection protein.	0.290735
LOR259C	Cutotype 2	ARO_3003974	Cutibacterium acnes gyrA conferring resistance to fluoroquinolones	Point mutations in Cutibacterium acnes gyrA protein known to confer resistance to fluoroquinolone antibiotics.	4665.26
LOR259C	Cutotype 2	ARO_3003359	Streptomyces cinnamoneus EF-Tu mutants conferring resistance to elfamycin	Sequence variants of Streptomyces cinnamoneus elongation factor Tu that confer resistance to elfamycin antibiotics.	589.367
LOR259C	Cutotype 2	ARO_3000181	tet(V)	TetV is a tetracycline efflux protein that has been found in Mycolicibacterium smegmatis and Mycolicibacterium fortuitum.	241.711
LOR259C	Cutotype 2	ARO_3000596	ErmX	ErmX is a rRNA methyltransferase that protects the ribosome from inactivation due to antibiotic binding.	33.883
LOR259C	Cutotype 2	ARO_3000791	mdsC	MdsC is the outer membrane channel of the multidrug and metal efflux complex MdsABC.	19.8449
LOR259C	Cutotype 2	ARO_3003380	Klebsiella pneumoniae ramR mutants	RamR is a repressor that regulates RamA expression. Mutations lead to the upregulation of AcrAB, which is positively regulated by RamA.	10.6312
LOR259C	Cutotype 2	ARO_3000412	sul2	Sul2 is a sulfonamide resistant dihydropteroate synthase of Gram-negative bacteria, usually found on small plasmids.	8.68215
LOR259C	Cutotype 2	ARO_3003395	Mycobacterium tuberculosis rpsL mutations conferring resistance to Streptomycin	Ribosomal protein S12 stabilizes the highly conserved pseudoknot structure formed by 16S rRNA. Amino acid substitutions in RpsL affect the higher-order structure of 16S rRNA and confer streptomycin resistance by disrupting interactions between 16S rRNA and streptomycin.	6.86939
LOR259C	Cutotype 2	ARO_3002185	MOX-6	MOX-6 is a beta-lactamase found in Klebsiella pneumoniae	6.55745
LOR259C	Cutotype 2	ARO_3003459	Mycobacterium tuberculosis gyrB mutant conferring resistance to fluoroquinolones	Point mutation in Mycobacterium tuberculosis gyrB resulting in fluoroquinolone resistance	5.41225
LOR259C	Cutotype 2	ARO_3001710	OXA-211	OXA-211 is a beta-lactamase found in Acinetobacter spp.	3.67562
LOR259C	Cutotype 2	ARO_3002639	APH(3'')-Ib	APH(3'')-Ib is an aminoglycoside phosphotransferase encoded by plasmids, transposons, integrative conjugative elements and chromosomes in Enterobacteriaceae and Pseudomonas spp.	3.50204
LOR259C	Cutotype 2	ARO_3000822	pmrA	PmrA is a MFS-type efflux pump expressed in Streptococcus pneumoniae that confers low-level resistance to norfloxacin, ciprofloxacin, and acriflavine.	2.70612
LOR259C	Cutotype 2	ARO_3003685	Pseudomonas aeruginosa parE conferring resistance to fluoroquinolones	Point mutation in Pseudomonas aeruginosa parE resulting in sensitivity to fluoroquinolones (ciprofloxacin). In combination with a gyrase mutation (gyrA or gyrB), it confers a high level of resistance to ciprofloxacin.	1.35306
LOR260C	Cutotype 2	ARO_3003974	Cutibacterium acnes gyrA conferring resistance to fluoroquinolones	Point mutations in Cutibacterium acnes gyrA protein known to confer resistance to fluoroquinolone antibiotics.	1042.73
LOR260C	Cutotype 2	ARO_3003359	Streptomyces cinnamoneus EF-Tu mutants conferring resistance to elfamycin	Sequence variants of Streptomyces cinnamoneus elongation factor Tu that confer resistance to elfamycin antibiotics.	522.326
LOR260C	Cutotype 2	ARO_3002644	APH(3')-IIa	APH(3')-IIa is a transposon-encoded aminoglycoside phosphotransferase in E. coli	93.4744
LOR260C	Cutotype 2	ARO_3000596	ErmX	ErmX is a rRNA methyltransferase that protects the ribosome from inactivation due to antibiotic binding.	85.3751
LOR260C	Cutotype 2	ARO_3000181	tet(V)	TetV is a tetracycline efflux protein that has been found in Mycolicibacterium smegmatis and Mycolicibacterium fortuitum.	64.7663
LOR260C	Cutotype 2	ARO_3001214	mdtM	Multidrug resistance protein MdtM	29.1448
LOR260C	Cutotype 2	ARO_3002598	ANT(3'')-Ii-AAC(6')-IId fusion protein	ANT(3'')-Ii-AAC(6')-Iid is an integron-encoded aminoglycoside acetyltransferase in S. marcescens.	6.74649
LOR260C	Cutotype 2	ARO_3000174	tet(G)	TetG is a tetracycline efflux protein found in Gram-negative bacteria. The encoding gene is found in both chromosomal and plasmid DNA where it is frequently linked to the floR, sul1, and cmlA9 genes which encode proteins that can confer florfenicol/chloramphenicol, sulfamethoxazole, and chloramphenicol resistance, respectively.	3.48384
LOR260C	Cutotype 2	ARO_3001303	ErmO-srmA	ErmO (gene srmA) is a methyltransferase found in the spiramycin producer Streptomyces ambofaciens. Like other Erm enzymes, it catalyzes the methylation of A2058 of the 23S ribosomal RNA. Specifically, this enzyme transfers only one methyl group. The gene is responsible for self-resistance to spiramycin.	0.404789
LOR260C	Cutotype 2	ARO_3002646	APH(3')-IIc	APH(3')-IIc is a chromosomal-encoded aminoglycoside phosphotransferase in S. maltophilia	0.404789
LOR262C	Cutotype 2	ARO_3003974	Cutibacterium acnes gyrA conferring resistance to fluoroquinolones	Point mutations in Cutibacterium acnes gyrA protein known to confer resistance to fluoroquinolone antibiotics.	1903.66
LOR262C	Cutotype 2	ARO_3003359	Streptomyces cinnamoneus EF-Tu mutants conferring resistance to elfamycin	Sequence variants of Streptomyces cinnamoneus elongation factor Tu that confer resistance to elfamycin antibiotics.	429.276
LOR262C	Cutotype 2	ARO_3000181	tet(V)	TetV is a tetracycline efflux protein that has been found in Mycolicibacterium smegmatis and Mycolicibacterium fortuitum.	103.026
LOR262C	Cutotype 2	ARO_3000596	ErmX	ErmX is a rRNA methyltransferase that protects the ribosome from inactivation due to antibiotic binding.	74.5523
LOR262C	Cutotype 2	ARO_3002644	APH(3')-IIa	APH(3')-IIa is a transposon-encoded aminoglycoside phosphotransferase in E. coli	51.1908
LOR262C	Cutotype 2	ARO_3002894	otrC	otrC is a tetracycline resistance efflux pump found in Streptomyces rimosus	48.0789
LOR262C	Cutotype 2	ARO_3003748	oleC	oleC is an ABC transporter isolated from Streptomyces antibioticus and is involved in oleandomycin secretion.	43.0837
LOR262C	Cutotype 2	ARO_3000410	sul1	Sul1 is a sulfonamide resistant dihydropteroate synthase of Gram-negative bacteria. It is linked to other resistance genes of class 1 integrons.	20.8557
LOR262C	Cutotype 2	ARO_3001413	OXA-18	OXA-18 is a beta-lactamase found in P. aeruginosa and Rickettsia.	13.7368
LOR262C	Cutotype 2	ARO_3001214	mdtM	Multidrug resistance protein MdtM	12.488
LOR262C	Cutotype 2	ARO_3003578	PmrF	PmrF is required for the synthesis and transfer of 4-amino-4-deoxy-L-arabinose (Ara4N) to Lipid A, which allows gram-negative bacteria to resist the antimicrobial activity of cationic antimicrobial peptides and antibiotics such as polymyxin. pmrF corresponds to 1 locus in Pseudomonas aeruginosa PAO1 and 1 locus in Pseudomonas aeruginosa LESB58.	10.6148
LOR262C	Cutotype 2	ARO_3001398	OXA-3	OXA-3 is a beta-lactamase found in P. aeruginosa	4.25729
LOR262C	Cutotype 2	ARO_3000230	ANT(2'')-Ia	Plasmid or integron-encoded nucleotidylylation of 2-deoxystreptamine aminoglycosides at the hydroxyl group at position 2'' in P. aeruginosa, K. pneumoniae, Morganella morganii, E. coli, S. typhimurium, C. freundii and A. baumannii	3.92675
LOR262C	Cutotype 2	ARO_3001775	OXA-119	OXA-119 is a beta-lactamase found in Enterobacteriaceae	3.12201
LOR262C	Cutotype 2	ARO_3002646	APH(3')-IIc	APH(3')-IIc is a chromosomal-encoded aminoglycoside phosphotransferase in S. maltophilia	1.87321
LOR264C	Cutotype 2	ARO_3003974	Cutibacterium acnes gyrA conferring resistance to fluoroquinolones	Point mutations in Cutibacterium acnes gyrA protein known to confer resistance to fluoroquinolone antibiotics.	5699.21
LOR264C	Cutotype 2	ARO_3003359	Streptomyces cinnamoneus EF-Tu mutants conferring resistance to elfamycin	Sequence variants of Streptomyces cinnamoneus elongation factor Tu that confer resistance to elfamycin antibiotics.	627.634
LOR264C	Cutotype 2	ARO_3000181	tet(V)	TetV is a tetracycline efflux protein that has been found in Mycolicibacterium smegmatis and Mycolicibacterium fortuitum.	131.658
LOR264C	Cutotype 2	ARO_3000596	ErmX	ErmX is a rRNA methyltransferase that protects the ribosome from inactivation due to antibiotic binding.	27.8263
LOR264C	Cutotype 2	ARO_3002613	aadA13	aadA13 is an aminoglycoside nucleotidyltransferase gene encoded by plasmids and integrons in Pseudomonas rettgeri, P. aeruginosa, Y. enterocolitica and E. coli	11.5645
LOR264C	Cutotype 2	ARO_3000412	sul2	Sul2 is a sulfonamide resistant dihydropteroate synthase of Gram-negative bacteria, usually found on small plasmids.	11.0724
LOR264C	Cutotype 2	ARO_3000410	sul1	Sul1 is a sulfonamide resistant dihydropteroate synthase of Gram-negative bacteria. It is linked to other resistance genes of class 1 integrons.	3.84915
LOR264C	Cutotype 2	ARO_3002660	APH(6)-Id	APH(6)-Id is an aminoglycoside phosphotransferase encoded by plasmids, integrative conjugative elements and chromosomal genomic islands in K. pneumoniae, Salmonella spp., E. coli, Shigella flexneri, Providencia alcalifaciens, Pseudomonas spp., V. cholerae, Edwardsiella tarda, Pasteurella multocida and Aeromonas bestiarum	2.79187
LOR264C	Cutotype 2	ARO_3002152	DHA-21	DHA-21 is a beta-lactamase. From the Lahey list of DHA beta-lactamases.	1.33437
LOR269C	Cutotype 2	ARO_3003974	Cutibacterium acnes gyrA conferring resistance to fluoroquinolones	Point mutations in Cutibacterium acnes gyrA protein known to confer resistance to fluoroquinolone antibiotics.	4792.7
LOR269C	Cutotype 2	ARO_3000596	ErmX	ErmX is a rRNA methyltransferase that protects the ribosome from inactivation due to antibiotic binding.	853.974
LOR269C	Cutotype 2	ARO_3003359	Streptomyces cinnamoneus EF-Tu mutants conferring resistance to elfamycin	Sequence variants of Streptomyces cinnamoneus elongation factor Tu that confer resistance to elfamycin antibiotics.	573.525
LOR269C	Cutotype 2	ARO_3000181	tet(V)	TetV is a tetracycline efflux protein that has been found in Mycolicibacterium smegmatis and Mycolicibacterium fortuitum.	272.667
LOR269C	Cutotype 2	ARO_3002680	catB8	catB8 is a plasmid or integron-encoded variant of the cat gene found in Klebsiella pneumoniae, Salmonella typhi and Pseudomonas aeruginosa	12.1509
LOR269C	Cutotype 2	ARO_3001710	OXA-211	OXA-211 is a beta-lactamase found in Acinetobacter spp.	9.29812
LOR269C	Cutotype 2	ARO_3003055	smeD	smeD is the membrane fusion protein of the smeDEF multidrug efflux complex in Stenotrophomonas maltophilia	7.23994
LOR270C	Cutotype 2	ARO_3003974	Cutibacterium acnes gyrA conferring resistance to fluoroquinolones	Point mutations in Cutibacterium acnes gyrA protein known to confer resistance to fluoroquinolone antibiotics.	1861.79
LOR270C	Cutotype 2	ARO_3003359	Streptomyces cinnamoneus EF-Tu mutants conferring resistance to elfamycin	Sequence variants of Streptomyces cinnamoneus elongation factor Tu that confer resistance to elfamycin antibiotics.	296.898
LOR270C	Cutotype 2	ARO_3000596	ErmX	ErmX is a rRNA methyltransferase that protects the ribosome from inactivation due to antibiotic binding.	194.929
LOR270C	Cutotype 2	ARO_3000181	tet(V)	TetV is a tetracycline efflux protein that has been found in Mycolicibacterium smegmatis and Mycolicibacterium fortuitum.	90.1268
LOR270C	Cutotype 2	ARO_3000822	pmrA	PmrA is a MFS-type efflux pump expressed in Streptococcus pneumoniae that confers low-level resistance to norfloxacin, ciprofloxacin, and acriflavine.	10.2417
LOR272C	Cutotype 2	ARO_3003974	Cutibacterium acnes gyrA conferring resistance to fluoroquinolones	Point mutations in Cutibacterium acnes gyrA protein known to confer resistance to fluoroquinolone antibiotics.	740.777
LOR272C	Cutotype 2	ARO_3003359	Streptomyces cinnamoneus EF-Tu mutants conferring resistance to elfamycin	Sequence variants of Streptomyces cinnamoneus elongation factor Tu that confer resistance to elfamycin antibiotics.	432.135
LOR272C	Cutotype 2	ARO_3003055	smeD	smeD is the membrane fusion protein of the smeDEF multidrug efflux complex in Stenotrophomonas maltophilia	87.4203
LOR272C	Cutotype 2	ARO_3000181	tet(V)	TetV is a tetracycline efflux protein that has been found in Mycolicibacterium smegmatis and Mycolicibacterium fortuitum.	44.5844
LOR272C	Cutotype 2	ARO_3002639	APH(3'')-Ib	APH(3'')-Ib is an aminoglycoside phosphotransferase encoded by plasmids, transposons, integrative conjugative elements and chromosomes in Enterobacteriaceae and Pseudomonas spp.	35.7629
LOR272C	Cutotype 2	ARO_3002705	floR	floR is a plasmid or chromosome-encoded chloramphenicol exporter that is found in Bordetella bronchiseptica, Escherichia coli, Klebsiella pneumoniae, Salmonella enterica subsp. enterica serovar Typhimurium str. DT104 and Vibrio cholerae	25.2174
LOR272C	Cutotype 2	ARO_3000167	tet(C)	Tet(C) is a tetracycline efflux pump found in many species of Gram-negative bacteria. It is typically found in plasmid DNA.	9.36646
LOR272C	Cutotype 2	ARO_3001710	OXA-211	OXA-211 is a beta-lactamase found in Acinetobacter spp.	6.24431
LOR272C	Cutotype 2	ARO_3000174	tet(G)	TetG is a tetracycline efflux protein found in Gram-negative bacteria. The encoding gene is found in both chromosomal and plasmid DNA where it is frequently linked to the floR, sul1, and cmlA9 genes which encode proteins that can confer florfenicol/chloramphenicol, sulfamethoxazole, and chloramphenicol resistance, respectively.	5.84713
LOR272C	Cutotype 2	ARO_3000250	ErmC	ErmC is a methyltransferase that catalyzes the methylation of A2058 of the 23S ribosomal RNA in two steps. Expression of ErmC is inducible by erythromycin. The leader peptide causes attenuation of the mRNA and stabilizes the structure preventing further translation. When erythromycin is present, it binds the leader peptide causing a change in conformation allowing for the expression of ErmC.	2.85066
LOR272C	Cutotype 2	ARO_3000596	ErmX	ErmX is a rRNA methyltransferase that protects the ribosome from inactivation due to antibiotic binding.	2.77036
LOR272C	Cutotype 2	ARO_3003684	Pseudomonas aeruginosa gyrA conferring resistance to fluoroquinolones	Point mutation of Pseudomonas aeruginosa gyrA resulted in the lowered affinity between fluoroquinolones and gyrA. Thus, conferring resistance.	2.62261
LOR272C	Cutotype 2	ARO_3003378	Escherichia coli marR mutant conferring antibiotic resistance	MarR is a repressor of the mar operon marRAB, thus regulating the expression of marA, the activator of multidrug efflux pump AcrAB.	2.62261
LOR274C	Cutotype 2	ARO_3003974	Cutibacterium acnes gyrA conferring resistance to fluoroquinolones	Point mutations in Cutibacterium acnes gyrA protein known to confer resistance to fluoroquinolone antibiotics.	1054.13
LOR274C	Cutotype 2	ARO_3000181	tet(V)	TetV is a tetracycline efflux protein that has been found in Mycolicibacterium smegmatis and Mycolicibacterium fortuitum.	170.843
LOR274C	Cutotype 2	ARO_3003359	Streptomyces cinnamoneus EF-Tu mutants conferring resistance to elfamycin	Sequence variants of Streptomyces cinnamoneus elongation factor Tu that confer resistance to elfamycin antibiotics.	87.1948
LOR274C	Cutotype 2	ARO_3000410	sul1	Sul1 is a sulfonamide resistant dihydropteroate synthase of Gram-negative bacteria. It is linked to other resistance genes of class 1 integrons.	23.1425
LOR275C	Cutotype 2	ARO_3003974	Cutibacterium acnes gyrA conferring resistance to fluoroquinolones	Point mutations in Cutibacterium acnes gyrA protein known to confer resistance to fluoroquinolone antibiotics.	694.098
LOR275C	Cutotype 2	ARO_3003359	Streptomyces cinnamoneus EF-Tu mutants conferring resistance to elfamycin	Sequence variants of Streptomyces cinnamoneus elongation factor Tu that confer resistance to elfamycin antibiotics.	557.289
LOR275C	Cutotype 2	ARO_3000181	tet(V)	TetV is a tetracycline efflux protein that has been found in Mycolicibacterium smegmatis and Mycolicibacterium fortuitum.	21.6808
LOR275C	Cutotype 2	ARO_3000596	ErmX	ErmX is a rRNA methyltransferase that protects the ribosome from inactivation due to antibiotic binding.	17.9908
LOR275C	Cutotype 2	ARO_3000174	tet(G)	TetG is a tetracycline efflux protein found in Gram-negative bacteria. The encoding gene is found in both chromosomal and plasmid DNA where it is frequently linked to the floR, sul1, and cmlA9 genes which encode proteins that can confer florfenicol/chloramphenicol, sulfamethoxazole, and chloramphenicol resistance, respectively.	7.18966
LOR275C	Cutotype 2	ARO_3002644	APH(3')-IIa	APH(3')-IIa is a transposon-encoded aminoglycoside phosphotransferase in E. coli	6.16482
LOR275C	Cutotype 2	ARO_3003395	Mycobacterium tuberculosis rpsL mutations conferring resistance to Streptomycin	Ribosomal protein S12 stabilizes the highly conserved pseudoknot structure formed by 16S rRNA. Amino acid substitutions in RpsL affect the higher-order structure of 16S rRNA and confer streptomycin resistance by disrupting interactions between 16S rRNA and streptomycin.	2.12003
LOR275C	Cutotype 2	ARO_3003459	Mycobacterium tuberculosis gyrB mutant conferring resistance to fluoroquinolones	Point mutation in Mycobacterium tuberculosis gyrB resulting in fluoroquinolone resistance	0.835162
LOR275C	Cutotype 2	ARO_3000518	CRP	CRP is a global regulator that represses MdtEF multidrug efflux pump expression.	0.417581
LOR275C	Cutotype 2	ARO_3000567	tet(40)	Tet40 is a tetracycline efflux pump found in the Gram-positive Clostridium. It is similar to tetA(P).	0.388174
LOR275C	Cutotype 2	ARO_3002646	APH(3')-IIc	APH(3')-IIc is a chromosomal-encoded aminoglycoside phosphotransferase in S. maltophilia	0.367471
LOR275C	Cutotype 2	ARO_3003378	Escherichia coli marR mutant conferring antibiotic resistance	MarR is a repressor of the mar operon marRAB, thus regulating the expression of marA, the activator of multidrug efflux pump AcrAB.	0.367471
LOR275C	Cutotype 2	ARO_3000478	tet(33)	Tet33 is a tetracycline efflux pump found in Gram-positive bacteria, including Arthrobacter and Corynebacterium.	0.169863
LOR279C	Cutotype 2	ARO_3003974	Cutibacterium acnes gyrA conferring resistance to fluoroquinolones	Point mutations in Cutibacterium acnes gyrA protein known to confer resistance to fluoroquinolone antibiotics.	3644.55
LOR279C	Cutotype 2	ARO_3003359	Streptomyces cinnamoneus EF-Tu mutants conferring resistance to elfamycin	Sequence variants of Streptomyces cinnamoneus elongation factor Tu that confer resistance to elfamycin antibiotics.	657.868
LOR279C	Cutotype 2	ARO_3000181	tet(V)	TetV is a tetracycline efflux protein that has been found in Mycolicibacterium smegmatis and Mycolicibacterium fortuitum.	320.986
LOR279C	Cutotype 2	ARO_3000596	ErmX	ErmX is a rRNA methyltransferase that protects the ribosome from inactivation due to antibiotic binding.	187.23
LOR279C	Cutotype 2	ARO_3002705	floR	floR is a plasmid or chromosome-encoded chloramphenicol exporter that is found in Bordetella bronchiseptica, Escherichia coli, Klebsiella pneumoniae, Salmonella enterica subsp. enterica serovar Typhimurium str. DT104 and Vibrio cholerae	117.026
LOR279C	Cutotype 2	ARO_3003197	aadA25	streptomycin/spectinomycin resistance gene found in Pasteurella multocida isolated from bovine respiratory tract	75.991
LOR279C	Cutotype 2	ARO_3001398	OXA-3	OXA-3 is a beta-lactamase found in P. aeruginosa	33.0628
LOR279C	Cutotype 2	ARO_3004077	PmpM	PmpM is a multidrug efflux pump belonging to the MATE family of Pseudomonas aeruginosa. PmpM is an H+ drug antiporter and is the first reported case of an H+ coupled efflux pump in the MATE family. PmpM confers resistance to fluoroquinolones, fradiomycin, benzalkonium chloride, chlorhexidine gluconate, ethidium bromide, tetraphenylphosphonium chloride (TPPCl), and rhodamine 6G.	17.022
LOR279C	Cutotype 2	ARO_3000412	sul2	Sul2 is a sulfonamide resistant dihydropteroate synthase of Gram-negative bacteria, usually found on small plasmids.	8.53686
LOR279C	Cutotype 2	ARO_3003373	Klebsiella pneumoniae acrR with mutation conferring multidrug antibiotic resistance	AcrR is a repressor of the AcrAB-TolC multidrug efflux complex. AcrR mutations result in high level antibiotic resistance.	3.79955
LOR281C	Cutotype 2	ARO_3003359	Streptomyces cinnamoneus EF-Tu mutants conferring resistance to elfamycin	Sequence variants of Streptomyces cinnamoneus elongation factor Tu that confer resistance to elfamycin antibiotics.	910.694
LOR281C	Cutotype 2	ARO_3003974	Cutibacterium acnes gyrA conferring resistance to fluoroquinolones	Point mutations in Cutibacterium acnes gyrA protein known to confer resistance to fluoroquinolone antibiotics.	206.724
LOR281C	Cutotype 2	ARO_3000412	sul2	Sul2 is a sulfonamide resistant dihydropteroate synthase of Gram-negative bacteria, usually found on small plasmids.	144.779
LOR281C	Cutotype 2	ARO_3000410	sul1	Sul1 is a sulfonamide resistant dihydropteroate synthase of Gram-negative bacteria. It is linked to other resistance genes of class 1 integrons.	59.978
LOR281C	Cutotype 2	ARO_3002939	vanSM	vanSM is a vanS variant found in the vanM gene cluster	56.0287
LOR281C	Cutotype 2	ARO_3001303	ErmO-srmA	ErmO (gene srmA) is a methyltransferase found in the spiramycin producer Streptomyces ambofaciens. Like other Erm enzymes, it catalyzes the methylation of A2058 of the 23S ribosomal RNA. Specifically, this enzyme transfers only one methyl group. The gene is responsible for self-resistance to spiramycin.	52.0267
LOR281C	Cutotype 2	ARO_3002642	APH(3')-Ib	APH(3')-Ib is a plasmid-encoded aminoglycoside phosphotransferase in E. coli	42.6637
LOR281C	Cutotype 2	ARO_3002646	APH(3')-IIc	APH(3')-IIc is a chromosomal-encoded aminoglycoside phosphotransferase in S. maltophilia	37.5192
LOR281C	Cutotype 2	ARO_3002639	APH(3'')-Ib	APH(3'')-Ib is an aminoglycoside phosphotransferase encoded by plasmids, transposons, integrative conjugative elements and chromosomes in Enterobacteriaceae and Pseudomonas spp.	21.602
LOR281C	Cutotype 2	ARO_3002538	AAC(3)-IIIc	AAC(3)-IIIc is an aminoglycoside acetyltransferase in P. aeruginosa	19.0097
LOR281C	Cutotype 2	ARO_3003838	gadW	GadW is an AraC-family regulator that promotes mdtEF expression to confer multidrug resistance. GadW inhibits GadX-dependent activation. GadW clearly represses gadX and, in situations where GadX is missing, activates gadA and gadBC.	9.76528
LOR281C	Cutotype 2	ARO_3000596	ErmX	ErmX is a rRNA methyltransferase that protects the ribosome from inactivation due to antibiotic binding.	9.59206
LOR281C	Cutotype 2	ARO_3003684	Pseudomonas aeruginosa gyrA conferring resistance to fluoroquinolones	Point mutation of Pseudomonas aeruginosa gyrA resulted in the lowered affinity between fluoroquinolones and gyrA. Thus, conferring resistance.	8.50436
LOR281C	Cutotype 2	ARO_3002680	catB8	catB8 is a plasmid or integron-encoded variant of the cat gene found in Klebsiella pneumoniae, Salmonella typhi and Pseudomonas aeruginosa	4.60762
LOR281C	Cutotype 2	ARO_3002894	otrC	otrC is a tetracycline resistance efflux pump found in Streptomyces rimosus	1.00051
LOR281C	Cutotype 2	ARO_3003109	msrE	MsrE is an ABC-F subfamily protein expressed to Klebsiella pneumoniae that confers resistance to erythromycin and streptogramin B antibiotics. It is associated with plasmid DNA. It is also 100% identical to ABC-F type ribosomal protection protein Msr(E) which is in multiple species.	0.798229
LOR281C	Cutotype 2	ARO_3002930	vanRO	vanRO is a vanR variant found in the vanO gene cluster	0.5211
LOR281C	Cutotype 2	ARO_3000464	Neisseria gonorrhoeae porin PIB (por)	Mutant forms of the porin Por result in reduced permeability to antibiotics, particularly tetracyclines and beta-lactams.	0.500256
LOR281C	Cutotype 2	ARO_3002255	CARB-16	CARB-16 is a beta-lactamase. From the Lahey list of IMP beta-lactamases.	0.1944
LOR281C	Cutotype 2	ARO_3003905	ANT(4')-Ib	Kanamycin nucleotidyltransferase sequence from Staphylococcus aureus plasmid. Confers resistance to kanamycin, neomycin and other aminoglycosides	0.146846
LOR282C	Cutotype 2	ARO_3003974	Cutibacterium acnes gyrA conferring resistance to fluoroquinolones	Point mutations in Cutibacterium acnes gyrA protein known to confer resistance to fluoroquinolone antibiotics.	1574.23
LOR282C	Cutotype 2	ARO_3003359	Streptomyces cinnamoneus EF-Tu mutants conferring resistance to elfamycin	Sequence variants of Streptomyces cinnamoneus elongation factor Tu that confer resistance to elfamycin antibiotics.	467.664
LOR282C	Cutotype 2	ARO_3000596	ErmX	ErmX is a rRNA methyltransferase that protects the ribosome from inactivation due to antibiotic binding.	113.94
LOR282C	Cutotype 2	ARO_3002646	APH(3')-IIc	APH(3')-IIc is a chromosomal-encoded aminoglycoside phosphotransferase in S. maltophilia	74.8399
LOR282C	Cutotype 2	ARO_3000181	tet(V)	TetV is a tetracycline efflux protein that has been found in Mycolicibacterium smegmatis and Mycolicibacterium fortuitum.	60.9316
LOR282C	Cutotype 2	ARO_3003459	Mycobacterium tuberculosis gyrB mutant conferring resistance to fluoroquinolones	Point mutation in Mycobacterium tuberculosis gyrB resulting in fluoroquinolone resistance	50.4251
LOR282C	Cutotype 2	ARO_3000605	Erm(36)	ErmD confers MLSb phenotype.	40.2485
LOR282C	Cutotype 2	ARO_3003291	Staphylococcus aureus rpoC conferring resistance to daptomycin	Point mutations that occurs in Staphylococcus aureus rpoC resulting in resistance to daptomycin	8.14304
LOR282C	Cutotype 2	ARO_3002680	catB8	catB8 is a plasmid or integron-encoded variant of the cat gene found in Klebsiella pneumoniae, Salmonella typhi and Pseudomonas aeruginosa	6.77352
LOR282C	Cutotype 2	ARO_3000412	sul2	Sul2 is a sulfonamide resistant dihydropteroate synthase of Gram-negative bacteria, usually found on small plasmids.	6.30888
LOR282C	Cutotype 2	ARO_3002535	AAC(3)-IIc	AAC(3)-IIc is a plasmid-encoded aminoglycoside acetyltransferase in E. coli and P. aeruginosa	4.13938
LOR282C	Cutotype 2	ARO_3003684	Pseudomonas aeruginosa gyrA conferring resistance to fluoroquinolones	Point mutation of Pseudomonas aeruginosa gyrA resulted in the lowered affinity between fluoroquinolones and gyrA. Thus, conferring resistance.	1.3246
LOR282C	Cutotype 2	ARO_3003197	aadA25	streptomycin/spectinomycin resistance gene found in Pasteurella multocida isolated from bovine respiratory tract	0.689896
LOR282C	Cutotype 2	ARO_3001303	ErmO-srmA	ErmO (gene srmA) is a methyltransferase found in the spiramycin producer Streptomyces ambofaciens. Like other Erm enzymes, it catalyzes the methylation of A2058 of the 23S ribosomal RNA. Specifically, this enzyme transfers only one methyl group. The gene is responsible for self-resistance to spiramycin.	0.6623
LOR282C	Cutotype 2	ARO_3002152	DHA-21	DHA-21 is a beta-lactamase. From the Lahey list of DHA beta-lactamases.	0.6623
LOR282C	Cutotype 2	ARO_3003930	rpsJ	rpsJ is a tetracycline resistance protein identified in Neisseria gonorrhoeae. Tetracycline resistance is conferred by binding to the ribosome as a 30S ribosomal protection protein.	0.400585
LOR283C	Cutotype 2	ARO_3003974	Cutibacterium acnes gyrA conferring resistance to fluoroquinolones	Point mutations in Cutibacterium acnes gyrA protein known to confer resistance to fluoroquinolone antibiotics.	1154.08
LOR283C	Cutotype 2	ARO_3000596	ErmX	ErmX is a rRNA methyltransferase that protects the ribosome from inactivation due to antibiotic binding.	356.965
LOR283C	Cutotype 2	ARO_3003359	Streptomyces cinnamoneus EF-Tu mutants conferring resistance to elfamycin	Sequence variants of Streptomyces cinnamoneus elongation factor Tu that confer resistance to elfamycin antibiotics.	129.672
LOR283C	Cutotype 2	ARO_3000181	tet(V)	TetV is a tetracycline efflux protein that has been found in Mycolicibacterium smegmatis and Mycolicibacterium fortuitum.	114.111
LOR283C	Cutotype 2	ARO_3000410	sul1	Sul1 is a sulfonamide resistant dihydropteroate synthase of Gram-negative bacteria. It is linked to other resistance genes of class 1 integrons.	38.2518
LOR283C	Cutotype 2	ARO_3000412	sul2	Sul2 is a sulfonamide resistant dihydropteroate synthase of Gram-negative bacteria, usually found on small plasmids.	32.7023
LOR283C	Cutotype 2	ARO_3004032	tetA(46)	tetA(46) is a subunit of tetAB(46), a heterodimeric ABC transporter, that is required for conferring tetracycline resistance in Streptococcus australis isolated from the oral cavity.	9.2968
LOR283C	Cutotype 2	ARO_3002828	srmB	srmB is an ABC-F subfamily protein found in Streptomyces ambofaciens that confers resistance to spiramycin	2.3288
LOR283C	Cutotype 2	ARO_3000167	tet(C)	Tet(C) is a tetracycline efflux pump found in many species of Gram-negative bacteria. It is typically found in plasmid DNA.	1.80062
LOR283C	Cutotype 2	ARO_3003930	rpsJ	rpsJ is a tetracycline resistance protein identified in Neisseria gonorrhoeae. Tetracycline resistance is conferred by binding to the ribosome as a 30S ribosomal protection protein.	1.40855
LOR284C	Cutotype 2	ARO_3003359	Streptomyces cinnamoneus EF-Tu mutants conferring resistance to elfamycin	Sequence variants of Streptomyces cinnamoneus elongation factor Tu that confer resistance to elfamycin antibiotics.	509.19
LOR284C	Cutotype 2	ARO_3000596	ErmX	ErmX is a rRNA methyltransferase that protects the ribosome from inactivation due to antibiotic binding.	72.1966
LOR284C	Cutotype 2	ARO_3003974	Cutibacterium acnes gyrA conferring resistance to fluoroquinolones	Point mutations in Cutibacterium acnes gyrA protein known to confer resistance to fluoroquinolone antibiotics.	71.6026
LOR284C	Cutotype 2	ARO_3001303	ErmO-srmA	ErmO (gene srmA) is a methyltransferase found in the spiramycin producer Streptomyces ambofaciens. Like other Erm enzymes, it catalyzes the methylation of A2058 of the 23S ribosomal RNA. Specifically, this enzyme transfers only one methyl group. The gene is responsible for self-resistance to spiramycin.	41.5645
LOR284C	Cutotype 2	ARO_3000181	tet(V)	TetV is a tetracycline efflux protein that has been found in Mycolicibacterium smegmatis and Mycolicibacterium fortuitum.	16.6258
LOR284C	Cutotype 2	ARO_3002535	AAC(3)-IIc	AAC(3)-IIc is a plasmid-encoded aminoglycoside acetyltransferase in E. coli and P. aeruginosa	11.8756
LOR284C	Cutotype 2	ARO_3000410	sul1	Sul1 is a sulfonamide resistant dihydropteroate synthase of Gram-negative bacteria. It is linked to other resistance genes of class 1 integrons.	7.07815
LOR284C	Cutotype 2	ARO_3000412	sul2	Sul2 is a sulfonamide resistant dihydropteroate synthase of Gram-negative bacteria, usually found on small plasmids.	5.54905
LOR284C	Cutotype 2	ARO_3002647	APH(3')-IIIa	APH(3')-IIIa is a plasmid-encoded aminoglycoside phosphotransferase in S. aureus and Enterococcus spp.	1.09108
LOR287C	Cutotype 2	ARO_3003974	Cutibacterium acnes gyrA conferring resistance to fluoroquinolones	Point mutations in Cutibacterium acnes gyrA protein known to confer resistance to fluoroquinolone antibiotics.	1222.93
LOR287C	Cutotype 2	ARO_3003359	Streptomyces cinnamoneus EF-Tu mutants conferring resistance to elfamycin	Sequence variants of Streptomyces cinnamoneus elongation factor Tu that confer resistance to elfamycin antibiotics.	337.571
LOR287C	Cutotype 2	ARO_3000596	ErmX	ErmX is a rRNA methyltransferase that protects the ribosome from inactivation due to antibiotic binding.	103.826
LOR287C	Cutotype 2	ARO_3000181	tet(V)	TetV is a tetracycline efflux protein that has been found in Mycolicibacterium smegmatis and Mycolicibacterium fortuitum.	34.4976
LOR287C	Cutotype 2	ARO_3000410	sul1	Sul1 is a sulfonamide resistant dihydropteroate synthase of Gram-negative bacteria. It is linked to other resistance genes of class 1 integrons.	11.4357
LOR287C	Cutotype 2	ARO_3002152	DHA-21	DHA-21 is a beta-lactamase. From the Lahey list of DHA beta-lactamases.	1.91653
LOR287C	Cutotype 2	ARO_3003930	rpsJ	rpsJ is a tetracycline resistance protein identified in Neisseria gonorrhoeae. Tetracycline resistance is conferred by binding to the ribosome as a 30S ribosomal protection protein.	1.15919
LOR287C	Cutotype 2	ARO_3000230	ANT(2'')-Ia	Plasmid or integron-encoded nucleotidylylation of 2-deoxystreptamine aminoglycosides at the hydroxyl group at position 2'' in P. aeruginosa, K. pneumoniae, Morganella morganii, E. coli, S. typhimurium, C. freundii and A. baumannii	0.892794
LOR288C	Cutotype 2	ARO_3003974	Cutibacterium acnes gyrA conferring resistance to fluoroquinolones	Point mutations in Cutibacterium acnes gyrA protein known to confer resistance to fluoroquinolone antibiotics.	3642.62
LOR288C	Cutotype 2	ARO_3003359	Streptomyces cinnamoneus EF-Tu mutants conferring resistance to elfamycin	Sequence variants of Streptomyces cinnamoneus elongation factor Tu that confer resistance to elfamycin antibiotics.	1026.63
LOR288C	Cutotype 2	ARO_3000181	tet(V)	TetV is a tetracycline efflux protein that has been found in Mycolicibacterium smegmatis and Mycolicibacterium fortuitum.	210.916
LOR288C	Cutotype 2	ARO_3004042	Enterobacter cloacae acrA	AcrA is a subunit of the AcrAB-TolC multidrug efflux system that in E. cloacae.	25.4013
LOR288C	Cutotype 2	ARO_3002174	MIR-9	MIR-9 is a beta-lactamase. From the Lahey list of MIR beta-lactamases.	19.8276
LOR288C	Cutotype 2	ARO_3002871	tet37	tet37 is a chromosome-encoded oxidoreductase isolated from an uncultured bacterium that confers resistance to tetracycline	10.8863
LOR288C	Cutotype 2	ARO_3003197	aadA25	streptomycin/spectinomycin resistance gene found in Pasteurella multocida isolated from bovine respiratory tract	7.91728
LOR288C	Cutotype 2	ARO_3003930	rpsJ	rpsJ is a tetracycline resistance protein identified in Neisseria gonorrhoeae. Tetracycline resistance is conferred by binding to the ribosome as a 30S ribosomal protection protein.	5.17177
LOR288C	Cutotype 2	ARO_3000596	ErmX	ErmX is a rRNA methyltransferase that protects the ribosome from inactivation due to antibiotic binding.	2.56891
LOR289C	Cutotype 2	ARO_3003974	Cutibacterium acnes gyrA conferring resistance to fluoroquinolones	Point mutations in Cutibacterium acnes gyrA protein known to confer resistance to fluoroquinolone antibiotics.	505.794
LOR289C	Cutotype 2	ARO_3004039	Escherichia coli emrE	Member of the small MDR (multidrug resistance) family of transporters; in Escherichia coli this protein provides resistance against a number of positively charged compounds including ethidium bromide and erythromycin; proton-dependent secondary transporter which exchanges protons for compound translocation	221.722
LOR289C	Cutotype 2	ARO_3003359	Streptomyces cinnamoneus EF-Tu mutants conferring resistance to elfamycin	Sequence variants of Streptomyces cinnamoneus elongation factor Tu that confer resistance to elfamycin antibiotics.	129.476
LOR289C	Cutotype 2	ARO_3002644	APH(3')-IIa	APH(3')-IIa is a transposon-encoded aminoglycoside phosphotransferase in E. coli	60.6165
LOR289C	Cutotype 2	ARO_3000181	tet(V)	TetV is a tetracycline efflux protein that has been found in Mycolicibacterium smegmatis and Mycolicibacterium fortuitum.	40.0142
LOR289C	Cutotype 2	ARO_3002986	bacA	The bacA gene product (BacA) recycles undecaprenyl pyrophosphate during cell wall biosynthesis which confers resistance to bacitracin.	31.3019
LOR289C	Cutotype 2	ARO_3001388	TEM-211	From the Lahey list of beta-lactamases. Not yet released.	19.0746
LOR289C	Cutotype 2	ARO_3000856	BJP-1	BJP-1 is a subclass B3 ortholog found in Bradyrhizobium japonicum that hydrolyzes most beta-lactams except aztreonam, ticarcillin, and temocillin.	7.06466
LOR289C	Cutotype 2	ARO_3003097	CfxA6	cfxA6 beta-lactamase is a class A beta-lactamase found in an uncultured bacterium	5.16027
LOR289C	Cutotype 2	ARO_3003684	Pseudomonas aeruginosa gyrA conferring resistance to fluoroquinolones	Point mutation of Pseudomonas aeruginosa gyrA resulted in the lowered affinity between fluoroquinolones and gyrA. Thus, conferring resistance.	4.74745
LOR289C	Cutotype 2	ARO_3002174	MIR-9	MIR-9 is a beta-lactamase. From the Lahey list of MIR beta-lactamases.	0.678207
LOR289C	Cutotype 2	ARO_3002894	otrC	otrC is a tetracycline resistance efflux pump found in Streptomyces rimosus	0.678207
LOR289C	Cutotype 2	ARO_3002152	DHA-21	DHA-21 is a beta-lactamase. From the Lahey list of DHA beta-lactamases.	0.678207
LOR294C	Cutotype 2	ARO_3003974	Cutibacterium acnes gyrA conferring resistance to fluoroquinolones	Point mutations in Cutibacterium acnes gyrA protein known to confer resistance to fluoroquinolone antibiotics.	1166.97
LOR294C	Cutotype 2	ARO_3003359	Streptomyces cinnamoneus EF-Tu mutants conferring resistance to elfamycin	Sequence variants of Streptomyces cinnamoneus elongation factor Tu that confer resistance to elfamycin antibiotics.	179.567
LOR294C	Cutotype 2	ARO_3000181	tet(V)	TetV is a tetracycline efflux protein that has been found in Mycolicibacterium smegmatis and Mycolicibacterium fortuitum.	55.8808
LOR294C	Cutotype 2	ARO_3000596	ErmX	ErmX is a rRNA methyltransferase that protects the ribosome from inactivation due to antibiotic binding.	30.2879
LOR294C	Cutotype 2	ARO_3000412	sul2	Sul2 is a sulfonamide resistant dihydropteroate synthase of Gram-negative bacteria, usually found on small plasmids.	10.0747
LOR294C	Cutotype 2	ARO_3003395	Mycobacterium tuberculosis rpsL mutations conferring resistance to Streptomycin	Ribosomal protein S12 stabilizes the highly conserved pseudoknot structure formed by 16S rRNA. Amino acid substitutions in RpsL affect the higher-order structure of 16S rRNA and confer streptomycin resistance by disrupting interactions between 16S rRNA and streptomycin.	10.0747
LOR294C	Cutotype 2	ARO_3001710	OXA-211	OXA-211 is a beta-lactamase found in Acinetobacter spp.	6.74889
LOR294C	Cutotype 2	ARO_3002535	AAC(3)-IIc	AAC(3)-IIc is a plasmid-encoded aminoglycoside acetyltransferase in E. coli and P. aeruginosa	6.54853
LOR294C	Cutotype 2	ARO_3002174	MIR-9	MIR-9 is a beta-lactamase. From the Lahey list of MIR beta-lactamases.	3.49255
LOR295C	Cutotype 2	ARO_3003359	Streptomyces cinnamoneus EF-Tu mutants conferring resistance to elfamycin	Sequence variants of Streptomyces cinnamoneus elongation factor Tu that confer resistance to elfamycin antibiotics.	715.601
LOR295C	Cutotype 2	ARO_3003974	Cutibacterium acnes gyrA conferring resistance to fluoroquinolones	Point mutations in Cutibacterium acnes gyrA protein known to confer resistance to fluoroquinolone antibiotics.	465.83
LOR295C	Cutotype 2	ARO_3003395	Mycobacterium tuberculosis rpsL mutations conferring resistance to Streptomycin	Ribosomal protein S12 stabilizes the highly conserved pseudoknot structure formed by 16S rRNA. Amino acid substitutions in RpsL affect the higher-order structure of 16S rRNA and confer streptomycin resistance by disrupting interactions between 16S rRNA and streptomycin.	36.7467
LOR295C	Cutotype 2	ARO_3000410	sul1	Sul1 is a sulfonamide resistant dihydropteroate synthase of Gram-negative bacteria. It is linked to other resistance genes of class 1 integrons.	28.8469
LOR295C	Cutotype 2	ARO_3000412	sul2	Sul2 is a sulfonamide resistant dihydropteroate synthase of Gram-negative bacteria, usually found on small plasmids.	28.1764
LOR295C	Cutotype 2	ARO_3000181	tet(V)	TetV is a tetracycline efflux protein that has been found in Mycolicibacterium smegmatis and Mycolicibacterium fortuitum.	27.3511
LOR295C	Cutotype 2	ARO_3002705	floR	floR is a plasmid or chromosome-encoded chloramphenicol exporter that is found in Bordetella bronchiseptica, Escherichia coli, Klebsiella pneumoniae, Salmonella enterica subsp. enterica serovar Typhimurium str. DT104 and Vibrio cholerae	18.3433
LOR295C	Cutotype 2	ARO_3002826	EreA2	EreA2 is an integron-encoded erythromycin esterase that hydrolyses the drug's lactone ring. EreA2 is found in Providencia stuartii	18.1721
LOR295C	Cutotype 2	ARO_3000596	ErmX	ErmX is a rRNA methyltransferase that protects the ribosome from inactivation due to antibiotic binding.	18.1694
LOR295C	Cutotype 2	ARO_3002535	AAC(3)-IIc	AAC(3)-IIc is a plasmid-encoded aminoglycoside acetyltransferase in E. coli and P. aeruginosa	17.6668
LOR295C	Cutotype 2	ARO_3002642	APH(3')-Ib	APH(3')-Ib is a plasmid-encoded aminoglycoside phosphotransferase in E. coli	16.6942
LOR295C	Cutotype 2	ARO_3000167	tet(C)	Tet(C) is a tetracycline efflux pump found in many species of Gram-negative bacteria. It is typically found in plasmid DNA.	15.34
LOR295C	Cutotype 2	ARO_3003459	Mycobacterium tuberculosis gyrB mutant conferring resistance to fluoroquinolones	Point mutation in Mycobacterium tuberculosis gyrB resulting in fluoroquinolone resistance	14.476
LOR295C	Cutotype 2	ARO_3000174	tet(G)	TetG is a tetracycline efflux protein found in Gram-negative bacteria. The encoding gene is found in both chromosomal and plasmid DNA where it is frequently linked to the floR, sul1, and cmlA9 genes which encode proteins that can confer florfenicol/chloramphenicol, sulfamethoxazole, and chloramphenicol resistance, respectively.	13.3915
LOR295C	Cutotype 2	ARO_3003971	Erm(44)v	Variant of Erm(44)v isolated from Staphylococcus saprophyticus, confers resistance to lincosamide and macrolide antibiotics but not streptogramins.	12.7389
LOR295C	Cutotype 2	ARO_3002639	APH(3'')-Ib	APH(3'')-Ib is an aminoglycoside phosphotransferase encoded by plasmids, transposons, integrative conjugative elements and chromosomes in Enterobacteriaceae and Pseudomonas spp.	11.5532
LOR295C	Cutotype 2	ARO_3002578	AAC(6')-Ib7	AAC(6')-Ib7 is a plasmid-encoded aminoglycoside acetyltransferase in E. cloacae and C. freundii	11.2402
LOR295C	Cutotype 2	ARO_3000605	Erm(36)	ErmD confers MLSb phenotype.	10.5524
LOR295C	Cutotype 2	ARO_3002598	ANT(3'')-Ii-AAC(6')-IId fusion protein	ANT(3'')-Ii-AAC(6')-Iid is an integron-encoded aminoglycoside acetyltransferase in S. marcescens.	8.97653
LOR295C	Cutotype 2	ARO_3002680	catB8	catB8 is a plasmid or integron-encoded variant of the cat gene found in Klebsiella pneumoniae, Salmonella typhi and Pseudomonas aeruginosa	8.85141
LOR295C	Cutotype 2	ARO_3003836	qacH	qacH is a subunit of the qac multidrug efflux pump in Staphylococcus saprophyticus	8.48912
LOR295C	Cutotype 2	ARO_3002847	arr-2	arr-2 is an integron-encoded ribosyltransferase found in Pseudomonas aeruginosa	6.81223
LOR295C	Cutotype 2	ARO_3003199	AAC(6')-Iak	AAC(6')-Iak is a 6'-N-aminoglycoside acetyltransferase-encoding gene isolated from a multidrug-resistant clinical isolate of Stenotrophomonas maltophilia	4.88703
LOR295C	Cutotype 2	ARO_3002528	AAC(3)-Ia	AAC(3)-Ia is an aminoglycoside acetyltransferase encoded by plasmids, transposons, integrons in S. marcescens, E. coli, Acinetobacter baumannii, Klebsiella pneumoniae, Klebsiella oxytoca, P. aeruginosa, Salmonella typhimurium and Proteus mirabilis	4.57449
LOR295C	Cutotype 2	ARO_3001214	mdtM	Multidrug resistance protein MdtM	4.51168
LOR295C	Cutotype 2	ARO_3004042	Enterobacter cloacae acrA	AcrA is a subunit of the AcrAB-TolC multidrug efflux system that in E. cloacae.	4.16303
LOR295C	Cutotype 2	ARO_3002613	aadA13	aadA13 is an aminoglycoside nucleotidyltransferase gene encoded by plasmids and integrons in Pseudomonas rettgeri, P. aeruginosa, Y. enterocolitica and E. coli	3.74672
LOR295C	Cutotype 2	ARO_3003687	APH(3')-VI	APH(3')-VI is an aminoglycoside phosphoryltransferase that acts on the 3-OH of target of aminoglycosides.	3.64054
LOR295C	Cutotype 2	ARO_3003197	aadA25	streptomycin/spectinomycin resistance gene found in Pasteurella multocida isolated from bovine respiratory tract	3.51255
LOR295C	Cutotype 2	ARO_3003930	rpsJ	rpsJ is a tetracycline resistance protein identified in Neisseria gonorrhoeae. Tetracycline resistance is conferred by binding to the ribosome as a 30S ribosomal protection protein.	2.94601
LOR295C	Cutotype 2	ARO_3003109	msrE	MsrE is an ABC-F subfamily protein expressed to Klebsiella pneumoniae that confers resistance to erythromycin and streptogramin B antibiotics. It is associated with plasmid DNA. It is also 100% identical to ABC-F type ribosomal protection protein Msr(E) which is in multiple species.	2.47037
LOR295C	Cutotype 2	ARO_3002605	aadA5	aadA5 is an aminoglycoside nucleotidyltransferase gene encoded by plasmids, transposons and integrons in E. coli, K. pneumoniae, Kluyvera georgiana, P. aeruginosa and E. cloacae	2.3417
LOR295C	Cutotype 2	ARO_3002646	APH(3')-IIc	APH(3')-IIc is a chromosomal-encoded aminoglycoside phosphotransferase in S. maltophilia	2.24803
LOR295C	Cutotype 2	ARO_3002894	otrC	otrC is a tetracycline resistance efflux pump found in Streptomyces rimosus	2.24803
LOR295C	Cutotype 2	ARO_3000230	ANT(2'')-Ia	Plasmid or integron-encoded nucleotidylylation of 2-deoxystreptamine aminoglycosides at the hydroxyl group at position 2'' in P. aeruginosa, K. pneumoniae, Morganella morganii, E. coli, S. typhimurium, C. freundii and A. baumannii	2.18171
LOR295C	Cutotype 2	ARO_3001303	ErmO-srmA	ErmO (gene srmA) is a methyltransferase found in the spiramycin producer Streptomyces ambofaciens. Like other Erm enzymes, it catalyzes the methylation of A2058 of the 23S ribosomal RNA. Specifically, this enzyme transfers only one methyl group. The gene is responsible for self-resistance to spiramycin.	1.87336
LOR295C	Cutotype 2	ARO_3003748	oleC	oleC is an ABC transporter isolated from Streptomyces antibioticus and is involved in oleandomycin secretion.	1.49869
LOR295C	Cutotype 2	ARO_3001398	OXA-3	OXA-3 is a beta-lactamase found in P. aeruginosa	0.98598
LOR295C	Cutotype 2	ARO_3002644	APH(3')-IIa	APH(3')-IIa is a transposon-encoded aminoglycoside phosphotransferase in E. coli	0.739485
LOR295C	Cutotype 2	ARO_3002255	CARB-16	CARB-16 is a beta-lactamase. From the Lahey list of IMP beta-lactamases.	0.582392
LOR295C	Cutotype 2	ARO_3002641	APH(3')-Ia	APH(3')-Ia is a transposon-encoded aminoglycoside phosphotransferase in E. coli and S. enterica. It is identical at the protein sequence to APH(3')-Ic, an aminoglycoside phosphotransferase encoded by plasmids, transposons and genomic islands in K. pneumoniae, A. baumannii, S. marcescens, Corynebacterium spp., Photobacterium spp. and Citrobacter spp.	0.46447
LOR295C	Cutotype 2	ARO_3001610	OXA-243	OXA-243 is a beta-lactamase found in Achromobacter xylosoxidans.	0.390284
LOR295C	Cutotype 2	ARO_3002482	LRA-1	LRA-1 is a beta-lactamase isolated from soil samples in Alaska	0.390284
LOR295C	Cutotype 2	ARO_3002152	DHA-21	DHA-21 is a beta-lactamase. From the Lahey list of DHA beta-lactamases.	0.374672
LOR295C	Cutotype 2	ARO_3002660	APH(6)-Id	APH(6)-Id is an aminoglycoside phosphotransferase encoded by plasmids, integrative conjugative elements and chromosomal genomic islands in K. pneumoniae, Salmonella spp., E. coli, Shigella flexneri, Providencia alcalifaciens, Pseudomonas spp., V. cholerae, Edwardsiella tarda, Pasteurella multocida and Aeromonas bestiarum	0.241205
LOR300C	Cutotype 2	ARO_3003974	Cutibacterium acnes gyrA conferring resistance to fluoroquinolones	Point mutations in Cutibacterium acnes gyrA protein known to confer resistance to fluoroquinolone antibiotics.	2830.43
LOR300C	Cutotype 2	ARO_3003359	Streptomyces cinnamoneus EF-Tu mutants conferring resistance to elfamycin	Sequence variants of Streptomyces cinnamoneus elongation factor Tu that confer resistance to elfamycin antibiotics.	247.434
LOR300C	Cutotype 2	ARO_3000181	tet(V)	TetV is a tetracycline efflux protein that has been found in Mycolicibacterium smegmatis and Mycolicibacterium fortuitum.	228.111
LOR300C	Cutotype 2	ARO_3000412	sul2	Sul2 is a sulfonamide resistant dihydropteroate synthase of Gram-negative bacteria, usually found on small plasmids.	36.4007
LOR300C	Cutotype 2	ARO_3001710	OXA-211	OXA-211 is a beta-lactamase found in Acinetobacter spp.	12.3437
LOR300C	Cutotype 2	ARO_3000596	ErmX	ErmX is a rRNA methyltransferase that protects the ribosome from inactivation due to antibiotic binding.	11.6067
LOR300C	Cutotype 2	ARO_3003585	Klebsiella mutant PhoP conferring antibiotic resistance to colistin	A mutant phoP activates pmrHFIJKLM expression responsible for L-aminoarabinose synthesis and polymyxin resistance, by way of alteration of negative charge	10.8007
LOR300C	Cutotype 2	ARO_3002647	APH(3')-IIIa	APH(3')-IIIa is a plasmid-encoded aminoglycoside phosphotransferase in S. aureus and Enterococcus spp.	3.00832
LOR301C	Cutotype 2	ARO_3003974	Cutibacterium acnes gyrA conferring resistance to fluoroquinolones	Point mutations in Cutibacterium acnes gyrA protein known to confer resistance to fluoroquinolone antibiotics.	2789.42
LOR301C	Cutotype 2	ARO_3003359	Streptomyces cinnamoneus EF-Tu mutants conferring resistance to elfamycin	Sequence variants of Streptomyces cinnamoneus elongation factor Tu that confer resistance to elfamycin antibiotics.	462.43
LOR301C	Cutotype 2	ARO_3000181	tet(V)	TetV is a tetracycline efflux protein that has been found in Mycolicibacterium smegmatis and Mycolicibacterium fortuitum.	146.503
LOR301C	Cutotype 2	ARO_3000183	tet(Z)	TetZ is a tetracycline efflux protein found in Gram-positive bacteria (Corynebacterium and Lactobacillus). It is associated with plasmid DNA.	19.8232
LOR301C	Cutotype 2	ARO_3000499	AcrE	AcrE is a membrane fusion protein, similar to AcrA.	17.427
LOR301C	Cutotype 2	ARO_3000596	ErmX	ErmX is a rRNA methyltransferase that protects the ribosome from inactivation due to antibiotic binding.	9.57259
LOR301C	Cutotype 2	ARO_3003511	Escherichia coli soxS with mutation conferring antibiotic resistance	SoxS is a global regulator that up-regulates the expression of AcrAB efflux genes. It also reduces OmpF expression to decrease cell membrane permeability.	8.99013
LOR301C	Cutotype 2	ARO_3002644	APH(3')-IIa	APH(3')-IIa is a transposon-encoded aminoglycoside phosphotransferase in E. coli	5.7364
LOR301C	Cutotype 2	ARO_3002871	tet37	tet37 is a chromosome-encoded oxidoreductase isolated from an uncultured bacterium that confers resistance to tetracycline	4.71982
LOR301C	Cutotype 2	ARO_3000025	patB	PatB is an ABC transporter of Streptococcus pneumoniae that interacts with PatA to confer fluoroquinolone resistance..	3.14655
LOR301C	Cutotype 2	ARO_3000621	PC1 beta-lactamase (blaZ)	The blaZ beta-lactamase is found in Bacillus subtilis and Staphylococcus aureus.	1.51034
LOR301C	Cutotype 2	ARO_3003684	Pseudomonas aeruginosa gyrA conferring resistance to fluoroquinolones	Point mutation of Pseudomonas aeruginosa gyrA resulted in the lowered affinity between fluoroquinolones and gyrA. Thus, conferring resistance.	1.51034
LOR303C	Cutotype 2	ARO_3003974	Cutibacterium acnes gyrA conferring resistance to fluoroquinolones	Point mutations in Cutibacterium acnes gyrA protein known to confer resistance to fluoroquinolone antibiotics.	3360.87
LOR303C	Cutotype 2	ARO_3003359	Streptomyces cinnamoneus EF-Tu mutants conferring resistance to elfamycin	Sequence variants of Streptomyces cinnamoneus elongation factor Tu that confer resistance to elfamycin antibiotics.	595.47
LOR303C	Cutotype 2	ARO_3000181	tet(V)	TetV is a tetracycline efflux protein that has been found in Mycolicibacterium smegmatis and Mycolicibacterium fortuitum.	100.551
LOR303C	Cutotype 2	ARO_3002595	AAC(6')-IIb	AAC(6')-IIb is an integron-encoded aminoglycoside acetyltransferase in P. fluorescens	37.9566
LOR303C	Cutotype 2	ARO_3000569	tet(41)	Tet41 is a tetracycline efflux pump found in Serratia, a Gram-negative bacterium. It is related to Acinetobacter Tet(39).	10.8104
LOR303C	Cutotype 2	ARO_3002644	APH(3')-IIa	APH(3')-IIa is a transposon-encoded aminoglycoside phosphotransferase in E. coli	0.910351
LOR303C	Cutotype 2	ARO_3000596	ErmX	ErmX is a rRNA methyltransferase that protects the ribosome from inactivation due to antibiotic binding.	0.480463
LOR303C	Cutotype 2	ARO_3001933	CTX-M-72	CTX-M-72 is a beta-lactamase found in Klebsiella pneumoniae	0.480463
LOR303C	Cutotype 2	ARO_3002642	APH(3')-Ib	APH(3')-Ib is a plasmid-encoded aminoglycoside phosphotransferase in E. coli	0.294411
