# Supplementary material for: Skin microbiome differentiates into distinct cutotypes with unique metabolic functions upon exposure to polycyclic aromatic hydrocarbons
Source: Microbiome. 2023 Jun 1;11:124. doi: 10.1186/s40168-023-01564-4 (PMC10233911; doi:10.1186/s40168-023-01564-4)
Supplement: Supplementary file 6 — Additional file 5: Table S5. Properties of the multivariate correlation network by cutotype. [file 40168_2023_1564_MOESM5_ESM.xlsx]

## Sheet: Network Property
Supplementary Table 5. Properties of the multivariate correlation network by cutotype.
Property	Cutotype 1 (all)	Cutotype 2 (all)
Nodes	2424	2286
Edges	33661	19066
Average number of neighbours	27.794	16.8
Network diameter	9	12
Network radius	5	7
Network density	0.011	0.007
Characteristic path length	3.6	4.2
Network heterogeneity	1.5	1.3
Network centralization	0.14	0.071
Connected components	2	11

## Sheet: Significant Correlations Master
Correlation	q value	Node 1	Feature Type 1	Node 2	Feature Type 2	Correlation	Cutotype
Acetobacter pasteurianus vs. 4-hydroxybenzoate	0.00812966	Acetobacter pasteurianus	Species	4-hydroxybenzoate	Metabolite	0.405523	Cutotype 1
Acetobacter pasteurianus vs. allantoin	0.0402897	Acetobacter pasteurianus	Species	allantoin	Metabolite	0.445388	Cutotype 1
Acetobacter pasteurianus vs. K00020	0.0259171	Acetobacter pasteurianus	Species	K00020	KO	0.51658	Cutotype 2
Acetobacter pasteurianus vs. K00324	0.0290779	Acetobacter pasteurianus	Species	K00324	KO	0.380885	Cutotype 1
Acetobacter pasteurianus vs. K00325	0.0207171	Acetobacter pasteurianus	Species	K00325	KO	0.395542	Cutotype 1
Acetobacter pasteurianus vs. K00411	0.0178486	Acetobacter pasteurianus	Species	K00411	KO	0.533776	Cutotype 2
Acetobacter pasteurianus vs. K00412	0.00685812	Acetobacter pasteurianus	Species	K00412	KO	0.572757	Cutotype 2
Acetobacter pasteurianus vs. K00575	0.0189396	Acetobacter pasteurianus	Species	K00575	KO	0.53108	Cutotype 2
Acetobacter pasteurianus vs. K00661	0.00970374	Acetobacter pasteurianus	Species	K00661	KO	0.559466	Cutotype 2
Acetobacter pasteurianus vs. K00673	0.0340109	Acetobacter pasteurianus	Species	K00673	KO	0.503013	Cutotype 2
Acetobacter pasteurianus vs. K00677	0.0495656	Acetobacter pasteurianus	Species	K00677	KO	0.355282	Cutotype 1
Acetobacter pasteurianus vs. K00799	0.000117234	Acetobacter pasteurianus	Species	K00799	KO	0.688787	Cutotype 2
Acetobacter pasteurianus vs. K00981	0.0499662	Acetobacter pasteurianus	Species	K00981	KO	0.354896	Cutotype 1
Acetobacter pasteurianus vs. K01006	0.00195744	Acetobacter pasteurianus	Species	K01006	KO	0.615797	Cutotype 2
Acetobacter pasteurianus vs. K01247	0.0486739	Acetobacter pasteurianus	Species	K01247	KO	0.48375	Cutotype 2
Acetobacter pasteurianus vs. K01322	0.0485572	Acetobacter pasteurianus	Species	K01322	KO	0.483895	Cutotype 2
Acetobacter pasteurianus vs. K01581	0.0224809	Acetobacter pasteurianus	Species	K01581	KO	0.523159	Cutotype 2
Acetobacter pasteurianus vs. K01659	0.0375902	Acetobacter pasteurianus	Species	K01659	KO	0.368987	Cutotype 1
Acetobacter pasteurianus vs. K01737	0.0404311	Acetobacter pasteurianus	Species	K01737	KO	0.365429	Cutotype 1
Acetobacter pasteurianus vs. K01768	0.000552196	Acetobacter pasteurianus	Species	K01768	KO	0.412253	Cutotype 1
Acetobacter pasteurianus vs. K01961	0.0202144	Acetobacter pasteurianus	Species	K01961	KO	0.527966	Cutotype 2
Acetobacter pasteurianus vs. K01965	0.0110765	Acetobacter pasteurianus	Species	K01965	KO	0.554094	Cutotype 2
Acetobacter pasteurianus vs. K01991	0.0410918	Acetobacter pasteurianus	Species	K01991	KO	0.493251	Cutotype 2
Acetobacter pasteurianus vs. K02047	0.0078207	Acetobacter pasteurianus	Species	K02047	KO	0.432511	Cutotype 1
Acetobacter pasteurianus vs. K02067	0.00351658	Acetobacter pasteurianus	Species	K02067	KO	0.458806	Cutotype 1
Acetobacter pasteurianus vs. K02194	0.000515216	Acetobacter pasteurianus	Species	K02194	KO	0.512516	Cutotype 1
Acetobacter pasteurianus vs. K02194	0.033939	Acetobacter pasteurianus	Species	K02194	KO	0.503113	Cutotype 2
Acetobacter pasteurianus vs. K02261	0.0124013	Acetobacter pasteurianus	Species	K02261	KO	0.415801	Cutotype 1
Acetobacter pasteurianus vs. K02299	0.0237224	Acetobacter pasteurianus	Species	K02299	KO	0.52074	Cutotype 2
Acetobacter pasteurianus vs. K02334	0.0490337	Acetobacter pasteurianus	Species	K02334	KO	0.355829	Cutotype 1
Acetobacter pasteurianus vs. K02372	0.0354443	Acetobacter pasteurianus	Species	K02372	KO	0.500912	Cutotype 2
Acetobacter pasteurianus vs. K02392	0.00959507	Acetobacter pasteurianus	Species	K02392	KO	0.559888	Cutotype 2
Acetobacter pasteurianus vs. K02417	0.00373605	Acetobacter pasteurianus	Species	K02417	KO	0.594566	Cutotype 2
Acetobacter pasteurianus vs. K02458	0.038187	Acetobacter pasteurianus	Species	K02458	KO	0.368206	Cutotype 1
Acetobacter pasteurianus vs. K02687	0.000954972	Acetobacter pasteurianus	Species	K02687	KO	0.637353	Cutotype 2
Acetobacter pasteurianus vs. K02730	0.0387644	Acetobacter pasteurianus	Species	K02730	KO	0.367478	Cutotype 1
Acetobacter pasteurianus vs. K02793	0.0239365	Acetobacter pasteurianus	Species	K02793	KO	0.520313	Cutotype 2
Acetobacter pasteurianus vs. K03154	0.00232242	Acetobacter pasteurianus	Species	K03154	KO	0.471334	Cutotype 1
Acetobacter pasteurianus vs. K03189	0.017991	Acetobacter pasteurianus	Species	K03189	KO	0.401416	Cutotype 1
Acetobacter pasteurianus vs. K03198	0.00210678	Acetobacter pasteurianus	Species	K03198	KO	0.613417	Cutotype 2
Acetobacter pasteurianus vs. K03408	0.00466986	Acetobacter pasteurianus	Species	K03408	KO	0.586594	Cutotype 2
Acetobacter pasteurianus vs. K03413	0.049869	Acetobacter pasteurianus	Species	K03413	KO	0.48248	Cutotype 2
Acetobacter pasteurianus vs. K03446	0.0340085	Acetobacter pasteurianus	Species	K03446	KO	0.36818	Cutotype 1
Acetobacter pasteurianus vs. K03503	0.0120944	Acetobacter pasteurianus	Species	K03503	KO	0.416716	Cutotype 1
Acetobacter pasteurianus vs. K03530	0.0269626	Acetobacter pasteurianus	Species	K03530	KO	0.514661	Cutotype 2
Acetobacter pasteurianus vs. K03568	0.0440412	Acetobacter pasteurianus	Species	K03568	KO	0.489455	Cutotype 2
Acetobacter pasteurianus vs. K03587	0.0330022	Acetobacter pasteurianus	Species	K03587	KO	0.504548	Cutotype 2
Acetobacter pasteurianus vs. K03640	0.0284795	Acetobacter pasteurianus	Species	K03640	KO	0.512066	Cutotype 2
Acetobacter pasteurianus vs. methyl-4-hydroxybenzoate	0.00812966	Acetobacter pasteurianus	Species	methyl-4-hydroxybenzoate	Metabolite	0.494615	Cutotype 1
Acetobacter pasteurianus vs. propyl 4-hydroxybenzoate	0.00812966	Acetobacter pasteurianus	Species	propyl 4-hydroxybenzoate	Metabolite	0.451576	Cutotype 1
Acetobacter pasteurianus vs. triethanolamine	0.00812966	Acetobacter pasteurianus	Species	triethanolamine	Metabolite	0.439242	Cutotype 1
Achromobacter denitrificans vs. diethanolamine	0.019771	Achromobacter denitrificans	Species	diethanolamine	Metabolite	-0.602931	Cutotype 2
Achromobacter denitrificans vs. K00121	0.0189162	Achromobacter denitrificans	Species	K00121	KO	0.531141	Cutotype 2
Achromobacter denitrificans vs. K00265	0.0294746	Achromobacter denitrificans	Species	K00265	KO	0.510302	Cutotype 2
Achromobacter denitrificans vs. K00661	0.020868	Achromobacter denitrificans	Species	K00661	KO	0.526459	Cutotype 2
Achromobacter denitrificans vs. K01419	0.0472745	Achromobacter denitrificans	Species	K01419	KO	0.485395	Cutotype 2
Achromobacter denitrificans vs. K01620	0.0140061	Achromobacter denitrificans	Species	K01620	KO	0.544401	Cutotype 2
Achromobacter denitrificans vs. K01649	0.0213465	Achromobacter denitrificans	Species	K01649	KO	0.525436	Cutotype 2
Achromobacter denitrificans vs. K01758	0.0446783	Achromobacter denitrificans	Species	K01758	KO	0.488673	Cutotype 2
Achromobacter denitrificans vs. K02066	0.0426964	Achromobacter denitrificans	Species	K02066	KO	0.491052	Cutotype 2
Achromobacter denitrificans vs. K02258	0.0412683	Achromobacter denitrificans	Species	K02258	KO	0.49297	Cutotype 2
Achromobacter denitrificans vs. K02793	0.016749	Achromobacter denitrificans	Species	K02793	KO	0.536559	Cutotype 2
Achromobacter denitrificans vs. K03569	0.0224743	Achromobacter denitrificans	Species	K03569	KO	0.523175	Cutotype 2
Achromobacter denitrificans vs. K03666	0.0242533	Achromobacter denitrificans	Species	K03666	KO	0.519734	Cutotype 2
Achromobacter insolitus vs. K00052	0.0263194	Achromobacter insolitus	Species	K00052	KO	0.515852	Cutotype 2
Achromobacter insolitus vs. K00074	0.023444	Achromobacter insolitus	Species	K00074	KO	0.390331	Cutotype 1
Achromobacter insolitus vs. K00249	0.0158701	Achromobacter insolitus	Species	K00249	KO	0.538973	Cutotype 2
Achromobacter insolitus vs. K00873	0.0138338	Achromobacter insolitus	Species	K00873	KO	0.54491	Cutotype 2
Achromobacter insolitus vs. K00946	0.044466	Achromobacter insolitus	Species	K00946	KO	0.360757	Cutotype 1
Achromobacter insolitus vs. K02610	0.044466	Achromobacter insolitus	Species	K02610	KO	0.355675	Cutotype 1
Achromobacter insolitus vs. K03073	0.0228061	Achromobacter insolitus	Species	K03073	KO	0.391472	Cutotype 1
Achromobacter insolitus vs. K03647	0.0356557	Achromobacter insolitus	Species	K03647	KO	0.371483	Cutotype 1
Achromobacter ruhlandii vs. betaine	0.0496058	Achromobacter ruhlandii	Species	betaine	Metabolite	0.437716	Cutotype 1
Achromobacter ruhlandii vs. creatinine	0.011691	Achromobacter ruhlandii	Species	creatinine	Metabolite	0.484636	Cutotype 1
Achromobacter ruhlandii vs. erythritol	0.000327292	Achromobacter ruhlandii	Species	erythritol	Metabolite	0.572065	Cutotype 1
Achromobacter ruhlandii vs. hippurate	0.0133818	Achromobacter ruhlandii	Species	hippurate	Metabolite	0.48045	Cutotype 1
Achromobacter ruhlandii vs. histamine	0.000327292	Achromobacter ruhlandii	Species	histamine	Metabolite	0.544379	Cutotype 1
Achromobacter ruhlandii vs. K00003	5.86e-07	Achromobacter ruhlandii	Species	K00003	KO	0.487549	Cutotype 1
Achromobacter ruhlandii vs. K00015	0.000116091	Achromobacter ruhlandii	Species	K00015	KO	0.440588	Cutotype 1
Achromobacter ruhlandii vs. K00019	0.000274085	Achromobacter ruhlandii	Species	K00019	KO	0.527978	Cutotype 1
Achromobacter ruhlandii vs. K00026	0.00203449	Achromobacter ruhlandii	Species	K00026	KO	0.473521	Cutotype 1
Achromobacter ruhlandii vs. K00029	8.74e-06	Achromobacter ruhlandii	Species	K00029	KO	0.598769	Cutotype 1
Achromobacter ruhlandii vs. K00033	2.1e-06	Achromobacter ruhlandii	Species	K00033	KO	0.623164	Cutotype 1
Achromobacter ruhlandii vs. K00052	0.00144829	Achromobacter ruhlandii	Species	K00052	KO	0.48494	Cutotype 1
Achromobacter ruhlandii vs. K00059	0.00167098	Achromobacter ruhlandii	Species	K00059	KO	0.39216	Cutotype 1
Achromobacter ruhlandii vs. K00121	0.0411297	Achromobacter ruhlandii	Species	K00121	KO	0.493178	Cutotype 2
Achromobacter ruhlandii vs. K00140	2.1e-06	Achromobacter ruhlandii	Species	K00140	KO	0.559898	Cutotype 1
Achromobacter ruhlandii vs. K00143	0.000116091	Achromobacter ruhlandii	Species	K00143	KO	0.495329	Cutotype 1
Achromobacter ruhlandii vs. K00163	2.56e-06	Achromobacter ruhlandii	Species	K00163	KO	0.517135	Cutotype 1
Achromobacter ruhlandii vs. K00164	0.00195078	Achromobacter ruhlandii	Species	K00164	KO	0.476498	Cutotype 1
Achromobacter ruhlandii vs. K00167	0.0121046	Achromobacter ruhlandii	Species	K00167	KO	0.416681	Cutotype 1
Achromobacter ruhlandii vs. K00223	0.0496613	Achromobacter ruhlandii	Species	K00223	KO	0.355189	Cutotype 1
Achromobacter ruhlandii vs. K00232	0.00102565	Achromobacter ruhlandii	Species	K00232	KO	0.494531	Cutotype 1
Achromobacter ruhlandii vs. K00240	0.0358155	Achromobacter ruhlandii	Species	K00240	KO	0.371271	Cutotype 1
Achromobacter ruhlandii vs. K00249	0.0372845	Achromobacter ruhlandii	Species	K00249	KO	0.369364	Cutotype 1
Achromobacter ruhlandii vs. K00252	5.15e-05	Achromobacter ruhlandii	Species	K00252	KO	0.564563	Cutotype 1
Achromobacter ruhlandii vs. K00262	7.57e-05	Achromobacter ruhlandii	Species	K00262	KO	0.556546	Cutotype 1
Achromobacter ruhlandii vs. K00264	0.0326109	Achromobacter ruhlandii	Species	K00264	KO	0.505123	Cutotype 2
Achromobacter ruhlandii vs. K00288	0.000116091	Achromobacter ruhlandii	Species	K00288	KO	0.356753	Cutotype 1
Achromobacter ruhlandii vs. K00311	0.000586688	Achromobacter ruhlandii	Species	K00311	KO	0.509143	Cutotype 1
Achromobacter ruhlandii vs. K00327	0.000116091	Achromobacter ruhlandii	Species	K00327	KO	0.445743	Cutotype 1
Achromobacter ruhlandii vs. K00383	0.00318305	Achromobacter ruhlandii	Species	K00383	KO	0.436752	Cutotype 1
Achromobacter ruhlandii vs. K00390	0.0121046	Achromobacter ruhlandii	Species	K00390	KO	0.40701	Cutotype 1
Achromobacter ruhlandii vs. K00411	3.36e-05	Achromobacter ruhlandii	Species	K00411	KO	0.57326	Cutotype 1
Achromobacter ruhlandii vs. K00412	0.00108055	Achromobacter ruhlandii	Species	K00412	KO	0.49309	Cutotype 1
Achromobacter ruhlandii vs. K00418	1.03e-05	Achromobacter ruhlandii	Species	K00418	KO	0.59578	Cutotype 1
Achromobacter ruhlandii vs. K00428	0.00203449	Achromobacter ruhlandii	Species	K00428	KO	0.441695	Cutotype 1
Achromobacter ruhlandii vs. K00432	0.000167792	Achromobacter ruhlandii	Species	K00432	KO	0.447202	Cutotype 1
Achromobacter ruhlandii vs. K00453	2.1e-06	Achromobacter ruhlandii	Species	K00453	KO	0.623164	Cutotype 1
Achromobacter ruhlandii vs. K00467	0.000209352	Achromobacter ruhlandii	Species	K00467	KO	0.478926	Cutotype 1
Achromobacter ruhlandii vs. K00467	0.00364834	Achromobacter ruhlandii	Species	K00467	KO	0.595381	Cutotype 2
Achromobacter ruhlandii vs. K00537	0.00666233	Achromobacter ruhlandii	Species	K00537	KO	0.438036	Cutotype 1
Achromobacter ruhlandii vs. K00548	2.59e-06	Achromobacter ruhlandii	Species	K00548	KO	0.517307	Cutotype 1
Achromobacter ruhlandii vs. K00549	0.000168554	Achromobacter ruhlandii	Species	K00549	KO	0.539241	Cutotype 1
Achromobacter ruhlandii vs. K00559	0.00195078	Achromobacter ruhlandii	Species	K00559	KO	0.44123	Cutotype 1
Achromobacter ruhlandii vs. K00559	0.0326109	Achromobacter ruhlandii	Species	K00559	KO	0.505123	Cutotype 2
Achromobacter ruhlandii vs. K00564	0.0220318	Achromobacter ruhlandii	Species	K00564	KO	0.382559	Cutotype 1
Achromobacter ruhlandii vs. K00574	2.59e-06	Achromobacter ruhlandii	Species	K00574	KO	0.619642	Cutotype 1
Achromobacter ruhlandii vs. K00575	8.74e-06	Achromobacter ruhlandii	Species	K00575	KO	0.574838	Cutotype 1
Achromobacter ruhlandii vs. K00606	1.99e-07	Achromobacter ruhlandii	Species	K00606	KO	0.547442	Cutotype 1
Achromobacter ruhlandii vs. K00615	0.0279887	Achromobacter ruhlandii	Species	K00615	KO	0.362821	Cutotype 1
Achromobacter ruhlandii vs. K00619	1.13e-05	Achromobacter ruhlandii	Species	K00619	KO	0.594068	Cutotype 1
Achromobacter ruhlandii vs. K00639	5.15e-05	Achromobacter ruhlandii	Species	K00639	KO	0.552375	Cutotype 1
Achromobacter ruhlandii vs. K00645	1.54e-05	Achromobacter ruhlandii	Species	K00645	KO	0.5357	Cutotype 1
Achromobacter ruhlandii vs. K00654	0.00318305	Achromobacter ruhlandii	Species	K00654	KO	0.461857	Cutotype 1
Achromobacter ruhlandii vs. K00655	0.000802371	Achromobacter ruhlandii	Species	K00655	KO	-0.287444	Cutotype 1
Achromobacter ruhlandii vs. K00658	0.0268416	Achromobacter ruhlandii	Species	K00658	KO	0.38444	Cutotype 1
Achromobacter ruhlandii vs. K00661	7.57e-05	Achromobacter ruhlandii	Species	K00661	KO	0.452119	Cutotype 1
Achromobacter ruhlandii vs. K00673	0.00108055	Achromobacter ruhlandii	Species	K00673	KO	0.476995	Cutotype 1
Achromobacter ruhlandii vs. K00681	0.000584774	Achromobacter ruhlandii	Species	K00681	KO	0.466451	Cutotype 1
Achromobacter ruhlandii vs. K00698	0.000116091	Achromobacter ruhlandii	Species	K00698	KO	0.476133	Cutotype 1
Achromobacter ruhlandii vs. K00698	0.0373706	Achromobacter ruhlandii	Species	K00698	KO	0.498205	Cutotype 2
Achromobacter ruhlandii vs. K00767	0.00515409	Achromobacter ruhlandii	Species	K00767	KO	0.393409	Cutotype 1
Achromobacter ruhlandii vs. K00796	0.018636	Achromobacter ruhlandii	Species	K00796	KO	0.4	Cutotype 1
Achromobacter ruhlandii vs. K00798	2.1e-06	Achromobacter ruhlandii	Species	K00798	KO	0.558834	Cutotype 1
Achromobacter ruhlandii vs. K00800	3.65e-06	Achromobacter ruhlandii	Species	K00800	KO	0.613838	Cutotype 1
Achromobacter ruhlandii vs. K00801	0.000116091	Achromobacter ruhlandii	Species	K00801	KO	0.329173	Cutotype 1
Achromobacter ruhlandii vs. K00850	0.0279887	Achromobacter ruhlandii	Species	K00850	KO	0.382587	Cutotype 1
Achromobacter ruhlandii vs. K00860	8.74e-06	Achromobacter ruhlandii	Species	K00860	KO	0.580065	Cutotype 1
Achromobacter ruhlandii vs. K00863	0.0047664	Achromobacter ruhlandii	Species	K00863	KO	0.370348	Cutotype 1
Achromobacter ruhlandii vs. K00876	2.56e-06	Achromobacter ruhlandii	Species	K00876	KO	0.46911	Cutotype 1
Achromobacter ruhlandii vs. K00937	1.54e-05	Achromobacter ruhlandii	Species	K00937	KO	0.58817	Cutotype 1
Achromobacter ruhlandii vs. K00958	0.0480281	Achromobacter ruhlandii	Species	K00958	KO	0.484498	Cutotype 2
Achromobacter ruhlandii vs. K00963	0.028869	Achromobacter ruhlandii	Species	K00963	KO	0.381206	Cutotype 1
Achromobacter ruhlandii vs. K00972	0.000116091	Achromobacter ruhlandii	Species	K00972	KO	0.497313	Cutotype 1
Achromobacter ruhlandii vs. K01006	0.00180987	Achromobacter ruhlandii	Species	K01006	KO	0.47871	Cutotype 1
Achromobacter ruhlandii vs. K01029	0.00180987	Achromobacter ruhlandii	Species	K01029	KO	0.374676	Cutotype 1
Achromobacter ruhlandii vs. K01070	2.56e-06	Achromobacter ruhlandii	Species	K01070	KO	0.548847	Cutotype 1
Achromobacter ruhlandii vs. K01089	0.0266698	Achromobacter ruhlandii	Species	K01089	KO	0.384711	Cutotype 1
Achromobacter ruhlandii vs. K01113	0.0121046	Achromobacter ruhlandii	Species	K01113	KO	0.39455	Cutotype 1
Achromobacter ruhlandii vs. K01114	0.0105756	Achromobacter ruhlandii	Species	K01114	KO	0.42176	Cutotype 1
Achromobacter ruhlandii vs. K01153	7.57e-05	Achromobacter ruhlandii	Species	K01153	KO	0.410958	Cutotype 1
Achromobacter ruhlandii vs. K01187	0.0152694	Achromobacter ruhlandii	Species	K01187	KO	0.407829	Cutotype 1
Achromobacter ruhlandii vs. K01207	0.0326247	Achromobacter ruhlandii	Species	K01207	KO	0.375703	Cutotype 1
Achromobacter ruhlandii vs. K01214	2.74e-05	Achromobacter ruhlandii	Species	K01214	KO	0.496579	Cutotype 1
Achromobacter ruhlandii vs. K01243	5.22e-06	Achromobacter ruhlandii	Species	K01243	KO	0.484857	Cutotype 1
Achromobacter ruhlandii vs. K01246	0.000196793	Achromobacter ruhlandii	Species	K01246	KO	0.455239	Cutotype 1
Achromobacter ruhlandii vs. K01247	0.000853192	Achromobacter ruhlandii	Species	K01247	KO	0.42038	Cutotype 1
Achromobacter ruhlandii vs. K01252	1.99e-07	Achromobacter ruhlandii	Species	K01252	KO	0.658725	Cutotype 1
Achromobacter ruhlandii vs. K01256	5.22e-06	Achromobacter ruhlandii	Species	K01256	KO	0.531819	Cutotype 1
Achromobacter ruhlandii vs. K01262	0.00318305	Achromobacter ruhlandii	Species	K01262	KO	0.459722	Cutotype 1
Achromobacter ruhlandii vs. K01338	2.59e-06	Achromobacter ruhlandii	Species	K01338	KO	0.430049	Cutotype 1
Achromobacter ruhlandii vs. K01354	1.28e-05	Achromobacter ruhlandii	Species	K01354	KO	0.591701	Cutotype 1
Achromobacter ruhlandii vs. K01419	0.00336205	Achromobacter ruhlandii	Species	K01419	KO	0.46015	Cutotype 1
Achromobacter ruhlandii vs. K01425	0.0459066	Achromobacter ruhlandii	Species	K01425	KO	0.35919	Cutotype 1
Achromobacter ruhlandii vs. K01439	5.22e-06	Achromobacter ruhlandii	Species	K01439	KO	0.536308	Cutotype 1
Achromobacter ruhlandii vs. K01455	7.57e-05	Achromobacter ruhlandii	Species	K01455	KO	0.489548	Cutotype 1
Achromobacter ruhlandii vs. K01493	6.35e-06	Achromobacter ruhlandii	Species	K01493	KO	0.573803	Cutotype 1
Achromobacter ruhlandii vs. K01515	0.000167792	Achromobacter ruhlandii	Species	K01515	KO	0.539326	Cutotype 1
Achromobacter ruhlandii vs. K01533	0.00515409	Achromobacter ruhlandii	Species	K01533	KO	0.418008	Cutotype 1
Achromobacter ruhlandii vs. K01535	0.00999107	Achromobacter ruhlandii	Species	K01535	KO	0.423832	Cutotype 1
Achromobacter ruhlandii vs. K01580	0.047907	Achromobacter ruhlandii	Species	K01580	KO	0.484662	Cutotype 2
Achromobacter ruhlandii vs. K01581	0.000251363	Achromobacter ruhlandii	Species	K01581	KO	0.530006	Cutotype 1
Achromobacter ruhlandii vs. K01586	0.000586688	Achromobacter ruhlandii	Species	K01586	KO	0.488918	Cutotype 1
Achromobacter ruhlandii vs. K01611	3.57e-09	Achromobacter ruhlandii	Species	K01611	KO	0.646458	Cutotype 1
Achromobacter ruhlandii vs. K01624	0.0387213	Achromobacter ruhlandii	Species	K01624	KO	0.367535	Cutotype 1
Achromobacter ruhlandii vs. K01627	3.68e-06	Achromobacter ruhlandii	Species	K01627	KO	0.61373	Cutotype 1
Achromobacter ruhlandii vs. K01634	0.000116091	Achromobacter ruhlandii	Species	K01634	KO	0.460911	Cutotype 1
Achromobacter ruhlandii vs. K01637	0.000168554	Achromobacter ruhlandii	Species	K01637	KO	0.420428	Cutotype 1
Achromobacter ruhlandii vs. K01649	0.0476578	Achromobacter ruhlandii	Species	K01649	KO	0.357295	Cutotype 1
Achromobacter ruhlandii vs. K01655	0.00999107	Achromobacter ruhlandii	Species	K01655	KO	0.372364	Cutotype 1
Achromobacter ruhlandii vs. K01657	0.00203449	Achromobacter ruhlandii	Species	K01657	KO	0.432193	Cutotype 1
Achromobacter ruhlandii vs. K01658	0.0318838	Achromobacter ruhlandii	Species	K01658	KO	0.506188	Cutotype 2
Achromobacter ruhlandii vs. K01661	0.0457592	Achromobacter ruhlandii	Species	K01661	KO	0.359343	Cutotype 1
Achromobacter ruhlandii vs. K01690	0.0093185	Achromobacter ruhlandii	Species	K01690	KO	0.426329	Cutotype 1
Achromobacter ruhlandii vs. K01702	0.000116091	Achromobacter ruhlandii	Species	K01702	KO	0.407682	Cutotype 1
Achromobacter ruhlandii vs. K01710	0.0138485	Achromobacter ruhlandii	Species	K01710	KO	0.411626	Cutotype 1
Achromobacter ruhlandii vs. K01716	3.6e-06	Achromobacter ruhlandii	Species	K01716	KO	0.586989	Cutotype 1
Achromobacter ruhlandii vs. K01739	0.00666233	Achromobacter ruhlandii	Species	K01739	KO	0.422885	Cutotype 1
Achromobacter ruhlandii vs. K01752	0.000484074	Achromobacter ruhlandii	Species	K01752	KO	0.455263	Cutotype 1
Achromobacter ruhlandii vs. K01759	0.0201892	Achromobacter ruhlandii	Species	K01759	KO	0.396636	Cutotype 1
Achromobacter ruhlandii vs. K01772	0.000168554	Achromobacter ruhlandii	Species	K01772	KO	0.413618	Cutotype 1
Achromobacter ruhlandii vs. K01807	0.00138103	Achromobacter ruhlandii	Species	K01807	KO	0.486345	Cutotype 1
Achromobacter ruhlandii vs. K01879	0.00989971	Achromobacter ruhlandii	Species	K01879	KO	0.424169	Cutotype 1
Achromobacter ruhlandii vs. K01886	0.00806753	Achromobacter ruhlandii	Species	K01886	KO	0.431438	Cutotype 1
Achromobacter ruhlandii vs. K01893	0.000116091	Achromobacter ruhlandii	Species	K01893	KO	0.31668	Cutotype 1
Achromobacter ruhlandii vs. K01897	0.0382873	Achromobacter ruhlandii	Species	K01897	KO	0.368081	Cutotype 1
Achromobacter ruhlandii vs. K01899	0.00195078	Achromobacter ruhlandii	Species	K01899	KO	0.403133	Cutotype 1
Achromobacter ruhlandii vs. K01918	0.000484074	Achromobacter ruhlandii	Species	K01918	KO	0.486402	Cutotype 1
Achromobacter ruhlandii vs. K01920	0.000196793	Achromobacter ruhlandii	Species	K01920	KO	0.495008	Cutotype 1
Achromobacter ruhlandii vs. K01929	1.28e-05	Achromobacter ruhlandii	Species	K01929	KO	0.536804	Cutotype 1
Achromobacter ruhlandii vs. K01934	5.22e-06	Achromobacter ruhlandii	Species	K01934	KO	0.607733	Cutotype 1
Achromobacter ruhlandii vs. K01935	0.00209648	Achromobacter ruhlandii	Species	K01935	KO	0.413287	Cutotype 1
Achromobacter ruhlandii vs. K01950	1.99e-07	Achromobacter ruhlandii	Species	K01950	KO	0.595038	Cutotype 1
Achromobacter ruhlandii vs. K01958	0.039199	Achromobacter ruhlandii	Species	K01958	KO	0.49583	Cutotype 2
Achromobacter ruhlandii vs. K01961	1.13e-05	Achromobacter ruhlandii	Species	K01961	KO	0.564932	Cutotype 1
Achromobacter ruhlandii vs. K01962	0.00114521	Achromobacter ruhlandii	Species	K01962	KO	0.375293	Cutotype 1
Achromobacter ruhlandii vs. K01965	0.00108055	Achromobacter ruhlandii	Species	K01965	KO	0.431761	Cutotype 1
Achromobacter ruhlandii vs. K01971	6.79e-05	Achromobacter ruhlandii	Species	K01971	KO	0.497517	Cutotype 1
Achromobacter ruhlandii vs. K01991	0.000251363	Achromobacter ruhlandii	Species	K01991	KO	0.473538	Cutotype 1
Achromobacter ruhlandii vs. K01995	0.00167098	Achromobacter ruhlandii	Species	K01995	KO	0.480979	Cutotype 1
Achromobacter ruhlandii vs. K02025	0.0140574	Achromobacter ruhlandii	Species	K02025	KO	0.411062	Cutotype 1
Achromobacter ruhlandii vs. K02039	0.00223308	Achromobacter ruhlandii	Species	K02039	KO	0.472482	Cutotype 1
Achromobacter ruhlandii vs. K02043	0.000484074	Achromobacter ruhlandii	Species	K02043	KO	0.514107	Cutotype 1
Achromobacter ruhlandii vs. K02044	0.000167792	Achromobacter ruhlandii	Species	K02044	KO	0.400746	Cutotype 1
Achromobacter ruhlandii vs. K02045	3.6e-06	Achromobacter ruhlandii	Species	K02045	KO	0.420296	Cutotype 1
Achromobacter ruhlandii vs. K02050	3.6e-06	Achromobacter ruhlandii	Species	K02050	KO	0.485857	Cutotype 1
Achromobacter ruhlandii vs. K02055	2.56e-06	Achromobacter ruhlandii	Species	K02055	KO	0.619815	Cutotype 1
Achromobacter ruhlandii vs. K02057	0.0366506	Achromobacter ruhlandii	Species	K02057	KO	0.370158	Cutotype 1
Achromobacter ruhlandii vs. K02066	3.6e-06	Achromobacter ruhlandii	Species	K02066	KO	0.444102	Cutotype 1
Achromobacter ruhlandii vs. K02135	1.72e-06	Achromobacter ruhlandii	Species	K02135	KO	0.626488	Cutotype 1
Achromobacter ruhlandii vs. K02147	0.00195078	Achromobacter ruhlandii	Species	K02147	KO	0.330665	Cutotype 1
Achromobacter ruhlandii vs. K02160	0.025726	Achromobacter ruhlandii	Species	K02160	KO	0.365358	Cutotype 1
Achromobacter ruhlandii vs. K02200	0.00352631	Achromobacter ruhlandii	Species	K02200	KO	0.458711	Cutotype 1
Achromobacter ruhlandii vs. K02237	0.00209648	Achromobacter ruhlandii	Species	K02237	KO	0.474395	Cutotype 1
Achromobacter ruhlandii vs. K02260	3.43e-05	Achromobacter ruhlandii	Species	K02260	KO	0.572804	Cutotype 1
Achromobacter ruhlandii vs. K02264	2.03e-05	Achromobacter ruhlandii	Species	K02264	KO	0.583009	Cutotype 1
Achromobacter ruhlandii vs. K02274	0.000274085	Achromobacter ruhlandii	Species	K02274	KO	0.498395	Cutotype 1
Achromobacter ruhlandii vs. K02283	2.74e-05	Achromobacter ruhlandii	Species	K02283	KO	0.57722	Cutotype 1
Achromobacter ruhlandii vs. K02299	0.0238777	Achromobacter ruhlandii	Species	K02299	KO	0.389562	Cutotype 1
Achromobacter ruhlandii vs. K02343	0.00515409	Achromobacter ruhlandii	Species	K02343	KO	0.446617	Cutotype 1
Achromobacter ruhlandii vs. K02410	2.59e-06	Achromobacter ruhlandii	Species	K02410	KO	0.49284	Cutotype 1
Achromobacter ruhlandii vs. K02417	0.000853192	Achromobacter ruhlandii	Species	K02417	KO	0.499437	Cutotype 1
Achromobacter ruhlandii vs. K02420	0.0159373	Achromobacter ruhlandii	Species	K02420	KO	0.406156	Cutotype 1
Achromobacter ruhlandii vs. K02421	0.000584774	Achromobacter ruhlandii	Species	K02421	KO	0.448494	Cutotype 1
Achromobacter ruhlandii vs. K02440	0.000750441	Achromobacter ruhlandii	Species	K02440	KO	0.502778	Cutotype 1
Achromobacter ruhlandii vs. K02523	0.000586688	Achromobacter ruhlandii	Species	K02523	KO	0.49126	Cutotype 1
Achromobacter ruhlandii vs. K02535	0.000251363	Achromobacter ruhlandii	Species	K02535	KO	0.485051	Cutotype 1
Achromobacter ruhlandii vs. K02537	0.0277862	Achromobacter ruhlandii	Species	K02537	KO	0.382904	Cutotype 1
Achromobacter ruhlandii vs. K02542	0.0194251	Achromobacter ruhlandii	Species	K02542	KO	0.398238	Cutotype 1
Achromobacter ruhlandii vs. K02556	0.000199893	Achromobacter ruhlandii	Species	K02556	KO	0.535299	Cutotype 1
Achromobacter ruhlandii vs. K02622	0.00704587	Achromobacter ruhlandii	Species	K02622	KO	0.435176	Cutotype 1
Achromobacter ruhlandii vs. K02677	0.000116091	Achromobacter ruhlandii	Species	K02677	KO	0.448834	Cutotype 1
Achromobacter ruhlandii vs. K02687	0.000196793	Achromobacter ruhlandii	Species	K02687	KO	0.535679	Cutotype 1
Achromobacter ruhlandii vs. K02729	6.35e-06	Achromobacter ruhlandii	Species	K02729	KO	0.554693	Cutotype 1
Achromobacter ruhlandii vs. K02731	2.56e-06	Achromobacter ruhlandii	Species	K02731	KO	0.580903	Cutotype 1
Achromobacter ruhlandii vs. K02734	0.0047664	Achromobacter ruhlandii	Species	K02734	KO	0.357498	Cutotype 1
Achromobacter ruhlandii vs. K02734	0.0440789	Achromobacter ruhlandii	Species	K02734	KO	0.489415	Cutotype 2
Achromobacter ruhlandii vs. K02738	0.01448	Achromobacter ruhlandii	Species	K02738	KO	0.409929	Cutotype 1
Achromobacter ruhlandii vs. K02739	0.000116091	Achromobacter ruhlandii	Species	K02739	KO	0.532806	Cutotype 1
Achromobacter ruhlandii vs. K02793	2.59e-06	Achromobacter ruhlandii	Species	K02793	KO	0.480022	Cutotype 1
Achromobacter ruhlandii vs. K02872	0.000116091	Achromobacter ruhlandii	Species	K02872	KO	0.547371	Cutotype 1
Achromobacter ruhlandii vs. K02873	0.000116091	Achromobacter ruhlandii	Species	K02873	KO	0.486799	Cutotype 1
Achromobacter ruhlandii vs. K02891	0.000116091	Achromobacter ruhlandii	Species	K02891	KO	0.464756	Cutotype 1
Achromobacter ruhlandii vs. K02915	5.86e-07	Achromobacter ruhlandii	Species	K02915	KO	0.566074	Cutotype 1
Achromobacter ruhlandii vs. K02922	1.03e-05	Achromobacter ruhlandii	Species	K02922	KO	0.581597	Cutotype 1
Achromobacter ruhlandii vs. K02929	0.000209352	Achromobacter ruhlandii	Species	K02929	KO	0.534198	Cutotype 1
Achromobacter ruhlandii vs. K02940	0.000116091	Achromobacter ruhlandii	Species	K02940	KO	0.399875	Cutotype 1
Achromobacter ruhlandii vs. K02947	0.00538449	Achromobacter ruhlandii	Species	K02947	KO	0.445154	Cutotype 1
Achromobacter ruhlandii vs. K02958	1.19e-13	Achromobacter ruhlandii	Species	K02958	KO	0.663311	Cutotype 1
Achromobacter ruhlandii vs. K02962	3.43e-05	Achromobacter ruhlandii	Species	K02962	KO	0.477299	Cutotype 1
Achromobacter ruhlandii vs. K02971	0.00483036	Achromobacter ruhlandii	Species	K02971	KO	0.448701	Cutotype 1
Achromobacter ruhlandii vs. K02981	0.00910241	Achromobacter ruhlandii	Species	K02981	KO	0.427195	Cutotype 1
Achromobacter ruhlandii vs. K02984	6.35e-06	Achromobacter ruhlandii	Species	K02984	KO	0.604436	Cutotype 1
Achromobacter ruhlandii vs. K02985	5.86e-07	Achromobacter ruhlandii	Species	K02985	KO	0.595546	Cutotype 1
Achromobacter ruhlandii vs. K02998	0.000382024	Achromobacter ruhlandii	Species	K02998	KO	0.519881	Cutotype 1
Achromobacter ruhlandii vs. K03007	1.03e-05	Achromobacter ruhlandii	Species	K03007	KO	0.587284	Cutotype 1
Achromobacter ruhlandii vs. K03016	0.0309035	Achromobacter ruhlandii	Species	K03016	KO	0.507799	Cutotype 2
Achromobacter ruhlandii vs. K03027	0.0022736	Achromobacter ruhlandii	Species	K03027	KO	0.471958	Cutotype 1
Achromobacter ruhlandii vs. K03031	0.00203449	Achromobacter ruhlandii	Species	K03031	KO	0.300262	Cutotype 1
Achromobacter ruhlandii vs. K03036	3.57e-09	Achromobacter ruhlandii	Species	K03036	KO	0.601568	Cutotype 1
Achromobacter ruhlandii vs. K03038	0.000116091	Achromobacter ruhlandii	Species	K03038	KO	0.496845	Cutotype 1
Achromobacter ruhlandii vs. K03039	5.86e-07	Achromobacter ruhlandii	Species	K03039	KO	0.643046	Cutotype 1
Achromobacter ruhlandii vs. K03062	0.000116091	Achromobacter ruhlandii	Species	K03062	KO	0.413324	Cutotype 1
Achromobacter ruhlandii vs. K03065	6.02e-06	Achromobacter ruhlandii	Species	K03065	KO	0.605298	Cutotype 1
Achromobacter ruhlandii vs. K03083	5.86e-07	Achromobacter ruhlandii	Species	K03083	KO	0.555545	Cutotype 1
Achromobacter ruhlandii vs. K03083	0.0204718	Achromobacter ruhlandii	Species	K03083	KO	0.527392	Cutotype 2
Achromobacter ruhlandii vs. K03086	0.00704587	Achromobacter ruhlandii	Species	K03086	KO	0.436141	Cutotype 1
Achromobacter ruhlandii vs. K03089	1.03e-05	Achromobacter ruhlandii	Species	K03089	KO	0.520094	Cutotype 1
Achromobacter ruhlandii vs. K03097	0.00203449	Achromobacter ruhlandii	Species	K03097	KO	0.475297	Cutotype 1
Achromobacter ruhlandii vs. K03113	0.0047664	Achromobacter ruhlandii	Species	K03113	KO	0.449137	Cutotype 1
Achromobacter ruhlandii vs. K03117	3.43e-05	Achromobacter ruhlandii	Species	K03117	KO	0.504487	Cutotype 1
Achromobacter ruhlandii vs. K03124	1.19e-13	Achromobacter ruhlandii	Species	K03124	KO	0.801601	Cutotype 1
Achromobacter ruhlandii vs. K03128	0.000116091	Achromobacter ruhlandii	Species	K03128	KO	0.460865	Cutotype 1
Achromobacter ruhlandii vs. K03144	0.035308	Achromobacter ruhlandii	Species	K03144	KO	0.369245	Cutotype 1
Achromobacter ruhlandii vs. K03185	0.000584774	Achromobacter ruhlandii	Species	K03185	KO	0.509229	Cutotype 1
Achromobacter ruhlandii vs. K03201	1.03e-05	Achromobacter ruhlandii	Species	K03201	KO	0.595745	Cutotype 1
Achromobacter ruhlandii vs. K03236	0.000116091	Achromobacter ruhlandii	Species	K03236	KO	0.502324	Cutotype 1
Achromobacter ruhlandii vs. K03246	0.00203449	Achromobacter ruhlandii	Species	K03246	KO	0.41737	Cutotype 1
Achromobacter ruhlandii vs. K03247	5.86e-07	Achromobacter ruhlandii	Species	K03247	KO	0.573091	Cutotype 1
Achromobacter ruhlandii vs. K03262	0.000116091	Achromobacter ruhlandii	Species	K03262	KO	0.538452	Cutotype 1
Achromobacter ruhlandii vs. K03264	0.00203217	Achromobacter ruhlandii	Species	K03264	KO	0.475327	Cutotype 1
Achromobacter ruhlandii vs. K03270	0.0130731	Achromobacter ruhlandii	Species	K03270	KO	0.413861	Cutotype 1
Achromobacter ruhlandii vs. K03271	0.023625	Achromobacter ruhlandii	Species	K03271	KO	0.389996	Cutotype 1
Achromobacter ruhlandii vs. K03294	6.79e-05	Achromobacter ruhlandii	Species	K03294	KO	0.506577	Cutotype 1
Achromobacter ruhlandii vs. K03303	1.03e-05	Achromobacter ruhlandii	Species	K03303	KO	0.566659	Cutotype 1
Achromobacter ruhlandii vs. K03321	3.6e-06	Achromobacter ruhlandii	Species	K03321	KO	0.614147	Cutotype 1
Achromobacter ruhlandii vs. K03327	2.56e-06	Achromobacter ruhlandii	Species	K03327	KO	0.613446	Cutotype 1
Achromobacter ruhlandii vs. K03327	0.0110623	Achromobacter ruhlandii	Species	K03327	KO	0.554153	Cutotype 2
Achromobacter ruhlandii vs. K03364	0.00203449	Achromobacter ruhlandii	Species	K03364	KO	0.39798	Cutotype 1
Achromobacter ruhlandii vs. K03408	2.59e-06	Achromobacter ruhlandii	Species	K03408	KO	0.521062	Cutotype 1
Achromobacter ruhlandii vs. K03424	2.56e-06	Achromobacter ruhlandii	Species	K03424	KO	0.515185	Cutotype 1
Achromobacter ruhlandii vs. K03426	0.00352631	Achromobacter ruhlandii	Species	K03426	KO	0.450497	Cutotype 1
Achromobacter ruhlandii vs. K03427	7.57e-05	Achromobacter ruhlandii	Species	K03427	KO	0.442446	Cutotype 1
Achromobacter ruhlandii vs. K03449	1.28e-05	Achromobacter ruhlandii	Species	K03449	KO	0.522383	Cutotype 1
Achromobacter ruhlandii vs. K03455	0.0453392	Achromobacter ruhlandii	Species	K03455	KO	0.35981	Cutotype 1
Achromobacter ruhlandii vs. K03469	0.00524395	Achromobacter ruhlandii	Species	K03469	KO	0.446044	Cutotype 1
Achromobacter ruhlandii vs. K03474	0.025726	Achromobacter ruhlandii	Species	K03474	KO	0.386284	Cutotype 1
Achromobacter ruhlandii vs. K03495	2.56e-06	Achromobacter ruhlandii	Species	K03495	KO	0.581883	Cutotype 1
Achromobacter ruhlandii vs. K03500	0.0220318	Achromobacter ruhlandii	Species	K03500	KO	0.392946	Cutotype 1
Achromobacter ruhlandii vs. K03521	0.021868	Achromobacter ruhlandii	Species	K03521	KO	0.393274	Cutotype 1
Achromobacter ruhlandii vs. K03546	0.0114892	Achromobacter ruhlandii	Species	K03546	KO	0.418672	Cutotype 1
Achromobacter ruhlandii vs. K03561	3.6e-06	Achromobacter ruhlandii	Species	K03561	KO	0.534126	Cutotype 1
Achromobacter ruhlandii vs. K03564	0.00209648	Achromobacter ruhlandii	Species	K03564	KO	0.381956	Cutotype 1
Achromobacter ruhlandii vs. K03568	0.00215907	Achromobacter ruhlandii	Species	K03568	KO	0.473492	Cutotype 1
Achromobacter ruhlandii vs. K03569	6.79e-05	Achromobacter ruhlandii	Species	K03569	KO	0.426016	Cutotype 1
Achromobacter ruhlandii vs. K03569	0.00668465	Achromobacter ruhlandii	Species	K03569	KO	0.573849	Cutotype 2
Achromobacter ruhlandii vs. K03570	6.79e-05	Achromobacter ruhlandii	Species	K03570	KO	0.558865	Cutotype 1
Achromobacter ruhlandii vs. K03571	0.00352631	Achromobacter ruhlandii	Species	K03571	KO	0.42572	Cutotype 1
Achromobacter ruhlandii vs. K03572	0.00114521	Achromobacter ruhlandii	Species	K03572	KO	0.491574	Cutotype 1
Achromobacter ruhlandii vs. K03578	0.000802371	Achromobacter ruhlandii	Species	K03578	KO	-0.251247	Cutotype 1
Achromobacter ruhlandii vs. K03590	3.68e-06	Achromobacter ruhlandii	Species	K03590	KO	0.544557	Cutotype 1
Achromobacter ruhlandii vs. K03594	0.0042703	Achromobacter ruhlandii	Species	K03594	KO	0.452635	Cutotype 1
Achromobacter ruhlandii vs. K03601	6.79e-05	Achromobacter ruhlandii	Species	K03601	KO	0.458453	Cutotype 1
Achromobacter ruhlandii vs. K03611	3.68e-06	Achromobacter ruhlandii	Species	K03611	KO	0.551994	Cutotype 1
Achromobacter ruhlandii vs. K03650	3.57e-09	Achromobacter ruhlandii	Species	K03650	KO	0.709804	Cutotype 1
Achromobacter ruhlandii vs. K03655	0.00144829	Achromobacter ruhlandii	Species	K03655	KO	0.394946	Cutotype 1
Achromobacter ruhlandii vs. K03676	1.72e-06	Achromobacter ruhlandii	Species	K03676	KO	0.549129	Cutotype 1
Achromobacter ruhlandii vs. K03680	0.035308	Achromobacter ruhlandii	Species	K03680	KO	0.371972	Cutotype 1
Achromobacter ruhlandii vs. K03688	0.00215907	Achromobacter ruhlandii	Species	K03688	KO	0.443201	Cutotype 1
Achromobacter ruhlandii vs. K03694	0.00827361	Achromobacter ruhlandii	Species	K03694	KO	0.430504	Cutotype 1
Achromobacter ruhlandii vs. phenolsulfate	0.0324061	Achromobacter ruhlandii	Species	phenolsulfate	Metabolite	0.452907	Cutotype 1
Achromobacter sp. AONIH1 vs. K00121	0.00360545	Achromobacter sp. AONIH1	Species	K00121	KO	0.595732	Cutotype 2
Achromobacter sp. AONIH1 vs. K00140	0.0182766	Achromobacter sp. AONIH1	Species	K00140	KO	0.532712	Cutotype 2
Achromobacter sp. AONIH1 vs. K00253	0.0419638	Achromobacter sp. AONIH1	Species	K00253	KO	0.49203	Cutotype 2
Achromobacter sp. AONIH1 vs. K00265	0.000170779	Achromobacter sp. AONIH1	Species	K00265	KO	0.680319	Cutotype 2
Achromobacter sp. AONIH1 vs. K00266	0.0331138	Achromobacter sp. AONIH1	Species	K00266	KO	0.504369	Cutotype 2
Achromobacter sp. AONIH1 vs. K00297	0.0327415	Achromobacter sp. AONIH1	Species	K00297	KO	0.504947	Cutotype 2
Achromobacter sp. AONIH1 vs. K00331	0.00878326	Achromobacter sp. AONIH1	Species	K00331	KO	0.563283	Cutotype 2
Achromobacter sp. AONIH1 vs. K00333	0.0137262	Achromobacter sp. AONIH1	Species	K00333	KO	0.545244	Cutotype 2
Achromobacter sp. AONIH1 vs. K00335	0.0277939	Achromobacter sp. AONIH1	Species	K00335	KO	0.513263	Cutotype 2
Achromobacter sp. AONIH1 vs. K00382	0.0184919	Achromobacter sp. AONIH1	Species	K00382	KO	0.532183	Cutotype 2
Achromobacter sp. AONIH1 vs. K00411	0.010019	Achromobacter sp. AONIH1	Species	K00411	KO	0.558204	Cutotype 2
Achromobacter sp. AONIH1 vs. K00412	0.011807	Achromobacter sp. AONIH1	Species	K00412	KO	0.551495	Cutotype 2
Achromobacter sp. AONIH1 vs. K00600	0.0158949	Achromobacter sp. AONIH1	Species	K00600	KO	0.538878	Cutotype 2
Achromobacter sp. AONIH1 vs. K00666	0.0192595	Achromobacter sp. AONIH1	Species	K00666	KO	0.530306	Cutotype 2
Achromobacter sp. AONIH1 vs. K00799	0.00884431	Achromobacter sp. AONIH1	Species	K00799	KO	0.563061	Cutotype 2
Achromobacter sp. AONIH1 vs. K00845	0.0022308	Achromobacter sp. AONIH1	Species	K00845	KO	0.611666	Cutotype 2
Achromobacter sp. AONIH1 vs. K01092	0.016298	Achromobacter sp. AONIH1	Species	K01092	KO	0.537841	Cutotype 2
Achromobacter sp. AONIH1 vs. K01095	0.03673	Achromobacter sp. AONIH1	Species	K01095	KO	0.499089	Cutotype 2
Achromobacter sp. AONIH1 vs. K01338	0.0194794	Achromobacter sp. AONIH1	Species	K01338	KO	0.529786	Cutotype 2
Achromobacter sp. AONIH1 vs. K01419	0.0287292	Achromobacter sp. AONIH1	Species	K01419	KO	0.511596	Cutotype 2
Achromobacter sp. AONIH1 vs. K01581	0.0428332	Achromobacter sp. AONIH1	Species	K01581	KO	0.490855	Cutotype 2
Achromobacter sp. AONIH1 vs. K01613	0.0436688	Achromobacter sp. AONIH1	Species	K01613	KO	0.489908	Cutotype 2
Achromobacter sp. AONIH1 vs. K01620	0.00115156	Achromobacter sp. AONIH1	Species	K01620	KO	0.632066	Cutotype 2
Achromobacter sp. AONIH1 vs. K01649	0.00197038	Achromobacter sp. AONIH1	Species	K01649	KO	0.61558	Cutotype 2
Achromobacter sp. AONIH1 vs. K01758	0.0209361	Achromobacter sp. AONIH1	Species	K01758	KO	0.526291	Cutotype 2
Achromobacter sp. AONIH1 vs. K01847	0.0307231	Achromobacter sp. AONIH1	Species	K01847	KO	0.508072	Cutotype 2
Achromobacter sp. AONIH1 vs. K01923	0.0128385	Achromobacter sp. AONIH1	Species	K01923	KO	0.548069	Cutotype 2
Achromobacter sp. AONIH1 vs. K01924	0.0107591	Achromobacter sp. AONIH1	Species	K01924	KO	0.555244	Cutotype 2
Achromobacter sp. AONIH1 vs. K01963	0.0028077	Achromobacter sp. AONIH1	Species	K01963	KO	0.60424	Cutotype 2
Achromobacter sp. AONIH1 vs. K01965	0.00150337	Achromobacter sp. AONIH1	Species	K01965	KO	0.624183	Cutotype 2
Achromobacter sp. AONIH1 vs. K01969	0.000671823	Achromobacter sp. AONIH1	Species	K01969	KO	0.646508	Cutotype 2
Achromobacter sp. AONIH1 vs. K01992	0.0256694	Achromobacter sp. AONIH1	Species	K01992	KO	0.517049	Cutotype 2
Achromobacter sp. AONIH1 vs. K01993	0.00171871	Achromobacter sp. AONIH1	Species	K01993	KO	0.619961	Cutotype 2
Achromobacter sp. AONIH1 vs. K01995	0.0321198	Achromobacter sp. AONIH1	Species	K01995	KO	0.505855	Cutotype 2
Achromobacter sp. AONIH1 vs. K02037	0.0394112	Achromobacter sp. AONIH1	Species	K02037	KO	0.495559	Cutotype 2
Achromobacter sp. AONIH1 vs. K02038	0.000814315	Achromobacter sp. AONIH1	Species	K02038	KO	0.64151	Cutotype 2
Achromobacter sp. AONIH1 vs. K02040	0.0153411	Achromobacter sp. AONIH1	Species	K02040	KO	0.540474	Cutotype 2
Achromobacter sp. AONIH1 vs. K02049	0.00813178	Achromobacter sp. AONIH1	Species	K02049	KO	0.56631	Cutotype 2
Achromobacter sp. AONIH1 vs. K02051	0.00123244	Achromobacter sp. AONIH1	Species	K02051	KO	0.629995	Cutotype 2
Achromobacter sp. AONIH1 vs. K02066	0.0249433	Achromobacter sp. AONIH1	Species	K02066	KO	0.518388	Cutotype 2
Achromobacter sp. AONIH1 vs. K02072	0.0308307	Achromobacter sp. AONIH1	Species	K02072	KO	0.507914	Cutotype 2
Achromobacter sp. AONIH1 vs. K02194	0.00352449	Achromobacter sp. AONIH1	Species	K02194	KO	0.596546	Cutotype 2
Achromobacter sp. AONIH1 vs. K02198	0.0470006	Achromobacter sp. AONIH1	Species	K02198	KO	0.485732	Cutotype 2
Achromobacter sp. AONIH1 vs. K02372	0.0368035	Achromobacter sp. AONIH1	Species	K02372	KO	0.498988	Cutotype 2
Achromobacter sp. AONIH1 vs. K02417	0.00377548	Achromobacter sp. AONIH1	Species	K02417	KO	0.594177	Cutotype 2
Achromobacter sp. AONIH1 vs. K02793	0.000303738	Achromobacter sp. AONIH1	Species	K02793	KO	0.666869	Cutotype 2
Achromobacter sp. AONIH1 vs. K02874	0.0151606	Achromobacter sp. AONIH1	Species	K02874	KO	0.540902	Cutotype 2
Achromobacter sp. AONIH1 vs. K02879	0.0329789	Achromobacter sp. AONIH1	Species	K02879	KO	0.504584	Cutotype 2
Achromobacter sp. AONIH1 vs. K02970	0.000228096	Achromobacter sp. AONIH1	Species	K02970	KO	0.474156	Cutotype 1
Achromobacter sp. AONIH1 vs. K02988	0.047622	Achromobacter sp. AONIH1	Species	K02988	KO	0.484963	Cutotype 2
Achromobacter sp. AONIH1 vs. K02994	0.0189212	Achromobacter sp. AONIH1	Species	K02994	KO	0.531128	Cutotype 2
Achromobacter sp. AONIH1 vs. K03201	0.0404128	Achromobacter sp. AONIH1	Species	K03201	KO	0.494212	Cutotype 2
Achromobacter sp. AONIH1 vs. K03210	0.00651406	Achromobacter sp. AONIH1	Species	K03210	KO	0.574817	Cutotype 2
Achromobacter sp. AONIH1 vs. K03320	0.0189953	Achromobacter sp. AONIH1	Species	K03320	KO	0.530928	Cutotype 2
Achromobacter sp. AONIH1 vs. K03530	0.0447843	Achromobacter sp. AONIH1	Species	K03530	KO	0.488519	Cutotype 2
Achromobacter sp. AONIH1 vs. K03553	0.00884201	Achromobacter sp. AONIH1	Species	K03553	KO	0.563071	Cutotype 2
Achromobacter sp. AONIH1 vs. K03574	0.0353625	Achromobacter sp. AONIH1	Species	K03574	KO	0.501013	Cutotype 2
Achromobacter sp. AONIH1 vs. K03595	0.00228327	Achromobacter sp. AONIH1	Species	K03595	KO	0.610867	Cutotype 2
Achromobacter sp. AONIH1 vs. K03601	0.0452318	Achromobacter sp. AONIH1	Species	K03601	KO	0.487913	Cutotype 2
Achromobacter sp. AONIH1 vs. K03624	0.00671572	Achromobacter sp. AONIH1	Species	K03624	KO	0.57366	Cutotype 2
Achromobacter sp. AONIH1 vs. K03628	0.000353954	Achromobacter sp. AONIH1	Species	K03628	KO	0.662877	Cutotype 2
Achromobacter sp. AONIH1 vs. K03640	0.0316623	Achromobacter sp. AONIH1	Species	K03640	KO	0.50657	Cutotype 2
Achromobacter sp. AONIH1 vs. K03666	0.000905196	Achromobacter sp. AONIH1	Species	K03666	KO	0.638777	Cutotype 2
Achromobacter sp. B7 vs. K00003	0.000973297	Achromobacter sp. B7	Species	K00003	KO	0.41392	Cutotype 1
Achromobacter sp. B7 vs. K00052	0.0202479	Achromobacter sp. B7	Species	K00052	KO	0.396515	Cutotype 1
Achromobacter sp. B7 vs. K00164	0.0335568	Achromobacter sp. B7	Species	K00164	KO	0.374369	Cutotype 1
Achromobacter sp. B7 vs. K00252	0.00100041	Achromobacter sp. B7	Species	K00252	KO	0.495216	Cutotype 1
Achromobacter sp. B7 vs. K00311	0.00578101	Achromobacter sp. B7	Species	K00311	KO	0.44282	Cutotype 1
Achromobacter sp. B7 vs. K00383	0.00361804	Achromobacter sp. B7	Species	K00383	KO	0.457885	Cutotype 1
Achromobacter sp. B7 vs. K00432	1.32e-05	Achromobacter sp. B7	Species	K00432	KO	0.591131	Cutotype 1
Achromobacter sp. B7 vs. K00559	0.0387568	Achromobacter sp. B7	Species	K00559	KO	0.367488	Cutotype 1
Achromobacter sp. B7 vs. K00606	6.25e-05	Achromobacter sp. B7	Species	K00606	KO	0.560628	Cutotype 1
Achromobacter sp. B7 vs. K00619	0.013142	Achromobacter sp. B7	Species	K00619	KO	0.406154	Cutotype 1
Achromobacter sp. B7 vs. K00620	0.044165	Achromobacter sp. B7	Species	K00620	KO	0.361096	Cutotype 1
Achromobacter sp. B7 vs. K00645	0.0208096	Achromobacter sp. B7	Species	K00645	KO	0.395348	Cutotype 1
Achromobacter sp. B7 vs. K00654	0.00361804	Achromobacter sp. B7	Species	K00654	KO	0.40585	Cutotype 1
Achromobacter sp. B7 vs. K00658	0.0359536	Achromobacter sp. B7	Species	K00658	KO	0.371077	Cutotype 1
Achromobacter sp. B7 vs. K00765	0.00961351	Achromobacter sp. B7	Species	K00765	KO	0.425206	Cutotype 1
Achromobacter sp. B7 vs. K00783	0.0164676	Achromobacter sp. B7	Species	K00783	KO	0.404892	Cutotype 1
Achromobacter sp. B7 vs. K00826	0.0405043	Achromobacter sp. B7	Species	K00826	KO	0.365326	Cutotype 1
Achromobacter sp. B7 vs. K00954	0.0413694	Achromobacter sp. B7	Species	K00954	KO	-0.49283	Cutotype 2
Achromobacter sp. B7 vs. K00963	0.00439242	Achromobacter sp. B7	Species	K00963	KO	0.451741	Cutotype 1
Achromobacter sp. B7 vs. K01070	0.0172848	Achromobacter sp. B7	Species	K01070	KO	0.403017	Cutotype 1
Achromobacter sp. B7 vs. K01243	0.0130213	Achromobacter sp. B7	Species	K01243	KO	0.414006	Cutotype 1
Achromobacter sp. B7 vs. K01247	0.00174784	Achromobacter sp. B7	Species	K01247	KO	0.4797	Cutotype 1
Achromobacter sp. B7 vs. K01251	0.0248484	Achromobacter sp. B7	Species	K01251	KO	0.387825	Cutotype 1
Achromobacter sp. B7 vs. K01256	0.0221531	Achromobacter sp. B7	Species	K01256	KO	0.39274	Cutotype 1
Achromobacter sp. B7 vs. K01465	0.0143758	Achromobacter sp. B7	Species	K01465	KO	0.364133	Cutotype 1
Achromobacter sp. B7 vs. K01493	0.00239363	Achromobacter sp. B7	Species	K01493	KO	0.433468	Cutotype 1
Achromobacter sp. B7 vs. K01494	0.011334	Achromobacter sp. B7	Species	K01494	KO	0.419182	Cutotype 1
Achromobacter sp. B7 vs. K01515	1.32e-05	Achromobacter sp. B7	Species	K01515	KO	0.382333	Cutotype 1
Achromobacter sp. B7 vs. K01534	0.000744041	Achromobacter sp. B7	Species	K01534	KO	0.502992	Cutotype 1
Achromobacter sp. B7 vs. K01581	0.0281381	Achromobacter sp. B7	Species	K01581	KO	0.382359	Cutotype 1
Achromobacter sp. B7 vs. K01586	0.00578101	Achromobacter sp. B7	Species	K01586	KO	0.394459	Cutotype 1
Achromobacter sp. B7 vs. K01739	0.0171567	Achromobacter sp. B7	Species	K01739	KO	0.403303	Cutotype 1
Achromobacter sp. B7 vs. K01759	0.00757875	Achromobacter sp. B7	Species	K01759	KO	0.433628	Cutotype 1
Achromobacter sp. B7 vs. K01784	0.0202479	Achromobacter sp. B7	Species	K01784	KO	0.38983	Cutotype 1
Achromobacter sp. B7 vs. K01807	0.00267917	Achromobacter sp. B7	Species	K01807	KO	0.467099	Cutotype 1
Achromobacter sp. B7 vs. K01929	0.0237368	Achromobacter sp. B7	Species	K01929	KO	0.389807	Cutotype 1
Achromobacter sp. B7 vs. K01950	0.0290944	Achromobacter sp. B7	Species	K01950	KO	0.38086	Cutotype 1
Achromobacter sp. B7 vs. K01956	0.0088354	Achromobacter sp. B7	Species	K01956	KO	0.428194	Cutotype 1
Achromobacter sp. B7 vs. K01961	0.013142	Achromobacter sp. B7	Species	K01961	KO	0.413651	Cutotype 1
Achromobacter sp. B7 vs. K01990	0.0425899	Achromobacter sp. B7	Species	K01990	KO	0.362843	Cutotype 1
Achromobacter sp. B7 vs. K02012	0.0362914	Achromobacter sp. B7	Species	K02012	KO	0.370633	Cutotype 1
Achromobacter sp. B7 vs. K02026	0.000744041	Achromobacter sp. B7	Species	K02026	KO	0.364839	Cutotype 1
Achromobacter sp. B7 vs. K02043	0.0152944	Achromobacter sp. B7	Species	K02043	KO	0.407759	Cutotype 1
Achromobacter sp. B7 vs. K02044	1.32e-05	Achromobacter sp. B7	Species	K02044	KO	0.37553	Cutotype 1
Achromobacter sp. B7 vs. K02050	0.00453844	Achromobacter sp. B7	Species	K02050	KO	0.450697	Cutotype 1
Achromobacter sp. B7 vs. K02055	0.0452477	Achromobacter sp. B7	Species	K02055	KO	0.359904	Cutotype 1
Achromobacter sp. B7 vs. K02299	0.0145845	Achromobacter sp. B7	Species	K02299	KO	0.409646	Cutotype 1
Achromobacter sp. B7 vs. K02357	0.0325397	Achromobacter sp. B7	Species	K02357	KO	0.364145	Cutotype 1
Achromobacter sp. B7 vs. K02417	0.00174784	Achromobacter sp. B7	Species	K02417	KO	0.405671	Cutotype 1
Achromobacter sp. B7 vs. K02421	0.0139623	Achromobacter sp. B7	Species	K02421	KO	0.411328	Cutotype 1
Achromobacter sp. B7 vs. K02523	0.00578101	Achromobacter sp. B7	Species	K02523	KO	0.426164	Cutotype 1
Achromobacter sp. B7 vs. K02535	0.0315168	Achromobacter sp. B7	Species	K02535	KO	0.506795	Cutotype 2
Achromobacter sp. B7 vs. K02622	0.0159862	Achromobacter sp. B7	Species	K02622	KO	0.406038	Cutotype 1
Achromobacter sp. B7 vs. K02729	0.00239363	Achromobacter sp. B7	Species	K02729	KO	0.470458	Cutotype 1
Achromobacter sp. B7 vs. K02731	0.000975044	Achromobacter sp. B7	Species	K02731	KO	0.495932	Cutotype 1
Achromobacter sp. B7 vs. K02834	0.0219483	Achromobacter sp. B7	Species	K02834	KO	0.393118	Cutotype 1
Achromobacter sp. B7 vs. K02872	0.0152146	Achromobacter sp. B7	Species	K02872	KO	0.407968	Cutotype 1
Achromobacter sp. B7 vs. K02907	0.0325397	Achromobacter sp. B7	Species	K02907	KO	0.375836	Cutotype 1
Achromobacter sp. B7 vs. K02915	0.000973297	Achromobacter sp. B7	Species	K02915	KO	0.396868	Cutotype 1
Achromobacter sp. B7 vs. K02922	0.0480043	Achromobacter sp. B7	Species	K02922	KO	0.356915	Cutotype 1
Achromobacter sp. B7 vs. K02937	0.00870727	Achromobacter sp. B7	Species	K02937	KO	0.428719	Cutotype 1
Achromobacter sp. B7 vs. K02947	0.0259387	Achromobacter sp. B7	Species	K02947	KO	0.385914	Cutotype 1
Achromobacter sp. B7 vs. K02966	0.00925177	Achromobacter sp. B7	Species	K02966	KO	0.426592	Cutotype 1
Achromobacter sp. B7 vs. K02970	0.000433355	Achromobacter sp. B7	Species	K02970	KO	0.516844	Cutotype 1
Achromobacter sp. B7 vs. K02984	0.00239363	Achromobacter sp. B7	Species	K02984	KO	0.384235	Cutotype 1
Achromobacter sp. B7 vs. K02985	0.000973297	Achromobacter sp. B7	Species	K02985	KO	0.416976	Cutotype 1
Achromobacter sp. B7 vs. K02998	0.000640756	Achromobacter sp. B7	Species	K02998	KO	0.506825	Cutotype 1
Achromobacter sp. B7 vs. K03039	0.000973297	Achromobacter sp. B7	Species	K03039	KO	0.495983	Cutotype 1
Achromobacter sp. B7 vs. K03065	0.0183187	Achromobacter sp. B7	Species	K03065	KO	0.400717	Cutotype 1
Achromobacter sp. B7 vs. K03083	0.000973297	Achromobacter sp. B7	Species	K03083	KO	0.380739	Cutotype 1
Achromobacter sp. B7 vs. K03089	0.00118044	Achromobacter sp. B7	Species	K03089	KO	0.356456	Cutotype 1
Achromobacter sp. B7 vs. K03147	0.00605202	Achromobacter sp. B7	Species	K03147	KO	0.441272	Cutotype 1
Achromobacter sp. B7 vs. K03185	0.0318556	Achromobacter sp. B7	Species	K03185	KO	0.376798	Cutotype 1
Achromobacter sp. B7 vs. K03201	0.00118044	Achromobacter sp. B7	Species	K03201	KO	0.490758	Cutotype 1
Achromobacter sp. B7 vs. K03205	0.0104719	Achromobacter sp. B7	Species	K03205	KO	0.422115	Cutotype 1
Achromobacter sp. B7 vs. K03242	0.0495195	Achromobacter sp. B7	Species	K03242	KO	0.355326	Cutotype 1
Achromobacter sp. B7 vs. K03247	0.000973297	Achromobacter sp. B7	Species	K03247	KO	0.455943	Cutotype 1
Achromobacter sp. B7 vs. K03262	0.0152146	Achromobacter sp. B7	Species	K03262	KO	0.391421	Cutotype 1
Achromobacter sp. B7 vs. K03264	0.0066291	Achromobacter sp. B7	Species	K03264	KO	0.438211	Cutotype 1
Achromobacter sp. B7 vs. K03303	0.00118044	Achromobacter sp. B7	Species	K03303	KO	0.454602	Cutotype 1
Achromobacter sp. B7 vs. K03321	0.0240034	Achromobacter sp. B7	Species	K03321	KO	0.38932	Cutotype 1
Achromobacter sp. B7 vs. K03413	0.00174784	Achromobacter sp. B7	Species	K03413	KO	0.356914	Cutotype 1
Achromobacter sp. B7 vs. K03417	0.0109091	Achromobacter sp. B7	Species	K03417	KO	0.420618	Cutotype 1
Achromobacter sp. B7 vs. K03424	0.00536829	Achromobacter sp. B7	Species	K03424	KO	0.445255	Cutotype 1
Achromobacter sp. B7 vs. K03474	0.0347401	Achromobacter sp. B7	Species	K03474	KO	0.372726	Cutotype 1
Achromobacter sp. B7 vs. K03495	0.00536829	Achromobacter sp. B7	Species	K03495	KO	0.357476	Cutotype 1
Achromobacter sp. B7 vs. K03521	0.0255416	Achromobacter sp. B7	Species	K03521	KO	0.386593	Cutotype 1
Achromobacter sp. B7 vs. K03594	0.0186847	Achromobacter sp. B7	Species	K03594	KO	0.399881	Cutotype 1
Achromobacter sp. B7 vs. K03609	0.0186847	Achromobacter sp. B7	Species	K03609	KO	0.39785	Cutotype 1
Achromobacter sp. B7 vs. K03611	0.00484782	Achromobacter sp. B7	Species	K03611	KO	0.448587	Cutotype 1
Achromobacter sp. B7 vs. K03640	0.0217951	Achromobacter sp. B7	Species	K03640	KO	0.393424	Cutotype 1
Achromobacter sp. B7 vs. K03650	0.00901418	Achromobacter sp. B7	Species	K03650	KO	0.427512	Cutotype 1
Achromobacter sp. B7 vs. K03654	0.0143758	Achromobacter sp. B7	Species	K03654	KO	0.410197	Cutotype 1
Achromobacter sp. B7 vs. K03655	0.0202479	Achromobacter sp. B7	Species	K03655	KO	0.372823	Cutotype 1
Achromobacter spanius vs. K00121	0.0194281	Achromobacter spanius	Species	K00121	KO	0.52991	Cutotype 2
Achromobacter spanius vs. K03666	0.00074467	Achromobacter spanius	Species	K03666	KO	0.366018	Cutotype 1
Achromobacter xylosoxidans vs. K00104	0.0058147	Achromobacter xylosoxidans	Species	K00104	KO	0.370781	Cutotype 1
Achromobacter xylosoxidans vs. K00130	0.0131831	Achromobacter xylosoxidans	Species	K00130	KO	0.413518	Cutotype 1
Achromobacter xylosoxidans vs. K00336	0.011933	Achromobacter xylosoxidans	Species	K00336	KO	0.417234	Cutotype 1
Achromobacter xylosoxidans vs. K00457	0.00159265	Achromobacter xylosoxidans	Species	K00457	KO	0.435221	Cutotype 1
Achromobacter xylosoxidans vs. K00632	0.0058147	Achromobacter xylosoxidans	Species	K00632	KO	0.442637	Cutotype 1
Achromobacter xylosoxidans vs. K00648	0.00360483	Achromobacter xylosoxidans	Species	K00648	KO	0.458017	Cutotype 1
Achromobacter xylosoxidans vs. K00946	0.00159265	Achromobacter xylosoxidans	Species	K00946	KO	0.482324	Cutotype 1
Achromobacter xylosoxidans vs. K01104	0.0294055	Achromobacter xylosoxidans	Species	K01104	KO	0.380357	Cutotype 1
Achromobacter xylosoxidans vs. K01724	0.00121035	Achromobacter xylosoxidans	Species	K01724	KO	0.460064	Cutotype 1
Achromobacter xylosoxidans vs. K01821	0.00121035	Achromobacter xylosoxidans	Species	K01821	KO	0.490066	Cutotype 1
Achromobacter xylosoxidans vs. K01840	0.00360483	Achromobacter xylosoxidans	Species	K01840	KO	0.358068	Cutotype 1
Achromobacter xylosoxidans vs. K02033	0.0470275	Achromobacter xylosoxidans	Species	K02033	KO	0.357965	Cutotype 1
Achromobacter xylosoxidans vs. K02341	0.0116319	Achromobacter xylosoxidans	Species	K02341	KO	0.418181	Cutotype 1
Achromobacter xylosoxidans vs. K02388	0.00698272	Achromobacter xylosoxidans	Species	K02388	KO	0.436441	Cutotype 1
Achromobacter xylosoxidans vs. K02503	0.0431229	Achromobacter xylosoxidans	Species	K02503	KO	0.362226	Cutotype 1
Achromobacter xylosoxidans vs. K02610	0.00159265	Achromobacter xylosoxidans	Species	K02610	KO	0.42073	Cutotype 1
Achromobacter xylosoxidans vs. K02651	0.00650078	Achromobacter xylosoxidans	Species	K02651	KO	0.438866	Cutotype 1
Achromobacter xylosoxidans vs. K02980	0.00360483	Achromobacter xylosoxidans	Species	K02980	KO	0.35569	Cutotype 1
Achromobacter xylosoxidans vs. K03147	0.0254062	Achromobacter xylosoxidans	Species	K03147	KO	0.386851	Cutotype 1
Achromobacter xylosoxidans vs. K03499	0.0464455	Achromobacter xylosoxidans	Species	K03499	KO	0.358608	Cutotype 1
Achromobacter xylosoxidans vs. K03647	0.0468789	Achromobacter xylosoxidans	Species	K03647	KO	0.358116	Cutotype 1
Acidihalobacter ferrooxidans vs. K00104	0.0185772	Acidihalobacter ferrooxidans	Species	K00104	KO	0.400139	Cutotype 1
Acidihalobacter ferrooxidans vs. K00130	0.010453	Acidihalobacter ferrooxidans	Species	K00130	KO	0.422183	Cutotype 1
Acidihalobacter ferrooxidans vs. K00208	0.0360973	Acidihalobacter ferrooxidans	Species	K00208	KO	0.500029	Cutotype 2
Acidihalobacter ferrooxidans vs. K00275	0.00695638	Acidihalobacter ferrooxidans	Species	K00275	KO	0.419657	Cutotype 1
Acidihalobacter ferrooxidans vs. K00332	0.00785006	Acidihalobacter ferrooxidans	Species	K00332	KO	0.432376	Cutotype 1
Acidihalobacter ferrooxidans vs. K00336	0.00898293	Acidihalobacter ferrooxidans	Species	K00336	KO	0.42763	Cutotype 1
Acidihalobacter ferrooxidans vs. K00384	0.0402626	Acidihalobacter ferrooxidans	Species	K00384	KO	0.365629	Cutotype 1
Acidihalobacter ferrooxidans vs. K00457	0.0102566	Acidihalobacter ferrooxidans	Species	K00457	KO	0.422875	Cutotype 1
Acidihalobacter ferrooxidans vs. K00528	0.00474151	Acidihalobacter ferrooxidans	Species	K00528	KO	0.44014	Cutotype 1
Acidihalobacter ferrooxidans vs. K00595	0.00268409	Acidihalobacter ferrooxidans	Species	K00595	KO	0.467045	Cutotype 1
Acidihalobacter ferrooxidans vs. K00632	0.0123657	Acidihalobacter ferrooxidans	Species	K00632	KO	0.415904	Cutotype 1
Acidihalobacter ferrooxidans vs. K00783	0.0242981	Acidihalobacter ferrooxidans	Species	K00783	KO	0.519654	Cutotype 2
Acidihalobacter ferrooxidans vs. K00845	0.046827	Acidihalobacter ferrooxidans	Species	K00845	KO	0.358172	Cutotype 1
Acidihalobacter ferrooxidans vs. K00946	0.000181329	Acidihalobacter ferrooxidans	Species	K00946	KO	0.537549	Cutotype 1
Acidihalobacter ferrooxidans vs. K01251	0.0296615	Acidihalobacter ferrooxidans	Species	K01251	KO	0.379992	Cutotype 1
Acidihalobacter ferrooxidans vs. K01620	0.0356262	Acidihalobacter ferrooxidans	Species	K01620	KO	0.371533	Cutotype 1
Acidihalobacter ferrooxidans vs. K01649	0.0489093	Acidihalobacter ferrooxidans	Species	K01649	KO	0.48352	Cutotype 2
Acidihalobacter ferrooxidans vs. K01652	0.0237229	Acidihalobacter ferrooxidans	Species	K01652	KO	0.389831	Cutotype 1
Acidihalobacter ferrooxidans vs. K01724	0.00116113	Acidihalobacter ferrooxidans	Species	K01724	KO	0.491207	Cutotype 1
Acidihalobacter ferrooxidans vs. K01754	0.0155165	Acidihalobacter ferrooxidans	Species	K01754	KO	0.407191	Cutotype 1
Acidihalobacter ferrooxidans vs. K01783	0.00107327	Acidihalobacter ferrooxidans	Species	K01783	KO	0.493281	Cutotype 1
Acidihalobacter ferrooxidans vs. K01821	0.00116113	Acidihalobacter ferrooxidans	Species	K01821	KO	0.450301	Cutotype 1
Acidihalobacter ferrooxidans vs. K01847	0.0317066	Acidihalobacter ferrooxidans	Species	K01847	KO	0.377032	Cutotype 1
Acidihalobacter ferrooxidans vs. K01956	0.0380318	Acidihalobacter ferrooxidans	Species	K01956	KO	0.497322	Cutotype 2
Acidihalobacter ferrooxidans vs. K02015	0.0435026	Acidihalobacter ferrooxidans	Species	K02015	KO	0.361798	Cutotype 1
Acidihalobacter ferrooxidans vs. K02030	0.0119357	Acidihalobacter ferrooxidans	Species	K02030	KO	0.417226	Cutotype 1
Acidihalobacter ferrooxidans vs. K02031	0.0446565	Acidihalobacter ferrooxidans	Species	K02031	KO	0.3558	Cutotype 1
Acidihalobacter ferrooxidans vs. K02032	0.0446565	Acidihalobacter ferrooxidans	Species	K02032	KO	0.360538	Cutotype 1
Acidihalobacter ferrooxidans vs. K02033	3.16e-05	Acidihalobacter ferrooxidans	Species	K02033	KO	0.57443	Cutotype 1
Acidihalobacter ferrooxidans vs. K02035	0.00818429	Acidihalobacter ferrooxidans	Species	K02035	KO	0.430918	Cutotype 1
Acidihalobacter ferrooxidans vs. K02037	0.0250918	Acidihalobacter ferrooxidans	Species	K02037	KO	0.387405	Cutotype 1
Acidihalobacter ferrooxidans vs. K02038	0.0142494	Acidihalobacter ferrooxidans	Species	K02038	KO	0.543683	Cutotype 2
Acidihalobacter ferrooxidans vs. K02192	0.0018224	Acidihalobacter ferrooxidans	Species	K02192	KO	0.478507	Cutotype 1
Acidihalobacter ferrooxidans vs. K02221	0.00695638	Acidihalobacter ferrooxidans	Species	K02221	KO	0.436567	Cutotype 1
Acidihalobacter ferrooxidans vs. K02341	0.00423725	Acidihalobacter ferrooxidans	Species	K02341	KO	0.4529	Cutotype 1
Acidihalobacter ferrooxidans vs. K02388	0.0120439	Acidihalobacter ferrooxidans	Species	K02388	KO	0.416871	Cutotype 1
Acidihalobacter ferrooxidans vs. K02426	0.0253149	Acidihalobacter ferrooxidans	Species	K02426	KO	0.387001	Cutotype 1
Acidihalobacter ferrooxidans vs. K02493	0.00851037	Acidihalobacter ferrooxidans	Species	K02493	KO	0.392104	Cutotype 1
Acidihalobacter ferrooxidans vs. K02610	3.92e-07	Acidihalobacter ferrooxidans	Species	K02610	KO	0.559567	Cutotype 1
Acidihalobacter ferrooxidans vs. K02651	0.0144162	Acidihalobacter ferrooxidans	Species	K02651	KO	0.410095	Cutotype 1
Acidihalobacter ferrooxidans vs. K02970	0.000749413	Acidihalobacter ferrooxidans	Species	K02970	KO	0.502809	Cutotype 1
Acidihalobacter ferrooxidans vs. K03088	0.00402079	Acidihalobacter ferrooxidans	Species	K03088	KO	0.454598	Cutotype 1
Acidihalobacter ferrooxidans vs. K03205	0.0199392	Acidihalobacter ferrooxidans	Species	K03205	KO	0.528678	Cutotype 2
Acidihalobacter ferrooxidans vs. K03282	0.000293046	Acidihalobacter ferrooxidans	Species	K03282	KO	0.526421	Cutotype 1
Acidihalobacter ferrooxidans vs. K03305	0.0167105	Acidihalobacter ferrooxidans	Species	K03305	KO	0.404325	Cutotype 1
Acidihalobacter ferrooxidans vs. K03437	0.0348864	Acidihalobacter ferrooxidans	Species	K03437	KO	0.372528	Cutotype 1
Acidihalobacter ferrooxidans vs. K03499	0.00024754	Acidihalobacter ferrooxidans	Species	K03499	KO	0.530372	Cutotype 1
Acidihalobacter ferrooxidans vs. K03569	0.000783027	Acidihalobacter ferrooxidans	Species	K03569	KO	0.642558	Cutotype 2
Acidihalobacter ferrooxidans vs. K03574	0.0276963	Acidihalobacter ferrooxidans	Species	K03574	KO	0.383045	Cutotype 1
Acidihalobacter ferrooxidans vs. K03647	0.0272726	Acidihalobacter ferrooxidans	Species	K03647	KO	0.383725	Cutotype 1
Acidihalobacter ferrooxidans vs. K03671	0.0185182	Acidihalobacter ferrooxidans	Species	K03671	KO	0.400273	Cutotype 1
Acidihalobacter ferrooxidans vs. K03695	0.0225327	Acidihalobacter ferrooxidans	Species	K03695	KO	0.39198	Cutotype 1
Acidihalobacter prosperus vs. K00052	0.0372633	Acidihalobacter prosperus	Species	K00052	KO	0.49838	Cutotype 2
Acidihalobacter prosperus vs. K00240	0.0288213	Acidihalobacter prosperus	Species	K00240	KO	0.381277	Cutotype 1
Acidihalobacter prosperus vs. K00873	0.0375524	Acidihalobacter prosperus	Species	K00873	KO	0.497961	Cutotype 2
Acidihalobacter prosperus vs. K02045	0.0461264	Acidihalobacter prosperus	Species	K02045	KO	0.358943	Cutotype 1
Acidihalobacter prosperus vs. K03647	0.0484144	Acidihalobacter prosperus	Species	K03647	KO	0.484042	Cutotype 2
Acidiphilium cryptum vs. K00130	0.010453	Acidiphilium cryptum	Species	K00130	KO	0.393867	Cutotype 1
Acidiphilium cryptum vs. K00275	0.00695638	Acidiphilium cryptum	Species	K00275	KO	0.349074	Cutotype 1
Acidiphilium cryptum vs. K00330	0.030406	Acidiphilium cryptum	Species	K00330	KO	0.508591	Cutotype 2
Acidiphilium cryptum vs. K00528	0.00474151	Acidiphilium cryptum	Species	K00528	KO	0.449312	Cutotype 1
Acidiphilium cryptum vs. K00595	0.00268409	Acidiphilium cryptum	Species	K00595	KO	0.410493	Cutotype 1
Acidiphilium cryptum vs. K00946	0.000181329	Acidiphilium cryptum	Species	K00946	KO	0.427078	Cutotype 1
Acidiphilium cryptum vs. K01095	0.0414811	Acidiphilium cryptum	Species	K01095	KO	0.492692	Cutotype 2
Acidiphilium cryptum vs. K01724	0.00116113	Acidiphilium cryptum	Species	K01724	KO	0.42959	Cutotype 1
Acidiphilium cryptum vs. K01821	0.00116113	Acidiphilium cryptum	Species	K01821	KO	0.469946	Cutotype 1
Acidiphilium cryptum vs. K01923	0.0124949	Acidiphilium cryptum	Species	K01923	KO	0.549182	Cutotype 2
Acidiphilium cryptum vs. K02030	0.0119357	Acidiphilium cryptum	Species	K02030	KO	0.36023	Cutotype 1
Acidiphilium cryptum vs. K02033	3.16e-05	Acidiphilium cryptum	Species	K02033	KO	0.375578	Cutotype 1
Acidiphilium cryptum vs. K02037	0.0250918	Acidiphilium cryptum	Species	K02037	KO	0.360339	Cutotype 1
Acidiphilium cryptum vs. K02221	0.00695638	Acidiphilium cryptum	Species	K02221	KO	0.357115	Cutotype 1
Acidiphilium cryptum vs. K02341	0.00423725	Acidiphilium cryptum	Species	K02341	KO	0.373852	Cutotype 1
Acidiphilium cryptum vs. K02372	0.0325507	Acidiphilium cryptum	Species	K02372	KO	0.505208	Cutotype 2
Acidiphilium cryptum vs. K02388	0.0120439	Acidiphilium cryptum	Species	K02388	KO	0.36261	Cutotype 1
Acidiphilium cryptum vs. K02417	0.00387685	Acidiphilium cryptum	Species	K02417	KO	0.593157	Cutotype 2
Acidiphilium cryptum vs. K02493	0.00851037	Acidiphilium cryptum	Species	K02493	KO	0.429483	Cutotype 1
Acidiphilium cryptum vs. K02535	0.0496016	Acidiphilium cryptum	Species	K02535	KO	0.482771	Cutotype 2
Acidiphilium cryptum vs. K02610	3.92e-07	Acidiphilium cryptum	Species	K02610	KO	0.362268	Cutotype 1
Acidiphilium cryptum vs. K02970	0.000749413	Acidiphilium cryptum	Species	K02970	KO	0.479932	Cutotype 1
Acidiphilium cryptum vs. K03198	0.0460774	Acidiphilium cryptum	Species	K03198	KO	0.486829	Cutotype 2
Acidiphilium cryptum vs. K03201	0.0175037	Acidiphilium cryptum	Species	K03201	KO	0.534619	Cutotype 2
Acidiphilium cryptum vs. K03205	0.0142719	Acidiphilium cryptum	Species	K03205	KO	0.543621	Cutotype 2
Acidiphilium cryptum vs. K03499	0.00024754	Acidiphilium cryptum	Species	K03499	KO	0.409418	Cutotype 1
Acidiphilium cryptum vs. K03630	0.0083808	Acidiphilium cryptum	Species	K03630	KO	0.565138	Cutotype 2
Acidiphilium multivorum vs. K00014	0.0318648	Acidiphilium multivorum	Species	K00014	KO	0.376785	Cutotype 1
Acidiphilium multivorum vs. K00020	0.0457568	Acidiphilium multivorum	Species	K00020	KO	0.359346	Cutotype 1
Acidiphilium multivorum vs. K00121	0.0465293	Acidiphilium multivorum	Species	K00121	KO	0.486304	Cutotype 2
Acidiphilium multivorum vs. K00134	0.00802313	Acidiphilium multivorum	Species	K00134	KO	0.431623	Cutotype 1
Acidiphilium multivorum vs. K00297	0.0146517	Acidiphilium multivorum	Species	K00297	KO	0.409465	Cutotype 1
Acidiphilium multivorum vs. K00331	0.0430184	Acidiphilium multivorum	Species	K00331	KO	0.490633	Cutotype 2
Acidiphilium multivorum vs. K00342	0.0485683	Acidiphilium multivorum	Species	K00342	KO	0.356318	Cutotype 1
Acidiphilium multivorum vs. K00615	0.0163674	Acidiphilium multivorum	Species	K00615	KO	0.405139	Cutotype 1
Acidiphilium multivorum vs. K00626	0.0438821	Acidiphilium multivorum	Species	K00626	KO	0.361394	Cutotype 1
Acidiphilium multivorum vs. K00847	0.00039821	Acidiphilium multivorum	Species	K00847	KO	0.378188	Cutotype 1
Acidiphilium multivorum vs. K00946	0.0240188	Acidiphilium multivorum	Species	K00946	KO	0.389283	Cutotype 1
Acidiphilium multivorum vs. K01029	0.0487732	Acidiphilium multivorum	Species	K01029	KO	0.356099	Cutotype 1
Acidiphilium multivorum vs. K01089	0.0122131	Acidiphilium multivorum	Species	K01089	KO	0.41638	Cutotype 1
Acidiphilium multivorum vs. K01494	0.0255516	Acidiphilium multivorum	Species	K01494	KO	0.386576	Cutotype 1
Acidiphilium multivorum vs. K01512	0.019908	Acidiphilium multivorum	Species	K01512	KO	0.397187	Cutotype 1
Acidiphilium multivorum vs. K01579	0.000224152	Acidiphilium multivorum	Species	K01579	KO	0.532657	Cutotype 1
Acidiphilium multivorum vs. K01581	0.030616	Acidiphilium multivorum	Species	K01581	KO	0.376044	Cutotype 1
Acidiphilium multivorum vs. K01588	0.00107935	Acidiphilium multivorum	Species	K01588	KO	0.493119	Cutotype 1
Acidiphilium multivorum vs. K01696	0.00766094	Acidiphilium multivorum	Species	K01696	KO	0.433248	Cutotype 1
Acidiphilium multivorum vs. K01738	0.0330743	Acidiphilium multivorum	Species	K01738	KO	0.375047	Cutotype 1
Acidiphilium multivorum vs. K01754	0.000116557	Acidiphilium multivorum	Species	K01754	KO	0.547269	Cutotype 1
Acidiphilium multivorum vs. K01784	0.0428173	Acidiphilium multivorum	Species	K01784	KO	0.362588	Cutotype 1
Acidiphilium multivorum vs. K01847	0.0154147	Acidiphilium multivorum	Species	K01847	KO	0.407439	Cutotype 1
Acidiphilium multivorum vs. K01878	0.0041436	Acidiphilium multivorum	Species	K01878	KO	0.453657	Cutotype 1
Acidiphilium multivorum vs. K01940	0.0175734	Acidiphilium multivorum	Species	K01940	KO	0.364569	Cutotype 1
Acidiphilium multivorum vs. K01956	0.0183216	Acidiphilium multivorum	Species	K01956	KO	0.400709	Cutotype 1
Acidiphilium multivorum vs. K01990	0.0216051	Acidiphilium multivorum	Species	K01990	KO	0.393792	Cutotype 1
Acidiphilium multivorum vs. K01991	0.030616	Acidiphilium multivorum	Species	K01991	KO	0.37859	Cutotype 1
Acidiphilium multivorum vs. K01992	0.0216051	Acidiphilium multivorum	Species	K01992	KO	0.383687	Cutotype 1
Acidiphilium multivorum vs. K01993	0.0234214	Acidiphilium multivorum	Species	K01993	KO	0.521324	Cutotype 2
Acidiphilium multivorum vs. K01993	0.0459111	Acidiphilium multivorum	Species	K01993	KO	0.359185	Cutotype 1
Acidiphilium multivorum vs. K01997	0.0122146	Acidiphilium multivorum	Species	K01997	KO	0.416376	Cutotype 1
Acidiphilium multivorum vs. K02033	0.0459552	Acidiphilium multivorum	Species	K02033	KO	0.359125	Cutotype 1
Acidiphilium multivorum vs. K02041	0.042073	Acidiphilium multivorum	Species	K02041	KO	0.491886	Cutotype 2
Acidiphilium multivorum vs. K02108	0.0450826	Acidiphilium multivorum	Species	K02108	KO	0.360082	Cutotype 1
Acidiphilium multivorum vs. K02160	0.0116446	Acidiphilium multivorum	Species	K02160	KO	0.38697	Cutotype 1
Acidiphilium multivorum vs. K02341	0.00039821	Acidiphilium multivorum	Species	K02341	KO	0.392088	Cutotype 1
Acidiphilium multivorum vs. K02410	0.0439333	Acidiphilium multivorum	Species	K02410	KO	0.36134	Cutotype 1
Acidiphilium multivorum vs. K02426	0.00960115	Acidiphilium multivorum	Species	K02426	KO	0.412821	Cutotype 1
Acidiphilium multivorum vs. K02535	0.030616	Acidiphilium multivorum	Species	K02535	KO	0.376849	Cutotype 1
Acidiphilium multivorum vs. K02950	0.0175734	Acidiphilium multivorum	Species	K02950	KO	0.40235	Cutotype 1
Acidiphilium multivorum vs. K02970	0.00809886	Acidiphilium multivorum	Species	K02970	KO	0.4313	Cutotype 1
Acidiphilium multivorum vs. K03016	0.0146517	Acidiphilium multivorum	Species	K03016	KO	0.39257	Cutotype 1
Acidiphilium multivorum vs. K03088	0.00039821	Acidiphilium multivorum	Species	K03088	KO	0.518896	Cutotype 1
Acidiphilium multivorum vs. K03284	0.00619096	Acidiphilium multivorum	Species	K03284	KO	0.440546	Cutotype 1
Acidiphilium multivorum vs. K03474	0.0116446	Acidiphilium multivorum	Species	K03474	KO	0.418136	Cutotype 1
Acidiphilium multivorum vs. K03496	0.00691166	Acidiphilium multivorum	Species	K03496	KO	0.572511	Cutotype 2
Acidiphilium multivorum vs. K03497	0.0231453	Acidiphilium multivorum	Species	K03497	KO	0.521876	Cutotype 2
Acidiphilium multivorum vs. K03531	0.0394699	Acidiphilium multivorum	Species	K03531	KO	0.366595	Cutotype 1
Acidiphilium multivorum vs. K03559	0.00960115	Acidiphilium multivorum	Species	K03559	KO	0.391069	Cutotype 1
Acidiphilium multivorum vs. K03574	0.0470383	Acidiphilium multivorum	Species	K03574	KO	0.35795	Cutotype 1
Acidiphilium multivorum vs. K03640	0.00960115	Acidiphilium multivorum	Species	K03640	KO	0.425262	Cutotype 1
Acidipropionibacterium acidipropionici vs. K00240	0.0223539	Acidipropionibacterium acidipropionici	Species	K00240	KO	0.523406	Cutotype 2
Acidipropionibacterium acidipropionici vs. K00241	0.0488632	Acidipropionibacterium acidipropionici	Species	K00241	KO	0.483558	Cutotype 2
Acidipropionibacterium acidipropionici vs. K00390	0.0123711	Acidipropionibacterium acidipropionici	Species	K00390	KO	0.549631	Cutotype 2
Acidipropionibacterium acidipropionici vs. K00520	0.00190054	Acidipropionibacterium acidipropionici	Species	K00520	KO	0.616805	Cutotype 2
Acidipropionibacterium acidipropionici vs. K00528	0.042595	Acidipropionibacterium acidipropionici	Species	K00528	KO	0.491176	Cutotype 2
Acidipropionibacterium acidipropionici vs. K00721	0.0461494	Acidipropionibacterium acidipropionici	Species	K00721	KO	0.48674	Cutotype 2
Acidipropionibacterium acidipropionici vs. K01079	0.0257468	Acidipropionibacterium acidipropionici	Species	K01079	KO	0.516887	Cutotype 2
Acidipropionibacterium acidipropionici vs. K01153	0.0137197	Acidipropionibacterium acidipropionici	Species	K01153	KO	0.545271	Cutotype 2
Acidipropionibacterium acidipropionici vs. K01455	0.0114953	Acidipropionibacterium acidipropionici	Species	K01455	KO	0.552549	Cutotype 2
Acidipropionibacterium acidipropionici vs. K01607	0.0494722	Acidipropionibacterium acidipropionici	Species	K01607	KO	0.482916	Cutotype 2
Acidipropionibacterium acidipropionici vs. K01626	0.0234704	Acidipropionibacterium acidipropionici	Species	K01626	KO	0.521226	Cutotype 2
Acidipropionibacterium acidipropionici vs. K01661	0.0274173	Acidipropionibacterium acidipropionici	Species	K01661	KO	0.513899	Cutotype 2
Acidipropionibacterium acidipropionici vs. K01858	0.0462722	Acidipropionibacterium acidipropionici	Species	K01858	KO	0.486608	Cutotype 2
Acidipropionibacterium acidipropionici vs. K02057	0.0129918	Acidipropionibacterium acidipropionici	Species	K02057	KO	0.547611	Cutotype 2
Acidipropionibacterium acidipropionici vs. K02108	0.0243697	Acidipropionibacterium acidipropionici	Species	K02108	KO	0.519513	Cutotype 2
Acidipropionibacterium acidipropionici vs. K02358	0.0447509	Acidipropionibacterium acidipropionici	Species	K02358	KO	0.488566	Cutotype 2
Acidipropionibacterium acidipropionici vs. K02469	0.0202087	Acidipropionibacterium acidipropionici	Species	K02469	KO	0.527978	Cutotype 2
Acidipropionibacterium acidipropionici vs. K02878	0.0318363	Acidipropionibacterium acidipropionici	Species	K02878	KO	0.506259	Cutotype 2
Acidipropionibacterium acidipropionici vs. K02886	0.0399957	Acidipropionibacterium acidipropionici	Species	K02886	KO	0.494753	Cutotype 2
Acidipropionibacterium acidipropionici vs. K02950	0.0279886	Acidipropionibacterium acidipropionici	Species	K02950	KO	0.512908	Cutotype 2
Acidipropionibacterium acidipropionici vs. K02982	0.00543289	Acidipropionibacterium acidipropionici	Species	K02982	KO	0.581365	Cutotype 2
Acidipropionibacterium acidipropionici vs. K03046	0.0076599	Acidipropionibacterium acidipropionici	Species	K03046	KO	0.568761	Cutotype 2
Acidipropionibacterium acidipropionici vs. K03427	0.00242583	Acidipropionibacterium acidipropionici	Species	K03427	KO	0.608776	Cutotype 2
Acidipropionibacterium acidipropionici vs. K03593	0.0017996	Acidipropionibacterium acidipropionici	Species	K03593	KO	0.618557	Cutotype 2
Acidipropionibacterium acidipropionici vs. K03695	0.0316569	Acidipropionibacterium acidipropionici	Species	K03695	KO	0.506593	Cutotype 2
Acidipropionibacterium virtanenii vs. K00520	0.0254222	Acidipropionibacterium virtanenii	Species	K00520	KO	0.517478	Cutotype 2
Acidisphaera sp. G453 vs. K00074	0.0162453	Acidisphaera sp. G453	Species	K00074	KO	0.537965	Cutotype 2
Acidisphaera sp. G453 vs. K01653	0.000569112	Acidisphaera sp. G453	Species	K01653	KO	0.650746	Cutotype 2
Acidisphaera sp. G453 vs. K02237	0.0177108	Acidisphaera sp. G453	Species	K02237	KO	0.402025	Cutotype 1
Acidisphaera sp. G453 vs. K02260	0.0371233	Acidisphaera sp. G453	Species	K02260	KO	0.360807	Cutotype 1
Acidisphaera sp. G453 vs. K02275	0.0468271	Acidisphaera sp. G453	Species	K02275	KO	0.358171	Cutotype 1
Acidisphaera sp. G453 vs. K02483	0.0219323	Acidisphaera sp. G453	Species	K02483	KO	0.524292	Cutotype 2
Acidisphaera sp. G453 vs. K03117	0.0371233	Acidisphaera sp. G453	Species	K03117	KO	0.369582	Cutotype 1
Acidisphaera sp. G453 vs. K03205	0.0399957	Acidisphaera sp. G453	Species	K03205	KO	0.494752	Cutotype 2
Acidisphaera sp. G453 vs. K03521	0.0499396	Acidisphaera sp. G453	Species	K03521	KO	0.482412	Cutotype 2
Acidovorax avenae vs. K00020	0.0437579	Acidovorax avenae	Species	K00020	KO	0.489803	Cutotype 2
Acidovorax avenae vs. K00265	0.032848	Acidovorax avenae	Species	K00265	KO	0.50476	Cutotype 2
Acidovorax avenae vs. K00661	0.015401	Acidovorax avenae	Species	K00661	KO	0.540331	Cutotype 2
Acidovorax avenae vs. K00783	0.0343348	Acidovorax avenae	Species	K00783	KO	0.502512	Cutotype 2
Acidovorax avenae vs. K01338	0.014251	Acidovorax avenae	Species	K01338	KO	0.543677	Cutotype 2
Acidovorax avenae vs. K01613	0.0201522	Acidovorax avenae	Species	K01613	KO	0.528126	Cutotype 2
Acidovorax avenae vs. K01620	0.0269332	Acidovorax avenae	Species	K01620	KO	0.514727	Cutotype 2
Acidovorax avenae vs. K01653	0.0425501	Acidovorax avenae	Species	K01653	KO	0.491249	Cutotype 2
Acidovorax avenae vs. K01969	0.0246154	Acidovorax avenae	Species	K01969	KO	0.519026	Cutotype 2
Acidovorax avenae vs. K02033	0.0283282	Acidovorax avenae	Species	K02033	KO	0.382059	Cutotype 1
Acidovorax avenae vs. K02258	0.0283137	Acidovorax avenae	Species	K02258	KO	0.512338	Cutotype 2
Acidovorax avenae vs. K02417	0.0407767	Acidovorax avenae	Species	K02417	KO	0.493678	Cutotype 2
Acidovorax avenae vs. K02793	0.011807	Acidovorax avenae	Species	K02793	KO	0.551497	Cutotype 2
Acidovorax avenae vs. K02970	0.0416212	Acidovorax avenae	Species	K02970	KO	0.363966	Cutotype 1
Acidovorax avenae vs. K03320	0.00698673	Acidovorax avenae	Species	K03320	KO	0.572065	Cutotype 2
Acidovorax avenae vs. K03446	0.0278353	Acidovorax avenae	Species	K03446	KO	0.513193	Cutotype 2
Acidovorax avenae vs. K03590	0.0288451	Acidovorax avenae	Species	K03590	KO	0.511359	Cutotype 2
Acidovorax avenae vs. K03595	0.0412643	Acidovorax avenae	Species	K03595	KO	0.492979	Cutotype 2
Acidovorax carolinensis vs. K00104	6.63e-06	Acidovorax carolinensis	Species	K00104	KO	0.409459	Cutotype 1
Acidovorax carolinensis vs. K00130	0.000638852	Acidovorax carolinensis	Species	K00130	KO	0.366596	Cutotype 1
Acidovorax carolinensis vs. K00295	0.000224181	Acidovorax carolinensis	Species	K00295	KO	0.674249	Cutotype 2
Acidovorax carolinensis vs. K00336	0.00031317	Acidovorax carolinensis	Species	K00336	KO	0.438744	Cutotype 1
Acidovorax carolinensis vs. K00564	7.39e-05	Acidovorax carolinensis	Species	K00564	KO	0.698468	Cutotype 2
Acidovorax carolinensis vs. K00606	0.000358579	Acidovorax carolinensis	Species	K00606	KO	0.662531	Cutotype 2
Acidovorax carolinensis vs. K00632	6.63e-06	Acidovorax carolinensis	Species	K00632	KO	0.498712	Cutotype 1
Acidovorax carolinensis vs. K00783	0.00367696	Acidovorax carolinensis	Species	K00783	KO	0.595113	Cutotype 2
Acidovorax carolinensis vs. K00863	0.0423641	Acidovorax carolinensis	Species	K00863	KO	0.491485	Cutotype 2
Acidovorax carolinensis vs. K01512	0.000549168	Acidovorax carolinensis	Species	K01512	KO	0.327945	Cutotype 1
Acidovorax carolinensis vs. K01601	0.00168085	Acidovorax carolinensis	Species	K01601	KO	0.620652	Cutotype 2
Acidovorax carolinensis vs. K01627	0.0360237	Acidovorax carolinensis	Species	K01627	KO	0.500114	Cutotype 2
Acidovorax carolinensis vs. K01950	0.0226897	Acidovorax carolinensis	Species	K01950	KO	0.522762	Cutotype 2
Acidovorax carolinensis vs. K02044	0.00375093	Acidovorax carolinensis	Species	K02044	KO	0.594393	Cutotype 2
Acidovorax carolinensis vs. K02221	0.000638852	Acidovorax carolinensis	Species	K02221	KO	0.304726	Cutotype 1
Acidovorax carolinensis vs. K02341	4.13e-07	Acidovorax carolinensis	Species	K02341	KO	0.419061	Cutotype 1
Acidovorax carolinensis vs. K02388	0.000844377	Acidovorax carolinensis	Species	K02388	KO	0.378454	Cutotype 1
Acidovorax carolinensis vs. K02426	0.0161597	Acidovorax carolinensis	Species	K02426	KO	0.362264	Cutotype 1
Acidovorax carolinensis vs. K02896	0.0243804	Acidovorax carolinensis	Species	K02896	KO	0.519487	Cutotype 2
Acidovorax carolinensis vs. K02937	0.000649123	Acidovorax carolinensis	Species	K02937	KO	0.647415	Cutotype 2
Acidovorax carolinensis vs. K02970	0.0058504	Acidovorax carolinensis	Species	K02970	KO	0.37617	Cutotype 1
Acidovorax carolinensis vs. K02984	0.0119006	Acidovorax carolinensis	Species	K02984	KO	0.55117	Cutotype 2
Acidovorax carolinensis vs. K03002	0.00562874	Acidovorax carolinensis	Species	K03002	KO	0.580122	Cutotype 2
Acidovorax carolinensis vs. K03011	0.00319217	Acidovorax carolinensis	Species	K03011	KO	0.599795	Cutotype 2
Acidovorax carolinensis vs. K03124	0.000531418	Acidovorax carolinensis	Species	K03124	KO	0.652677	Cutotype 2
Acidovorax carolinensis vs. K03201	0.0475184	Acidovorax carolinensis	Species	K03201	KO	0.485115	Cutotype 2
Acidovorax carolinensis vs. K03215	0.00877984	Acidovorax carolinensis	Species	K03215	KO	0.563297	Cutotype 2
Acidovorax carolinensis vs. K03271	0.0453134	Acidovorax carolinensis	Species	K03271	KO	-0.487801	Cutotype 2
Acidovorax carolinensis vs. K03320	0.00913891	Acidovorax carolinensis	Species	K03320	KO	0.561826	Cutotype 2
Acidovorax carolinensis vs. K03446	0.00441475	Acidovorax carolinensis	Species	K03446	KO	0.588481	Cutotype 2
Acidovorax carolinensis vs. K03525	0.0479761	Acidovorax carolinensis	Species	K03525	KO	0.48459	Cutotype 2
Acidovorax carolinensis vs. K03572	0.0450381	Acidovorax carolinensis	Species	K03572	KO	0.488136	Cutotype 2
Acidovorax carolinensis vs. K03590	0.0347535	Acidovorax carolinensis	Species	K03590	KO	0.501913	Cutotype 2
Acidovorax carolinensis vs. K03611	0.0498683	Acidovorax carolinensis	Species	K03611	KO	0.482482	Cutotype 2
Acidovorax cattleyae vs. K00104	0.0113486	Acidovorax cattleyae	Species	K00104	KO	0.310116	Cutotype 1
Acidovorax cattleyae vs. K00130	0.0290031	Acidovorax cattleyae	Species	K00130	KO	0.356815	Cutotype 1
Acidovorax cattleyae vs. K00632	0.0113486	Acidovorax cattleyae	Species	K00632	KO	0.380791	Cutotype 1
Acidovorax cattleyae vs. K01620	0.0498651	Acidovorax cattleyae	Species	K01620	KO	0.482489	Cutotype 2
Acidovorax cattleyae vs. K02341	0.0341993	Acidovorax cattleyae	Species	K02341	KO	0.373478	Cutotype 1
Acidovorax cattleyae vs. K02388	0.00670516	Acidovorax cattleyae	Species	K02388	KO	0.369669	Cutotype 1
Acidovorax cattleyae vs. K02426	0.0143258	Acidovorax cattleyae	Species	K02426	KO	0.335652	Cutotype 1
Acidovorax cattleyae vs. K03088	0.0294833	Acidovorax cattleyae	Species	K03088	KO	0.380246	Cutotype 1
Acidovorax cattleyae vs. K03205	0.00492132	Acidovorax cattleyae	Species	K03205	KO	0.357899	Cutotype 1
Acidovorax cattleyae vs. K03282	0.0369281	Acidovorax cattleyae	Species	K03282	KO	0.369816	Cutotype 1
Acidovorax cattleyae vs. K03640	0.0143258	Acidovorax cattleyae	Species	K03640	KO	0.410328	Cutotype 1
Acidovorax citrulli vs. K00104	0.00137229	Acidovorax citrulli	Species	K00104	KO	0.358923	Cutotype 1
Acidovorax citrulli vs. K00332	0.0332213	Acidovorax citrulli	Species	K00332	KO	0.374842	Cutotype 1
Acidovorax citrulli vs. K00341	0.0142617	Acidovorax citrulli	Species	K00341	KO	0.36759	Cutotype 1
Acidovorax citrulli vs. K00384	0.0380047	Acidovorax citrulli	Species	K00384	KO	0.368441	Cutotype 1
Acidovorax citrulli vs. K00457	1.9e-05	Acidovorax citrulli	Species	K00457	KO	0.366698	Cutotype 1
Acidovorax citrulli vs. K00558	0.0445485	Acidovorax citrulli	Species	K00558	KO	0.360647	Cutotype 1
Acidovorax citrulli vs. K00595	0.019869	Acidovorax citrulli	Species	K00595	KO	0.373176	Cutotype 1
Acidovorax citrulli vs. K00632	0.00137229	Acidovorax citrulli	Species	K00632	KO	0.353542	Cutotype 1
Acidovorax citrulli vs. K00833	0.019869	Acidovorax citrulli	Species	K00833	KO	0.39726	Cutotype 1
Acidovorax citrulli vs. K00946	1.9e-05	Acidovorax citrulli	Species	K00946	KO	0.491947	Cutotype 1
Acidovorax citrulli vs. K01724	0.0336885	Acidovorax citrulli	Species	K01724	KO	0.374193	Cutotype 1
Acidovorax citrulli vs. K01783	0.019229	Acidovorax citrulli	Species	K01783	KO	0.398673	Cutotype 1
Acidovorax citrulli vs. K02015	0.0345878	Acidovorax citrulli	Species	K02015	KO	0.372949	Cutotype 1
Acidovorax citrulli vs. K02031	0.0135193	Acidovorax citrulli	Species	K02031	KO	0.397578	Cutotype 1
Acidovorax citrulli vs. K02032	0.0135193	Acidovorax citrulli	Species	K02032	KO	0.412519	Cutotype 1
Acidovorax citrulli vs. K02033	0.00121148	Acidovorax citrulli	Species	K02033	KO	0.490041	Cutotype 1
Acidovorax citrulli vs. K02035	0.019764	Acidovorax citrulli	Species	K02035	KO	0.397471	Cutotype 1
Acidovorax citrulli vs. K02192	0.0112547	Acidovorax citrulli	Species	K02192	KO	0.419444	Cutotype 1
Acidovorax citrulli vs. K02341	0.00468681	Acidovorax citrulli	Species	K02341	KO	0.449672	Cutotype 1
Acidovorax citrulli vs. K02610	1.9e-05	Acidovorax citrulli	Species	K02610	KO	0.584302	Cutotype 1
Acidovorax citrulli vs. K02970	0.0131337	Acidovorax citrulli	Species	K02970	KO	0.413678	Cutotype 1
Acidovorax citrulli vs. K03305	0.0133156	Acidovorax citrulli	Species	K03305	KO	0.369561	Cutotype 1
Acidovorax citrulli vs. K03499	0.0381733	Acidovorax citrulli	Species	K03499	KO	0.368221	Cutotype 1
Acidovorax citrulli vs. K03588	0.0293547	Acidovorax citrulli	Species	K03588	KO	0.380458	Cutotype 1
Acidovorax citrulli vs. K03647	0.0339192	Acidovorax citrulli	Species	K03647	KO	0.367973	Cutotype 1
Acidovorax citrulli vs. K03671	0.0188478	Acidovorax citrulli	Species	K03671	KO	0.365296	Cutotype 1
Acidovorax ebreus vs. K00020	0.0346797	Acidovorax ebreus	Species	K00020	KO	0.50204	Cutotype 2
Acidovorax ebreus vs. K00121	0.029795	Acidovorax ebreus	Species	K00121	KO	0.50976	Cutotype 2
Acidovorax ebreus vs. K00266	0.0269858	Acidovorax ebreus	Species	K00266	KO	0.514626	Cutotype 2
Acidovorax ebreus vs. K00295	0.0302488	Acidovorax ebreus	Species	K00295	KO	0.508918	Cutotype 2
Acidovorax ebreus vs. K00297	0.0435753	Acidovorax ebreus	Species	K00297	KO	0.490005	Cutotype 2
Acidovorax ebreus vs. K00564	0.000407759	Acidovorax ebreus	Species	K00564	KO	0.659321	Cutotype 2
Acidovorax ebreus vs. K00606	1.39e-05	Acidovorax ebreus	Species	K00606	KO	0.730786	Cutotype 2
Acidovorax ebreus vs. K00760	0.0402908	Acidovorax ebreus	Species	K00760	KO	0.494366	Cutotype 2
Acidovorax ebreus vs. K00783	0.00213099	Acidovorax ebreus	Species	K00783	KO	0.613089	Cutotype 2
Acidovorax ebreus vs. K01338	0.0156015	Acidovorax ebreus	Species	K01338	KO	0.539779	Cutotype 2
Acidovorax ebreus vs. K01433	0.0320969	Acidovorax ebreus	Species	K01433	KO	0.505888	Cutotype 2
Acidovorax ebreus vs. K01759	0.0401634	Acidovorax ebreus	Species	K01759	KO	0.494547	Cutotype 2
Acidovorax ebreus vs. K01807	0.0155343	Acidovorax ebreus	Species	K01807	KO	0.539955	Cutotype 2
Acidovorax ebreus vs. K01950	0.0292275	Acidovorax ebreus	Species	K01950	KO	0.510701	Cutotype 2
Acidovorax ebreus vs. K02038	0.00496688	Acidovorax ebreus	Species	K02038	KO	0.584479	Cutotype 2
Acidovorax ebreus vs. K02145	0.0444174	Acidovorax ebreus	Species	K02145	KO	0.489002	Cutotype 2
Acidovorax ebreus vs. K02622	0.0456356	Acidovorax ebreus	Species	K02622	KO	0.487382	Cutotype 2
Acidovorax ebreus vs. K02651	0.0454864	Acidovorax ebreus	Species	K02651	KO	0.359645	Cutotype 1
Acidovorax ebreus vs. K02793	0.0138872	Acidovorax ebreus	Species	K02793	KO	0.544766	Cutotype 2
Acidovorax ebreus vs. K02896	0.023042	Acidovorax ebreus	Species	K02896	KO	0.522078	Cutotype 2
Acidovorax ebreus vs. K02927	0.0489586	Acidovorax ebreus	Species	K02927	KO	0.355907	Cutotype 1
Acidovorax ebreus vs. K03002	0.00983183	Acidovorax ebreus	Species	K03002	KO	0.558954	Cutotype 2
Acidovorax ebreus vs. K03065	0.0271684	Acidovorax ebreus	Species	K03065	KO	0.514344	Cutotype 2
Acidovorax ebreus vs. K03124	0.0468199	Acidovorax ebreus	Species	K03124	KO	0.485967	Cutotype 2
Acidovorax ebreus vs. K03179	0.029811	Acidovorax ebreus	Species	K03179	KO	0.509738	Cutotype 2
Acidovorax ebreus vs. K03320	4.98e-05	Acidovorax ebreus	Species	K03320	KO	0.706657	Cutotype 2
Acidovorax ebreus vs. K03446	0.00266634	Acidovorax ebreus	Species	K03446	KO	0.605898	Cutotype 2
Acidovorax ebreus vs. K03525	0.00943773	Acidovorax ebreus	Species	K03525	KO	0.560508	Cutotype 2
Acidovorax ebreus vs. K03543	0.0319118	Acidovorax ebreus	Species	K03543	KO	0.506149	Cutotype 2
Acidovorax ebreus vs. K03569	0.0461217	Acidovorax ebreus	Species	K03569	KO	0.486783	Cutotype 2
Acidovorax ebreus vs. K03572	0.0359774	Acidovorax ebreus	Species	K03572	KO	0.500195	Cutotype 2
Acidovorax ebreus vs. K03590	0.0381308	Acidovorax ebreus	Species	K03590	KO	0.497218	Cutotype 2
Acidovorax ebreus vs. K03595	0.0208189	Acidovorax ebreus	Species	K03595	KO	0.526571	Cutotype 2
Acidovorax ebreus vs. K03666	0.0498734	Acidovorax ebreus	Species	K03666	KO	0.482475	Cutotype 2
Acidovorax sp. JS42 vs. K00104	6.63e-06	Acidovorax sp. JS42	Species	K00104	KO	0.521092	Cutotype 1
Acidovorax sp. JS42 vs. K00130	0.000638852	Acidovorax sp. JS42	Species	K00130	KO	0.506908	Cutotype 1
Acidovorax sp. JS42 vs. K00208	0.0436092	Acidovorax sp. JS42	Species	K00208	KO	0.36168	Cutotype 1
Acidovorax sp. JS42 vs. K00275	0.000638852	Acidovorax sp. JS42	Species	K00275	KO	0.41357	Cutotype 1
Acidovorax sp. JS42 vs. K00295	0.00785522	Acidovorax sp. JS42	Species	K00295	KO	0.567731	Cutotype 2
Acidovorax sp. JS42 vs. K00336	0.00031317	Acidovorax sp. JS42	Species	K00336	KO	0.52482	Cutotype 1
Acidovorax sp. JS42 vs. K00341	0.00405655	Acidovorax sp. JS42	Species	K00341	KO	0.454319	Cutotype 1
Acidovorax sp. JS42 vs. K00342	0.000457779	Acidovorax sp. JS42	Species	K00342	KO	0.395286	Cutotype 1
Acidovorax sp. JS42 vs. K00457	0.00222756	Acidovorax sp. JS42	Species	K00457	KO	0.394479	Cutotype 1
Acidovorax sp. JS42 vs. K00564	0.00213171	Acidovorax sp. JS42	Species	K00564	KO	0.613062	Cutotype 2
Acidovorax sp. JS42 vs. K00606	0.00235321	Acidovorax sp. JS42	Species	K00606	KO	0.609817	Cutotype 2
Acidovorax sp. JS42 vs. K00632	6.63e-06	Acidovorax sp. JS42	Species	K00632	KO	0.567286	Cutotype 1
Acidovorax sp. JS42 vs. K00640	0.0336559	Acidovorax sp. JS42	Species	K00640	KO	0.374232	Cutotype 1
Acidovorax sp. JS42 vs. K00783	0.0132401	Acidovorax sp. JS42	Species	K00783	KO	0.546782	Cutotype 2
Acidovorax sp. JS42 vs. K00847	4.13e-07	Acidovorax sp. JS42	Species	K00847	KO	0.390024	Cutotype 1
Acidovorax sp. JS42 vs. K00850	0.0431223	Acidovorax sp. JS42	Species	K00850	KO	0.36223	Cutotype 1
Acidovorax sp. JS42 vs. K00863	0.0370464	Acidovorax sp. JS42	Species	K00863	KO	0.498666	Cutotype 2
Acidovorax sp. JS42 vs. K00946	0.00222756	Acidovorax sp. JS42	Species	K00946	KO	0.472555	Cutotype 1
Acidovorax sp. JS42 vs. K01104	0.0177723	Acidovorax sp. JS42	Species	K01104	KO	0.401889	Cutotype 1
Acidovorax sp. JS42 vs. K01512	0.000549168	Acidovorax sp. JS42	Species	K01512	KO	0.51084	Cutotype 1
Acidovorax sp. JS42 vs. K01601	0.01499	Acidovorax sp. JS42	Species	K01601	KO	-0.296052	Cutotype 1
Acidovorax sp. JS42 vs. K01627	0.0408349	Acidovorax sp. JS42	Species	K01627	KO	0.493593	Cutotype 2
Acidovorax sp. JS42 vs. K01724	0.00494514	Acidovorax sp. JS42	Species	K01724	KO	0.447928	Cutotype 1
Acidovorax sp. JS42 vs. K01821	0.00494514	Acidovorax sp. JS42	Species	K01821	KO	0.422589	Cutotype 1
Acidovorax sp. JS42 vs. K01847	0.0386608	Acidovorax sp. JS42	Species	K01847	KO	0.360128	Cutotype 1
Acidovorax sp. JS42 vs. K01928	0.033886	Acidovorax sp. JS42	Species	K01928	KO	0.373904	Cutotype 1
Acidovorax sp. JS42 vs. K01950	0.0192606	Acidovorax sp. JS42	Species	K01950	KO	0.530297	Cutotype 2
Acidovorax sp. JS42 vs. K01995	0.0234665	Acidovorax sp. JS42	Species	K01995	KO	0.390294	Cutotype 1
Acidovorax sp. JS42 vs. K02057	0.0192257	Acidovorax sp. JS42	Species	K02057	KO	0.39868	Cutotype 1
Acidovorax sp. JS42 vs. K02192	0.000457779	Acidovorax sp. JS42	Species	K02192	KO	0.515474	Cutotype 1
Acidovorax sp. JS42 vs. K02221	0.000638852	Acidovorax sp. JS42	Species	K02221	KO	0.45574	Cutotype 1
Acidovorax sp. JS42 vs. K02341	4.13e-07	Acidovorax sp. JS42	Species	K02341	KO	0.507217	Cutotype 1
Acidovorax sp. JS42 vs. K02388	0.000844377	Acidovorax sp. JS42	Species	K02388	KO	0.499734	Cutotype 1
Acidovorax sp. JS42 vs. K02426	0.0161597	Acidovorax sp. JS42	Species	K02426	KO	0.405631	Cutotype 1
Acidovorax sp. JS42 vs. K02493	0.000638852	Acidovorax sp. JS42	Species	K02493	KO	0.374916	Cutotype 1
Acidovorax sp. JS42 vs. K02503	0.0386608	Acidovorax sp. JS42	Species	K02503	KO	0.367609	Cutotype 1
Acidovorax sp. JS42 vs. K02610	0.00222756	Acidovorax sp. JS42	Species	K02610	KO	0.437337	Cutotype 1
Acidovorax sp. JS42 vs. K02651	0.0143828	Acidovorax sp. JS42	Species	K02651	KO	0.410182	Cutotype 1
Acidovorax sp. JS42 vs. K02937	0.0118269	Acidovorax sp. JS42	Species	K02937	KO	0.551419	Cutotype 2
Acidovorax sp. JS42 vs. K02977	0.0393816	Acidovorax sp. JS42	Species	K02977	KO	0.366695	Cutotype 1
Acidovorax sp. JS42 vs. K03011	0.0365169	Acidovorax sp. JS42	Species	K03011	KO	0.4994	Cutotype 2
Acidovorax sp. JS42 vs. K03073	0.0242182	Acidovorax sp. JS42	Species	K03073	KO	0.388925	Cutotype 1
Acidovorax sp. JS42 vs. K03124	0.0104981	Acidovorax sp. JS42	Species	K03124	KO	0.55633	Cutotype 2
Acidovorax sp. JS42 vs. K03215	0.0157502	Acidovorax sp. JS42	Species	K03215	KO	0.539289	Cutotype 2
Acidovorax sp. JS42 vs. K03305	0.0135405	Acidovorax sp. JS42	Species	K03305	KO	0.412462	Cutotype 1
Acidovorax sp. JS42 vs. K03320	0.0258774	Acidovorax sp. JS42	Species	K03320	KO	0.516646	Cutotype 2
Acidovorax sp. JS42 vs. K03437	0.0220531	Acidovorax sp. JS42	Species	K03437	KO	0.392913	Cutotype 1
Acidovorax sp. JS42 vs. K03446	0.00199624	Acidovorax sp. JS42	Species	K03446	KO	0.615204	Cutotype 2
Acidovorax sp. JS42 vs. K03499	0.0266443	Acidovorax sp. JS42	Species	K03499	KO	0.384764	Cutotype 1
Acidovorax sp. JS42 vs. K03647	0.0059263	Acidovorax sp. JS42	Species	K03647	KO	0.441991	Cutotype 1
Acidovorax sp. KKS102 vs. K00019	0.0161534	Acidovorax sp. KKS102	Species	K00019	KO	0.538203	Cutotype 2
Acidovorax sp. KKS102 vs. K00020	0.0424028	Acidovorax sp. KKS102	Species	K00020	KO	0.491423	Cutotype 2
Acidovorax sp. KKS102 vs. K00295	2.36e-07	Acidovorax sp. KKS102	Species	K00295	KO	0.792929	Cutotype 2
Acidovorax sp. KKS102 vs. K00564	8.32e-07	Acidovorax sp. KKS102	Species	K00564	KO	0.775822	Cutotype 2
Acidovorax sp. KKS102 vs. K00606	3.05e-05	Acidovorax sp. KKS102	Species	K00606	KO	0.716174	Cutotype 2
Acidovorax sp. KKS102 vs. K00783	0.00146471	Acidovorax sp. KKS102	Species	K00783	KO	0.624993	Cutotype 2
Acidovorax sp. KKS102 vs. K00850	0.00635825	Acidovorax sp. KKS102	Species	K00850	KO	0.575764	Cutotype 2
Acidovorax sp. KKS102 vs. K00863	0.00185016	Acidovorax sp. KKS102	Species	K00863	KO	0.617597	Cutotype 2
Acidovorax sp. KKS102 vs. K01338	0.0429756	Acidovorax sp. KKS102	Species	K01338	KO	0.490686	Cutotype 2
Acidovorax sp. KKS102 vs. K01433	0.017549	Acidovorax sp. KKS102	Species	K01433	KO	0.534498	Cutotype 2
Acidovorax sp. KKS102 vs. K01469	0.0270006	Acidovorax sp. KKS102	Species	K01469	KO	-0.514603	Cutotype 2
Acidovorax sp. KKS102 vs. K01601	0.000226381	Acidovorax sp. KKS102	Species	K01601	KO	0.673979	Cutotype 2
Acidovorax sp. KKS102 vs. K01627	0.00318074	Acidovorax sp. KKS102	Species	K01627	KO	0.599916	Cutotype 2
Acidovorax sp. KKS102 vs. K01807	0.0205021	Acidovorax sp. KKS102	Species	K01807	KO	0.527308	Cutotype 2
Acidovorax sp. KKS102 vs. K01950	0.0011499	Acidovorax sp. KKS102	Species	K01950	KO	0.632104	Cutotype 2
Acidovorax sp. KKS102 vs. K02044	0.00128644	Acidovorax sp. KKS102	Species	K02044	KO	0.628649	Cutotype 2
Acidovorax sp. KKS102 vs. K02264	0.00729704	Acidovorax sp. KKS102	Species	K02264	KO	0.570437	Cutotype 2
Acidovorax sp. KKS102 vs. K02872	0.0061565	Acidovorax sp. KKS102	Species	K02872	KO	0.577043	Cutotype 2
Acidovorax sp. KKS102 vs. K02896	0.0289615	Acidovorax sp. KKS102	Species	K02896	KO	0.511172	Cutotype 2
Acidovorax sp. KKS102 vs. K02910	0.0135234	Acidovorax sp. KKS102	Species	K02910	KO	0.545897	Cutotype 2
Acidovorax sp. KKS102 vs. K02937	5.64e-07	Acidovorax sp. KKS102	Species	K02937	KO	0.781411	Cutotype 2
Acidovorax sp. KKS102 vs. K02984	0.0133716	Acidovorax sp. KKS102	Species	K02984	KO	0.546423	Cutotype 2
Acidovorax sp. KKS102 vs. K03002	0.00661884	Acidovorax sp. KKS102	Species	K03002	KO	0.574222	Cutotype 2
Acidovorax sp. KKS102 vs. K03011	1.37e-05	Acidovorax sp. KKS102	Species	K03011	KO	0.731043	Cutotype 2
Acidovorax sp. KKS102 vs. K03061	0.0150875	Acidovorax sp. KKS102	Species	K03061	KO	-0.541122	Cutotype 2
Acidovorax sp. KKS102 vs. K03124	3.96e-07	Acidovorax sp. KKS102	Species	K03124	KO	0.786322	Cutotype 2
Acidovorax sp. KKS102 vs. K03179	0.0256475	Acidovorax sp. KKS102	Species	K03179	KO	0.517095	Cutotype 2
Acidovorax sp. KKS102 vs. K03201	0.0442355	Acidovorax sp. KKS102	Species	K03201	KO	0.489223	Cutotype 2
Acidovorax sp. KKS102 vs. K03215	0.000321109	Acidovorax sp. KKS102	Species	K03215	KO	0.665269	Cutotype 2
Acidovorax sp. KKS102 vs. K03271	0.00295838	Acidovorax sp. KKS102	Species	K03271	KO	-0.602489	Cutotype 2
Acidovorax sp. KKS102 vs. K03320	0.00814179	Acidovorax sp. KKS102	Species	K03320	KO	0.566222	Cutotype 2
Acidovorax sp. KKS102 vs. K03321	0.0477689	Acidovorax sp. KKS102	Species	K03321	KO	0.484812	Cutotype 2
Acidovorax sp. KKS102 vs. K03446	0.0068468	Acidovorax sp. KKS102	Species	K03446	KO	0.572854	Cutotype 2
Acidovorax sp. KKS102 vs. K03525	0.0205557	Acidovorax sp. KKS102	Species	K03525	KO	0.527203	Cutotype 2
Acidovorax sp. KKS102 vs. K03572	0.00863704	Acidovorax sp. KKS102	Species	K03572	KO	0.563922	Cutotype 2
Acidovorax sp. KKS102 vs. K03590	0.00839594	Acidovorax sp. KKS102	Species	K03590	KO	0.56506	Cutotype 2
Acidovorax sp. KKS102 vs. K03611	0.00504315	Acidovorax sp. KKS102	Species	K03611	KO	0.583941	Cutotype 2
Acidovorax sp. RAC01 vs. K00019	0.0341517	Acidovorax sp. RAC01	Species	K00019	KO	0.502831	Cutotype 2
Acidovorax sp. RAC01 vs. K00020	0.0297937	Acidovorax sp. RAC01	Species	K00020	KO	0.509763	Cutotype 2
Acidovorax sp. RAC01 vs. K00104	6.63e-06	Acidovorax sp. RAC01	Species	K00104	KO	0.469173	Cutotype 1
Acidovorax sp. RAC01 vs. K00130	0.000638852	Acidovorax sp. RAC01	Species	K00130	KO	0.501826	Cutotype 1
Acidovorax sp. RAC01 vs. K00275	0.000638852	Acidovorax sp. RAC01	Species	K00275	KO	0.424533	Cutotype 1
Acidovorax sp. RAC01 vs. K00295	4.29e-06	Acidovorax sp. RAC01	Species	K00295	KO	0.751303	Cutotype 2
Acidovorax sp. RAC01 vs. K00336	0.00031317	Acidovorax sp. RAC01	Species	K00336	KO	0.494109	Cutotype 1
Acidovorax sp. RAC01 vs. K00341	0.00799917	Acidovorax sp. RAC01	Species	K00341	KO	0.431723	Cutotype 1
Acidovorax sp. RAC01 vs. K00342	0.00673194	Acidovorax sp. RAC01	Species	K00342	KO	0.364655	Cutotype 1
Acidovorax sp. RAC01 vs. K00457	0.000743733	Acidovorax sp. RAC01	Species	K00457	KO	0.45101	Cutotype 1
Acidovorax sp. RAC01 vs. K00564	8.57e-07	Acidovorax sp. RAC01	Species	K00564	KO	0.775414	Cutotype 2
Acidovorax sp. RAC01 vs. K00606	1.8e-05	Acidovorax sp. RAC01	Species	K00606	KO	0.726044	Cutotype 2
Acidovorax sp. RAC01 vs. K00632	6.63e-06	Acidovorax sp. RAC01	Species	K00632	KO	0.562499	Cutotype 1
Acidovorax sp. RAC01 vs. K00648	0.0462141	Acidovorax sp. RAC01	Species	K00648	KO	0.358842	Cutotype 1
Acidovorax sp. RAC01 vs. K00783	0.00113765	Acidovorax sp. RAC01	Species	K00783	KO	0.63242	Cutotype 2
Acidovorax sp. RAC01 vs. K00847	4.13e-07	Acidovorax sp. RAC01	Species	K00847	KO	0.429785	Cutotype 1
Acidovorax sp. RAC01 vs. K00850	0.0103161	Acidovorax sp. RAC01	Species	K00850	KO	0.556988	Cutotype 2
Acidovorax sp. RAC01 vs. K00850	0.0269132	Acidovorax sp. RAC01	Species	K00850	KO	0.384313	Cutotype 1
Acidovorax sp. RAC01 vs. K00863	0.00456137	Acidovorax sp. RAC01	Species	K00863	KO	0.587412	Cutotype 2
Acidovorax sp. RAC01 vs. K00946	0.000743733	Acidovorax sp. RAC01	Species	K00946	KO	0.499101	Cutotype 1
Acidovorax sp. RAC01 vs. K01338	0.0268586	Acidovorax sp. RAC01	Species	K01338	KO	0.514868	Cutotype 2
Acidovorax sp. RAC01 vs. K01433	0.0166008	Acidovorax sp. RAC01	Species	K01433	KO	0.536986	Cutotype 2
Acidovorax sp. RAC01 vs. K01512	0.000549168	Acidovorax sp. RAC01	Species	K01512	KO	0.474542	Cutotype 1
Acidovorax sp. RAC01 vs. K01601	0.000472294	Acidovorax sp. RAC01	Species	K01601	KO	0.655582	Cutotype 2
Acidovorax sp. RAC01 vs. K01627	0.00437072	Acidovorax sp. RAC01	Species	K01627	KO	0.588795	Cutotype 2
Acidovorax sp. RAC01 vs. K01724	0.000727594	Acidovorax sp. RAC01	Species	K01724	KO	0.50353	Cutotype 1
Acidovorax sp. RAC01 vs. K01783	0.00753323	Acidovorax sp. RAC01	Species	K01783	KO	0.433849	Cutotype 1
Acidovorax sp. RAC01 vs. K01807	0.0293155	Acidovorax sp. RAC01	Species	K01807	KO	0.51057	Cutotype 2
Acidovorax sp. RAC01 vs. K01821	0.000727594	Acidovorax sp. RAC01	Species	K01821	KO	0.478777	Cutotype 1
Acidovorax sp. RAC01 vs. K01928	0.0432933	Acidovorax sp. RAC01	Species	K01928	KO	0.362018	Cutotype 1
Acidovorax sp. RAC01 vs. K01950	0.00272118	Acidovorax sp. RAC01	Species	K01950	KO	0.605177	Cutotype 2
Acidovorax sp. RAC01 vs. K02033	0.0383383	Acidovorax sp. RAC01	Species	K02033	KO	0.368013	Cutotype 1
Acidovorax sp. RAC01 vs. K02044	0.00114612	Acidovorax sp. RAC01	Species	K02044	KO	0.632179	Cutotype 2
Acidovorax sp. RAC01 vs. K02057	0.0329426	Acidovorax sp. RAC01	Species	K02057	KO	0.375217	Cutotype 1
Acidovorax sp. RAC01 vs. K02108	0.0387585	Acidovorax sp. RAC01	Species	K02108	KO	0.367486	Cutotype 1
Acidovorax sp. RAC01 vs. K02192	0.00673194	Acidovorax sp. RAC01	Species	K02192	KO	0.437685	Cutotype 1
Acidovorax sp. RAC01 vs. K02221	0.000638852	Acidovorax sp. RAC01	Species	K02221	KO	0.42312	Cutotype 1
Acidovorax sp. RAC01 vs. K02264	0.0225087	Acidovorax sp. RAC01	Species	K02264	KO	0.523093	Cutotype 2
Acidovorax sp. RAC01 vs. K02341	4.13e-07	Acidovorax sp. RAC01	Species	K02341	KO	0.581489	Cutotype 1
Acidovorax sp. RAC01 vs. K02388	0.000844377	Acidovorax sp. RAC01	Species	K02388	KO	0.471193	Cutotype 1
Acidovorax sp. RAC01 vs. K02426	0.0161597	Acidovorax sp. RAC01	Species	K02426	KO	0.378201	Cutotype 1
Acidovorax sp. RAC01 vs. K02493	0.000638852	Acidovorax sp. RAC01	Species	K02493	KO	0.397146	Cutotype 1
Acidovorax sp. RAC01 vs. K02503	0.0466879	Acidovorax sp. RAC01	Species	K02503	KO	0.358325	Cutotype 1
Acidovorax sp. RAC01 vs. K02610	0.000743733	Acidovorax sp. RAC01	Species	K02610	KO	0.503002	Cutotype 1
Acidovorax sp. RAC01 vs. K02651	0.0126667	Acidovorax sp. RAC01	Species	K02651	KO	0.415007	Cutotype 1
Acidovorax sp. RAC01 vs. K02872	0.0307125	Acidovorax sp. RAC01	Species	K02872	KO	0.508089	Cutotype 2
Acidovorax sp. RAC01 vs. K02896	0.0148984	Acidovorax sp. RAC01	Species	K02896	KO	0.5417	Cutotype 2
Acidovorax sp. RAC01 vs. K02910	0.0422773	Acidovorax sp. RAC01	Species	K02910	KO	0.491622	Cutotype 2
Acidovorax sp. RAC01 vs. K02937	2.4e-05	Acidovorax sp. RAC01	Species	K02937	KO	0.720669	Cutotype 2
Acidovorax sp. RAC01 vs. K02970	0.0058504	Acidovorax sp. RAC01	Species	K02970	KO	0.442433	Cutotype 1
Acidovorax sp. RAC01 vs. K02984	0.0122206	Acidovorax sp. RAC01	Species	K02984	KO	0.550186	Cutotype 2
Acidovorax sp. RAC01 vs. K03002	0.00750592	Acidovorax sp. RAC01	Species	K03002	KO	0.569431	Cutotype 2
Acidovorax sp. RAC01 vs. K03011	0.000211187	Acidovorax sp. RAC01	Species	K03011	KO	0.675645	Cutotype 2
Acidovorax sp. RAC01 vs. K03061	0.0335383	Acidovorax sp. RAC01	Species	K03061	KO	-0.503761	Cutotype 2
Acidovorax sp. RAC01 vs. K03088	0.0354039	Acidovorax sp. RAC01	Species	K03088	KO	0.371825	Cutotype 1
Acidovorax sp. RAC01 vs. K03124	1.81e-05	Acidovorax sp. RAC01	Species	K03124	KO	0.72593	Cutotype 2
Acidovorax sp. RAC01 vs. K03179	0.0194121	Acidovorax sp. RAC01	Species	K03179	KO	0.52995	Cutotype 2
Acidovorax sp. RAC01 vs. K03201	0.0445218	Acidovorax sp. RAC01	Species	K03201	KO	0.488876	Cutotype 2
Acidovorax sp. RAC01 vs. K03215	0.00092502	Acidovorax sp. RAC01	Species	K03215	KO	0.638232	Cutotype 2
Acidovorax sp. RAC01 vs. K03271	0.0150547	Acidovorax sp. RAC01	Species	K03271	KO	-0.541244	Cutotype 2
Acidovorax sp. RAC01 vs. K03282	0.0421329	Acidovorax sp. RAC01	Species	K03282	KO	0.363382	Cutotype 1
Acidovorax sp. RAC01 vs. K03305	0.00838518	Acidovorax sp. RAC01	Species	K03305	KO	0.43003	Cutotype 1
Acidovorax sp. RAC01 vs. K03320	0.00188029	Acidovorax sp. RAC01	Species	K03320	KO	0.617071	Cutotype 2
Acidovorax sp. RAC01 vs. K03321	0.0476144	Acidovorax sp. RAC01	Species	K03321	KO	0.484987	Cutotype 2
Acidovorax sp. RAC01 vs. K03446	0.00107924	Acidovorax sp. RAC01	Species	K03446	KO	0.63391	Cutotype 2
Acidovorax sp. RAC01 vs. K03499	0.0196827	Acidovorax sp. RAC01	Species	K03499	KO	0.397645	Cutotype 1
Acidovorax sp. RAC01 vs. K03525	0.0189124	Acidovorax sp. RAC01	Species	K03525	KO	0.531151	Cutotype 2
Acidovorax sp. RAC01 vs. K03572	0.01042	Acidovorax sp. RAC01	Species	K03572	KO	0.5566	Cutotype 2
Acidovorax sp. RAC01 vs. K03590	0.00464432	Acidovorax sp. RAC01	Species	K03590	KO	0.586809	Cutotype 2
Acidovorax sp. RAC01 vs. K03611	0.0114324	Acidovorax sp. RAC01	Species	K03611	KO	0.552781	Cutotype 2
Acidovorax sp. T1 vs. K00019	0.0182274	Acidovorax sp. T1	Species	K00019	KO	0.532851	Cutotype 2
Acidovorax sp. T1 vs. K00020	0.0486455	Acidovorax sp. T1	Species	K00020	KO	0.483786	Cutotype 2
Acidovorax sp. T1 vs. K00029	0.0329718	Acidovorax sp. T1	Species	K00029	KO	0.504597	Cutotype 2
Acidovorax sp. T1 vs. K00295	1.18e-06	Acidovorax sp. T1	Species	K00295	KO	0.770654	Cutotype 2
Acidovorax sp. T1 vs. K00564	1.18e-06	Acidovorax sp. T1	Species	K00564	KO	0.770572	Cutotype 2
Acidovorax sp. T1 vs. K00606	1.07e-05	Acidovorax sp. T1	Species	K00606	KO	0.735449	Cutotype 2
Acidovorax sp. T1 vs. K00783	0.000948831	Acidovorax sp. T1	Species	K00783	KO	0.637525	Cutotype 2
Acidovorax sp. T1 vs. K00850	0.00800929	Acidovorax sp. T1	Species	K00850	KO	0.566959	Cutotype 2
Acidovorax sp. T1 vs. K00863	0.00420956	Acidovorax sp. T1	Species	K00863	KO	0.590097	Cutotype 2
Acidovorax sp. T1 vs. K01338	0.0232302	Acidovorax sp. T1	Species	K01338	KO	0.521694	Cutotype 2
Acidovorax sp. T1 vs. K01433	0.015914	Acidovorax sp. T1	Species	K01433	KO	0.538838	Cutotype 2
Acidovorax sp. T1 vs. K01601	0.000224076	Acidovorax sp. T1	Species	K01601	KO	0.67427	Cutotype 2
Acidovorax sp. T1 vs. K01627	0.00721787	Acidovorax sp. T1	Species	K01627	KO	0.570861	Cutotype 2
Acidovorax sp. T1 vs. K01807	0.0162986	Acidovorax sp. T1	Species	K01807	KO	0.537827	Cutotype 2
Acidovorax sp. T1 vs. K01950	0.0022393	Acidovorax sp. T1	Species	K01950	KO	0.611544	Cutotype 2
Acidovorax sp. T1 vs. K02044	0.000997003	Acidovorax sp. T1	Species	K02044	KO	0.636114	Cutotype 2
Acidovorax sp. T1 vs. K02264	0.0139296	Acidovorax sp. T1	Species	K02264	KO	0.544624	Cutotype 2
Acidovorax sp. T1 vs. K02341	0.0351365	Acidovorax sp. T1	Species	K02341	KO	0.372207	Cutotype 1
Acidovorax sp. T1 vs. K02421	0.0241189	Acidovorax sp. T1	Species	K02421	KO	0.519981	Cutotype 2
Acidovorax sp. T1 vs. K02556	0.0373992	Acidovorax sp. T1	Species	K02556	KO	0.498179	Cutotype 2
Acidovorax sp. T1 vs. K02872	0.0130981	Acidovorax sp. T1	Species	K02872	KO	0.547258	Cutotype 2
Acidovorax sp. T1 vs. K02896	0.0107342	Acidovorax sp. T1	Species	K02896	KO	0.555364	Cutotype 2
Acidovorax sp. T1 vs. K02910	0.0249454	Acidovorax sp. T1	Species	K02910	KO	0.518381	Cutotype 2
Acidovorax sp. T1 vs. K02937	4.54e-06	Acidovorax sp. T1	Species	K02937	KO	0.750368	Cutotype 2
Acidovorax sp. T1 vs. K02984	0.0148933	Acidovorax sp. T1	Species	K02984	KO	0.541735	Cutotype 2
Acidovorax sp. T1 vs. K03002	0.00308473	Acidovorax sp. T1	Species	K03002	KO	0.600979	Cutotype 2
Acidovorax sp. T1 vs. K03011	5.95e-05	Acidovorax sp. T1	Species	K03011	KO	0.702877	Cutotype 2
Acidovorax sp. T1 vs. K03061	0.0302927	Acidovorax sp. T1	Species	K03061	KO	-0.508832	Cutotype 2
Acidovorax sp. T1 vs. K03065	0.044642	Acidovorax sp. T1	Species	K03065	KO	0.488741	Cutotype 2
Acidovorax sp. T1 vs. K03124	3.22e-06	Acidovorax sp. T1	Species	K03124	KO	0.755396	Cutotype 2
Acidovorax sp. T1 vs. K03179	0.0117282	Acidovorax sp. T1	Species	K03179	KO	0.551762	Cutotype 2
Acidovorax sp. T1 vs. K03201	0.0260859	Acidovorax sp. T1	Species	K03201	KO	0.516245	Cutotype 2
Acidovorax sp. T1 vs. K03215	0.00108722	Acidovorax sp. T1	Species	K03215	KO	0.633687	Cutotype 2
Acidovorax sp. T1 vs. K03271	0.0140711	Acidovorax sp. T1	Species	K03271	KO	-0.544213	Cutotype 2
Acidovorax sp. T1 vs. K03320	0.00209115	Acidovorax sp. T1	Species	K03320	KO	0.613658	Cutotype 2
Acidovorax sp. T1 vs. K03321	0.0492258	Acidovorax sp. T1	Species	K03321	KO	0.483181	Cutotype 2
Acidovorax sp. T1 vs. K03446	0.00179422	Acidovorax sp. T1	Species	K03446	KO	0.618631	Cutotype 2
Acidovorax sp. T1 vs. K03525	0.0156228	Acidovorax sp. T1	Species	K03525	KO	0.539685	Cutotype 2
Acidovorax sp. T1 vs. K03526	0.00283133	Acidovorax sp. T1	Species	K03526	KO	-0.280278	Cutotype 1
Acidovorax sp. T1 vs. K03572	0.00640921	Acidovorax sp. T1	Species	K03572	KO	0.57543	Cutotype 2
Acidovorax sp. T1 vs. K03590	0.00875518	Acidovorax sp. T1	Species	K03590	KO	0.563428	Cutotype 2
Acidovorax sp. T1 vs. K03611	0.00789868	Acidovorax sp. T1	Species	K03611	KO	0.567517	Cutotype 2
Acidovorax sp. T1 vs. K03636	0.0201892	Acidovorax sp. T1	Species	K03636	KO	0.396636	Cutotype 1
Acinetobacter baumannii vs. Benz[a]anthracene	0.031762	Acinetobacter baumannii	Species	Benz[a]anthracene	PAH	0.576756	Cutotype 2
Acinetobacter baumannii vs. K00020	2.01e-05	Acinetobacter baumannii	Species	K00020	KO	0.377283	Cutotype 1
Acinetobacter baumannii vs. K00334	0.00329661	Acinetobacter baumannii	Species	K00334	KO	0.407536	Cutotype 1
Acinetobacter baumannii vs. K00564	0.0445218	Acinetobacter baumannii	Species	K00564	KO	0.488877	Cutotype 2
Acinetobacter baumannii vs. K00767	0.0381252	Acinetobacter baumannii	Species	K00767	KO	0.36829	Cutotype 1
Acinetobacter baumannii vs. K00950	0.0231161	Acinetobacter baumannii	Species	K00950	KO	0.390911	Cutotype 1
Acinetobacter baumannii vs. K01627	0.00101538	Acinetobacter baumannii	Species	K01627	KO	0.635628	Cutotype 2
Acinetobacter baumannii vs. K01752	0.00938067	Acinetobacter baumannii	Species	K01752	KO	0.37408	Cutotype 1
Acinetobacter baumannii vs. K01807	0.0234708	Acinetobacter baumannii	Species	K01807	KO	0.521221	Cutotype 2
Acinetobacter baumannii vs. K01918	0.00938067	Acinetobacter baumannii	Species	K01918	KO	0.4261	Cutotype 1
Acinetobacter baumannii vs. K02043	0.00938067	Acinetobacter baumannii	Species	K02043	KO	0.380475	Cutotype 1
Acinetobacter baumannii vs. K02045	0.0456346	Acinetobacter baumannii	Species	K02045	KO	0.359461	Cutotype 1
Acinetobacter baumannii vs. K02168	0.0327234	Acinetobacter baumannii	Species	K02168	KO	0.375559	Cutotype 1
Acinetobacter baumannii vs. K02237	0.0421429	Acinetobacter baumannii	Species	K02237	KO	0.363373	Cutotype 1
Acinetobacter baumannii vs. K02275	2.01e-05	Acinetobacter baumannii	Species	K02275	KO	0.374859	Cutotype 1
Acinetobacter baumannii vs. K02803	0.000277748	Acinetobacter baumannii	Species	K02803	KO	0.415628	Cutotype 1
Acinetobacter baumannii vs. K03179	0.00691616	Acinetobacter baumannii	Species	K03179	KO	0.572486	Cutotype 2
Acinetobacter baumannii vs. K03426	0.0255081	Acinetobacter baumannii	Species	K03426	KO	0.386667	Cutotype 1
Acinetobacter baumannii vs. K03525	2.01e-05	Acinetobacter baumannii	Species	K03525	KO	0.45339	Cutotype 1
Acinetobacter baumannii vs. K03530	0.00206868	Acinetobacter baumannii	Species	K03530	KO	0.346292	Cutotype 1
Acinetobacter baumannii vs. K03543	0.0148469	Acinetobacter baumannii	Species	K03543	KO	0.541893	Cutotype 2
Acinetobacter baumannii vs. K03571	0.0255081	Acinetobacter baumannii	Species	K03571	KO	0.360491	Cutotype 1
Acinetobacter baumannii vs. K03586	0.00219668	Acinetobacter baumannii	Species	K03586	KO	0.386618	Cutotype 1
Acinetobacter baumannii vs. K03608	0.032723	Acinetobacter baumannii	Species	K03608	KO	0.375561	Cutotype 1
Acinetobacter bereziniae vs. K00019	0.00507489	Acinetobacter bereziniae	Species	K00019	KO	0.583654	Cutotype 2
Acinetobacter bereziniae vs. K00029	0.0132955	Acinetobacter bereziniae	Species	K00029	KO	0.546635	Cutotype 2
Acinetobacter bereziniae vs. K00295	0.0154081	Acinetobacter bereziniae	Species	K00295	KO	0.540305	Cutotype 2
Acinetobacter bereziniae vs. K00311	0.04146	Acinetobacter bereziniae	Species	K00311	KO	0.492723	Cutotype 2
Acinetobacter bereziniae vs. K00334	0.017712	Acinetobacter bereziniae	Species	K00334	KO	0.402022	Cutotype 1
Acinetobacter bereziniae vs. K00453	0.0399517	Acinetobacter bereziniae	Species	K00453	KO	0.494817	Cutotype 2
Acinetobacter bereziniae vs. K00564	0.0352429	Acinetobacter bereziniae	Species	K00564	KO	0.501184	Cutotype 2
Acinetobacter bereziniae vs. K00643	0.0147585	Acinetobacter bereziniae	Species	K00643	KO	0.542141	Cutotype 2
Acinetobacter bereziniae vs. K00783	0.042596	Acinetobacter bereziniae	Species	K00783	KO	0.491173	Cutotype 2
Acinetobacter bereziniae vs. K00794	0.0227472	Acinetobacter bereziniae	Species	K00794	KO	0.391582	Cutotype 1
Acinetobacter bereziniae vs. K01601	0.0110056	Acinetobacter bereziniae	Species	K01601	KO	0.554354	Cutotype 2
Acinetobacter bereziniae vs. K01627	0.0223127	Acinetobacter bereziniae	Species	K01627	KO	0.5235	Cutotype 2
Acinetobacter bereziniae vs. K01754	0.0415922	Acinetobacter bereziniae	Species	K01754	KO	0.492542	Cutotype 2
Acinetobacter bereziniae vs. K01879	0.047665	Acinetobacter bereziniae	Species	K01879	KO	0.484918	Cutotype 2
Acinetobacter bereziniae vs. K02183	0.0302815	Acinetobacter bereziniae	Species	K02183	KO	0.50885	Cutotype 2
Acinetobacter bereziniae vs. K02556	0.0166143	Acinetobacter bereziniae	Species	K02556	KO	0.536954	Cutotype 2
Acinetobacter bereziniae vs. K02902	0.0432831	Acinetobacter bereziniae	Species	K02902	KO	0.362031	Cutotype 1
Acinetobacter bereziniae vs. K02913	0.032801	Acinetobacter bereziniae	Species	K02913	KO	0.375443	Cutotype 1
Acinetobacter bereziniae vs. K03179	0.00267767	Acinetobacter bereziniae	Species	K03179	KO	0.605749	Cutotype 2
Acinetobacter bereziniae vs. K03215	0.0343003	Acinetobacter bereziniae	Species	K03215	KO	0.502563	Cutotype 2
Acinetobacter bereziniae vs. K03247	0.0399478	Acinetobacter bereziniae	Species	K03247	KO	0.494829	Cutotype 2
Acinetobacter bereziniae vs. K03321	0.0426964	Acinetobacter bereziniae	Species	K03321	KO	0.491045	Cutotype 2
Acinetobacter bereziniae vs. K03525	0.00882368	Acinetobacter bereziniae	Species	K03525	KO	0.563133	Cutotype 2
Acinetobacter bereziniae vs. K03543	0.0159746	Acinetobacter bereziniae	Species	K03543	KO	0.538664	Cutotype 2
Acinetobacter bereziniae vs. K03572	0.0154853	Acinetobacter bereziniae	Species	K03572	KO	0.540091	Cutotype 2
Acinetobacter calcoaceticus vs. K00564	0.0283871	Acinetobacter calcoaceticus	Species	K00564	KO	0.512219	Cutotype 2
Acinetobacter calcoaceticus vs. K00783	0.0365169	Acinetobacter calcoaceticus	Species	K00783	KO	0.499392	Cutotype 2
Acinetobacter calcoaceticus vs. K01601	0.0446438	Acinetobacter calcoaceticus	Species	K01601	KO	0.488735	Cutotype 2
Acinetobacter calcoaceticus vs. K01627	0.00859352	Acinetobacter calcoaceticus	Species	K01627	KO	0.564143	Cutotype 2
Acinetobacter calcoaceticus vs. K01633	0.00196321	Acinetobacter calcoaceticus	Species	K01633	KO	0.476315	Cutotype 1
Acinetobacter calcoaceticus vs. K01807	0.0186201	Acinetobacter calcoaceticus	Species	K01807	KO	0.53188	Cutotype 2
Acinetobacter calcoaceticus vs. K02142	0.039745	Acinetobacter calcoaceticus	Species	K02142	KO	0.366264	Cutotype 1
Acinetobacter calcoaceticus vs. K02654	0.0410645	Acinetobacter calcoaceticus	Species	K02654	KO	0.493298	Cutotype 2
Acinetobacter calcoaceticus vs. K02837	0.0408454	Acinetobacter calcoaceticus	Species	K02837	KO	0.364898	Cutotype 1
Acinetobacter calcoaceticus vs. K03179	0.00670114	Acinetobacter calcoaceticus	Species	K03179	KO	0.573736	Cutotype 2
Acinetobacter calcoaceticus vs. K03215	0.00782384	Acinetobacter calcoaceticus	Species	K03215	KO	0.56791	Cutotype 2
Acinetobacter calcoaceticus vs. K03321	0.0173972	Acinetobacter calcoaceticus	Species	K03321	KO	0.534971	Cutotype 2
Acinetobacter calcoaceticus vs. K03525	0.0263793	Acinetobacter calcoaceticus	Species	K03525	KO	0.515764	Cutotype 2
Acinetobacter calcoaceticus vs. K03543	0.00814767	Acinetobacter calcoaceticus	Species	K03543	KO	0.566192	Cutotype 2
Acinetobacter calcoaceticus vs. K03572	0.0142927	Acinetobacter calcoaceticus	Species	K03572	KO	0.543543	Cutotype 2
Acinetobacter defluvii vs. anserine	0.00191697	Acinetobacter defluvii	Species	anserine	Metabolite	-0.453323	Cutotype 1
Acinetobacter defluvii vs. arabitol/xylitol	0.00191697	Acinetobacter defluvii	Species	arabitol/xylitol	Metabolite	-0.481531	Cutotype 1
Acinetobacter defluvii vs. betaine	0.0223142	Acinetobacter defluvii	Species	betaine	Metabolite	0.464902	Cutotype 1
Acinetobacter defluvii vs. K00019	0.000118568	Acinetobacter defluvii	Species	K00019	KO	0.688526	Cutotype 2
Acinetobacter defluvii vs. K00020	3.6e-07	Acinetobacter defluvii	Species	K00020	KO	0.341375	Cutotype 1
Acinetobacter defluvii vs. K00026	0.00373963	Acinetobacter defluvii	Species	K00026	KO	0.594527	Cutotype 2
Acinetobacter defluvii vs. K00029	0.00450196	Acinetobacter defluvii	Species	K00029	KO	0.587843	Cutotype 2
Acinetobacter defluvii vs. K00031	3.79e-05	Acinetobacter defluvii	Species	K00031	KO	0.41395	Cutotype 1
Acinetobacter defluvii vs. K00101	0.0348623	Acinetobacter defluvii	Species	K00101	KO	0.501752	Cutotype 2
Acinetobacter defluvii vs. K00163	0.0210266	Acinetobacter defluvii	Species	K00163	KO	0.360376	Cutotype 1
Acinetobacter defluvii vs. K00208	0.0449086	Acinetobacter defluvii	Species	K00208	KO	0.488293	Cutotype 2
Acinetobacter defluvii vs. K00222	0.0450779	Acinetobacter defluvii	Species	K00222	KO	0.488075	Cutotype 2
Acinetobacter defluvii vs. K00287	0.0225627	Acinetobacter defluvii	Species	K00287	KO	0.522996	Cutotype 2
Acinetobacter defluvii vs. K00295	0.00416094	Acinetobacter defluvii	Species	K00295	KO	0.59058	Cutotype 2
Acinetobacter defluvii vs. K00311	0.0138651	Acinetobacter defluvii	Species	K00311	KO	0.544819	Cutotype 2
Acinetobacter defluvii vs. K00334	3.79e-05	Acinetobacter defluvii	Species	K00334	KO	0.570834	Cutotype 1
Acinetobacter defluvii vs. K00564	0.000182518	Acinetobacter defluvii	Species	K00564	KO	0.678851	Cutotype 2
Acinetobacter defluvii vs. K00564	0.000784559	Acinetobacter defluvii	Species	K00564	KO	0.445419	Cutotype 1
Acinetobacter defluvii vs. K00606	0.00181411	Acinetobacter defluvii	Species	K00606	KO	0.618302	Cutotype 2
Acinetobacter defluvii vs. K00632	0.0190365	Acinetobacter defluvii	Species	K00632	KO	0.530842	Cutotype 2
Acinetobacter defluvii vs. K00767	1.95e-05	Acinetobacter defluvii	Species	K00767	KO	0.520961	Cutotype 1
Acinetobacter defluvii vs. K00782	1.65e-09	Acinetobacter defluvii	Species	K00782	KO	0.557822	Cutotype 1
Acinetobacter defluvii vs. K00783	8.76e-05	Acinetobacter defluvii	Species	K00783	KO	0.695019	Cutotype 2
Acinetobacter defluvii vs. K00793	1.53e-06	Acinetobacter defluvii	Species	K00793	KO	0.360452	Cutotype 1
Acinetobacter defluvii vs. K00800	8.89e-05	Acinetobacter defluvii	Species	K00800	KO	0.694724	Cutotype 2
Acinetobacter defluvii vs. K00833	0.011043	Acinetobacter defluvii	Species	K00833	KO	0.554214	Cutotype 2
Acinetobacter defluvii vs. K00863	0.00783343	Acinetobacter defluvii	Species	K00863	KO	0.567831	Cutotype 2
Acinetobacter defluvii vs. K00937	0.0104449	Acinetobacter defluvii	Species	K00937	KO	0.556511	Cutotype 2
Acinetobacter defluvii vs. K00937	0.0151711	Acinetobacter defluvii	Species	K00937	KO	0.40809	Cutotype 1
Acinetobacter defluvii vs. K00950	0.00030875	Acinetobacter defluvii	Species	K00950	KO	0.361295	Cutotype 1
Acinetobacter defluvii vs. K01091	0.0332639	Acinetobacter defluvii	Species	K01091	KO	0.504132	Cutotype 2
Acinetobacter defluvii vs. K01207	0.00230204	Acinetobacter defluvii	Species	K01207	KO	0.471604	Cutotype 1
Acinetobacter defluvii vs. K01214	0.000944808	Acinetobacter defluvii	Species	K01214	KO	0.371967	Cutotype 1
Acinetobacter defluvii vs. K01433	0.00786717	Acinetobacter defluvii	Species	K01433	KO	0.567661	Cutotype 2
Acinetobacter defluvii vs. K01533	1.95e-05	Acinetobacter defluvii	Species	K01533	KO	0.51767	Cutotype 1
Acinetobacter defluvii vs. K01589	0.048239	Acinetobacter defluvii	Species	K01589	KO	0.484266	Cutotype 2
Acinetobacter defluvii vs. K01601	0.000111162	Acinetobacter defluvii	Species	K01601	KO	0.689922	Cutotype 2
Acinetobacter defluvii vs. K01611	0.0191047	Acinetobacter defluvii	Species	K01611	KO	0.372189	Cutotype 1
Acinetobacter defluvii vs. K01627	0.000264659	Acinetobacter defluvii	Species	K01627	KO	0.67006	Cutotype 2
Acinetobacter defluvii vs. K01716	1.73e-08	Acinetobacter defluvii	Species	K01716	KO	0.527705	Cutotype 1
Acinetobacter defluvii vs. K01752	4.7e-06	Acinetobacter defluvii	Species	K01752	KO	0.484268	Cutotype 1
Acinetobacter defluvii vs. K01754	0.00981942	Acinetobacter defluvii	Species	K01754	KO	0.559006	Cutotype 2
Acinetobacter defluvii vs. K01803	0.011603	Acinetobacter defluvii	Species	K01803	KO	0.4183	Cutotype 1
Acinetobacter defluvii vs. K01807	2.33e-05	Acinetobacter defluvii	Species	K01807	KO	0.721317	Cutotype 2
Acinetobacter defluvii vs. K01879	0.00794939	Acinetobacter defluvii	Species	K01879	KO	0.567272	Cutotype 2
Acinetobacter defluvii vs. K01886	0.0170842	Acinetobacter defluvii	Species	K01886	KO	0.360186	Cutotype 1
Acinetobacter defluvii vs. K01918	4.7e-06	Acinetobacter defluvii	Species	K01918	KO	0.534339	Cutotype 1
Acinetobacter defluvii vs. K01929	0.0429352	Acinetobacter defluvii	Species	K01929	KO	0.359941	Cutotype 1
Acinetobacter defluvii vs. K01935	7.94e-06	Acinetobacter defluvii	Species	K01935	KO	0.479673	Cutotype 1
Acinetobacter defluvii vs. K01950	0.00418768	Acinetobacter defluvii	Species	K01950	KO	0.590332	Cutotype 2
Acinetobacter defluvii vs. K02043	4.7e-06	Acinetobacter defluvii	Species	K02043	KO	0.509118	Cutotype 1
Acinetobacter defluvii vs. K02044	0.0102747	Acinetobacter defluvii	Species	K02044	KO	0.557132	Cutotype 2
Acinetobacter defluvii vs. K02044	0.0198481	Acinetobacter defluvii	Species	K02044	KO	0.389705	Cutotype 1
Acinetobacter defluvii vs. K02045	1.73e-08	Acinetobacter defluvii	Species	K02045	KO	0.615635	Cutotype 1
Acinetobacter defluvii vs. K02045	0.00891975	Acinetobacter defluvii	Species	K02045	KO	0.562769	Cutotype 2
Acinetobacter defluvii vs. K02050	1.73e-08	Acinetobacter defluvii	Species	K02050	KO	0.457649	Cutotype 1
Acinetobacter defluvii vs. K02066	1.73e-08	Acinetobacter defluvii	Species	K02066	KO	0.432476	Cutotype 1
Acinetobacter defluvii vs. K02145	0.0245685	Acinetobacter defluvii	Species	K02145	KO	0.51914	Cutotype 2
Acinetobacter defluvii vs. K02168	5.19e-05	Acinetobacter defluvii	Species	K02168	KO	0.533006	Cutotype 1
Acinetobacter defluvii vs. K02183	0.047971	Acinetobacter defluvii	Species	K02183	KO	0.484596	Cutotype 2
Acinetobacter defluvii vs. K02198	0.00178864	Acinetobacter defluvii	Species	K02198	KO	0.408887	Cutotype 1
Acinetobacter defluvii vs. K02200	2.73e-05	Acinetobacter defluvii	Species	K02200	KO	0.524161	Cutotype 1
Acinetobacter defluvii vs. K02202	0.0170842	Acinetobacter defluvii	Species	K02202	KO	0.315815	Cutotype 1
Acinetobacter defluvii vs. K02237	7.94e-06	Acinetobacter defluvii	Species	K02237	KO	0.551638	Cutotype 1
Acinetobacter defluvii vs. K02275	3.6e-07	Acinetobacter defluvii	Species	K02275	KO	0.489744	Cutotype 1
Acinetobacter defluvii vs. K02283	0.000944808	Acinetobacter defluvii	Species	K02283	KO	0.439586	Cutotype 1
Acinetobacter defluvii vs. K02343	1.95e-05	Acinetobacter defluvii	Species	K02343	KO	0.499977	Cutotype 1
Acinetobacter defluvii vs. K02372	3.6e-07	Acinetobacter defluvii	Species	K02372	KO	0.485548	Cutotype 1
Acinetobacter defluvii vs. K02421	0.0236824	Acinetobacter defluvii	Species	K02421	KO	0.520832	Cutotype 2
Acinetobacter defluvii vs. K02549	0.000577904	Acinetobacter defluvii	Species	K02549	KO	0.397631	Cutotype 1
Acinetobacter defluvii vs. K02556	0.00184925	Acinetobacter defluvii	Species	K02556	KO	0.617621	Cutotype 2
Acinetobacter defluvii vs. K02622	0.00371267	Acinetobacter defluvii	Species	K02622	KO	0.430917	Cutotype 1
Acinetobacter defluvii vs. K02654	0.0143645	Acinetobacter defluvii	Species	K02654	KO	0.54333	Cutotype 2
Acinetobacter defluvii vs. K02803	1.65e-09	Acinetobacter defluvii	Species	K02803	KO	0.61717	Cutotype 1
Acinetobacter defluvii vs. K02889	0.0128064	Acinetobacter defluvii	Species	K02889	KO	0.387091	Cutotype 1
Acinetobacter defluvii vs. K02937	0.0092486	Acinetobacter defluvii	Species	K02937	KO	0.561332	Cutotype 2
Acinetobacter defluvii vs. K03011	0.0278743	Acinetobacter defluvii	Species	K03011	KO	0.513137	Cutotype 2
Acinetobacter defluvii vs. K03036	0.0191047	Acinetobacter defluvii	Species	K03036	KO	0.350351	Cutotype 1
Acinetobacter defluvii vs. K03101	1.53e-06	Acinetobacter defluvii	Species	K03101	KO	0.554279	Cutotype 1
Acinetobacter defluvii vs. K03124	0.00812517	Acinetobacter defluvii	Species	K03124	KO	0.566363	Cutotype 2
Acinetobacter defluvii vs. K03179	2.2e-05	Acinetobacter defluvii	Species	K03179	KO	0.722315	Cutotype 2
Acinetobacter defluvii vs. K03198	0.00100787	Acinetobacter defluvii	Species	K03198	KO	0.446205	Cutotype 1
Acinetobacter defluvii vs. K03215	0.00486792	Acinetobacter defluvii	Species	K03215	KO	0.585137	Cutotype 2
Acinetobacter defluvii vs. K03215	0.031179	Acinetobacter defluvii	Species	K03215	KO	0.377766	Cutotype 1
Acinetobacter defluvii vs. K03247	0.0336242	Acinetobacter defluvii	Species	K03247	KO	0.503648	Cutotype 2
Acinetobacter defluvii vs. K03263	0.0318798	Acinetobacter defluvii	Species	K03263	KO	0.506196	Cutotype 2
Acinetobacter defluvii vs. K03306	0.016638	Acinetobacter defluvii	Species	K03306	KO	0.349898	Cutotype 1
Acinetobacter defluvii vs. K03308	0.0173753	Acinetobacter defluvii	Species	K03308	KO	0.363935	Cutotype 1
Acinetobacter defluvii vs. K03321	1.73e-08	Acinetobacter defluvii	Species	K03321	KO	0.465044	Cutotype 1
Acinetobacter defluvii vs. K03321	0.000331389	Acinetobacter defluvii	Species	K03321	KO	0.664584	Cutotype 2
Acinetobacter defluvii vs. K03327	0.0248794	Acinetobacter defluvii	Species	K03327	KO	0.384117	Cutotype 1
Acinetobacter defluvii vs. K03426	2.73e-05	Acinetobacter defluvii	Species	K03426	KO	0.509306	Cutotype 1
Acinetobacter defluvii vs. K03446	0.0257891	Acinetobacter defluvii	Species	K03446	KO	0.516803	Cutotype 2
Acinetobacter defluvii vs. K03495	0.018135	Acinetobacter defluvii	Species	K03495	KO	0.533079	Cutotype 2
Acinetobacter defluvii vs. K03525	3.6e-07	Acinetobacter defluvii	Species	K03525	KO	0.604058	Cutotype 1
Acinetobacter defluvii vs. K03525	8.23e-06	Acinetobacter defluvii	Species	K03525	KO	0.740057	Cutotype 2
Acinetobacter defluvii vs. K03530	0.000231309	Acinetobacter defluvii	Species	K03530	KO	0.531912	Cutotype 1
Acinetobacter defluvii vs. K03543	9.06e-05	Acinetobacter defluvii	Species	K03543	KO	0.694254	Cutotype 2
Acinetobacter defluvii vs. K03561	1.73e-08	Acinetobacter defluvii	Species	K03561	KO	0.472751	Cutotype 1
Acinetobacter defluvii vs. K03571	2.73e-05	Acinetobacter defluvii	Species	K03571	KO	0.537389	Cutotype 1
Acinetobacter defluvii vs. K03572	8.04e-06	Acinetobacter defluvii	Species	K03572	KO	0.740449	Cutotype 2
Acinetobacter defluvii vs. K03586	0.00030875	Acinetobacter defluvii	Species	K03586	KO	0.525185	Cutotype 1
Acinetobacter defluvii vs. K03590	0.0429632	Acinetobacter defluvii	Species	K03590	KO	0.49071	Cutotype 2
Acinetobacter defluvii vs. K03611	0.00618351	Acinetobacter defluvii	Species	K03611	KO	0.576878	Cutotype 2
Acinetobacter defluvii vs. K03650	0.0347813	Acinetobacter defluvii	Species	K03650	KO	0.501873	Cutotype 2
Acinetobacter haemolyticus vs. K00019	0.0150859	Acinetobacter haemolyticus	Species	K00019	KO	0.541157	Cutotype 2
Acinetobacter haemolyticus vs. K00295	0.00367696	Acinetobacter haemolyticus	Species	K00295	KO	0.595108	Cutotype 2
Acinetobacter haemolyticus vs. K00311	0.0443562	Acinetobacter haemolyticus	Species	K00311	KO	0.489075	Cutotype 2
Acinetobacter haemolyticus vs. K00564	0.000211187	Acinetobacter haemolyticus	Species	K00564	KO	0.675619	Cutotype 2
Acinetobacter haemolyticus vs. K00606	0.00906034	Acinetobacter haemolyticus	Species	K00606	KO	0.562169	Cutotype 2
Acinetobacter haemolyticus vs. K00783	0.00362836	Acinetobacter haemolyticus	Species	K00783	KO	0.595536	Cutotype 2
Acinetobacter haemolyticus vs. K00800	0.025659	Acinetobacter haemolyticus	Species	K00800	KO	0.517066	Cutotype 2
Acinetobacter haemolyticus vs. K00863	0.0367747	Acinetobacter haemolyticus	Species	K00863	KO	0.499031	Cutotype 2
Acinetobacter haemolyticus vs. K01433	0.0397327	Acinetobacter haemolyticus	Species	K01433	KO	0.495111	Cutotype 2
Acinetobacter haemolyticus vs. K01601	0.0179575	Acinetobacter haemolyticus	Species	K01601	KO	0.533517	Cutotype 2
Acinetobacter haemolyticus vs. K01627	6.13e-05	Acinetobacter haemolyticus	Species	K01627	KO	0.702183	Cutotype 2
Acinetobacter haemolyticus vs. K01807	0.00246064	Acinetobacter haemolyticus	Species	K01807	KO	0.608342	Cutotype 2
Acinetobacter haemolyticus vs. K01879	0.0476085	Acinetobacter haemolyticus	Species	K01879	KO	0.484995	Cutotype 2
Acinetobacter haemolyticus vs. K01950	0.0358998	Acinetobacter haemolyticus	Species	K01950	KO	0.500289	Cutotype 2
Acinetobacter haemolyticus vs. K02556	0.041206	Acinetobacter haemolyticus	Species	K02556	KO	0.493068	Cutotype 2
Acinetobacter haemolyticus vs. K02609	0.0171432	Acinetobacter haemolyticus	Species	K02609	KO	-0.295756	Cutotype 1
Acinetobacter haemolyticus vs. K02803	0.000277748	Acinetobacter haemolyticus	Species	K02803	KO	0.310379	Cutotype 1
Acinetobacter haemolyticus vs. K02937	0.0464076	Acinetobacter haemolyticus	Species	K02937	KO	0.486423	Cutotype 2
Acinetobacter haemolyticus vs. K03124	0.0423895	Acinetobacter haemolyticus	Species	K03124	KO	0.491451	Cutotype 2
Acinetobacter haemolyticus vs. K03179	0.000315722	Acinetobacter haemolyticus	Species	K03179	KO	0.665787	Cutotype 2
Acinetobacter haemolyticus vs. K03215	0.0483617	Acinetobacter haemolyticus	Species	K03215	KO	0.484122	Cutotype 2
Acinetobacter haemolyticus vs. K03305	0.0238121	Acinetobacter haemolyticus	Species	K03305	KO	0.520549	Cutotype 2
Acinetobacter haemolyticus vs. K03321	0.0220625	Acinetobacter haemolyticus	Species	K03321	KO	0.524025	Cutotype 2
Acinetobacter haemolyticus vs. K03446	0.0315047	Acinetobacter haemolyticus	Species	K03446	KO	0.506817	Cutotype 2
Acinetobacter haemolyticus vs. K03525	0.000455633	Acinetobacter haemolyticus	Species	K03525	KO	0.65657	Cutotype 2
Acinetobacter haemolyticus vs. K03525	0.0155655	Acinetobacter haemolyticus	Species	K03525	KO	0.407065	Cutotype 1
Acinetobacter haemolyticus vs. K03543	0.000696169	Acinetobacter haemolyticus	Species	K03543	KO	0.645585	Cutotype 2
Acinetobacter haemolyticus vs. K03570	0.0200819	Acinetobacter haemolyticus	Species	K03570	KO	0.528317	Cutotype 2
Acinetobacter haemolyticus vs. K03572	0.000418903	Acinetobacter haemolyticus	Species	K03572	KO	0.658674	Cutotype 2
Acinetobacter haemolyticus vs. K03586	0.00219668	Acinetobacter haemolyticus	Species	K03586	KO	0.371569	Cutotype 1
Acinetobacter haemolyticus vs. K03608	0.0453013	Acinetobacter haemolyticus	Species	K03608	KO	0.35985	Cutotype 1
Acinetobacter indicus vs. K01627	0.01327	Acinetobacter indicus	Species	K01627	KO	0.546717	Cutotype 2
Acinetobacter indicus vs. K01962	0.0356708	Acinetobacter indicus	Species	K01962	KO	0.371465	Cutotype 1
Acinetobacter indicus vs. K03179	0.019056	Acinetobacter indicus	Species	K03179	KO	0.530783	Cutotype 2
Acinetobacter indicus vs. K03608	0.0411188	Acinetobacter indicus	Species	K03608	KO	0.364554	Cutotype 1
Acinetobacter johnsonii vs. K00019	0.00023398	Acinetobacter johnsonii	Species	K00019	KO	0.394723	Cutotype 1
Acinetobacter johnsonii vs. K00019	0.0154093	Acinetobacter johnsonii	Species	K00019	KO	0.540298	Cutotype 2
Acinetobacter johnsonii vs. K00020	0.000753703	Acinetobacter johnsonii	Species	K00020	KO	0.367531	Cutotype 1
Acinetobacter johnsonii vs. K00026	0.0182374	Acinetobacter johnsonii	Species	K00026	KO	0.532832	Cutotype 2
Acinetobacter johnsonii vs. K00101	0.0322258	Acinetobacter johnsonii	Species	K00101	KO	0.505707	Cutotype 2
Acinetobacter johnsonii vs. K00130	0.012832	Acinetobacter johnsonii	Species	K00130	KO	0.548096	Cutotype 2
Acinetobacter johnsonii vs. K00222	0.0187758	Acinetobacter johnsonii	Species	K00222	KO	0.531497	Cutotype 2
Acinetobacter johnsonii vs. K00295	0.000333897	Acinetobacter johnsonii	Species	K00295	KO	0.664369	Cutotype 2
Acinetobacter johnsonii vs. K00418	0.035525	Acinetobacter johnsonii	Species	K00418	KO	0.500821	Cutotype 2
Acinetobacter johnsonii vs. K00564	3.22e-06	Acinetobacter johnsonii	Species	K00564	KO	0.755346	Cutotype 2
Acinetobacter johnsonii vs. K00606	0.00275821	Acinetobacter johnsonii	Species	K00606	KO	0.604766	Cutotype 2
Acinetobacter johnsonii vs. K00767	0.0466879	Acinetobacter johnsonii	Species	K00767	KO	0.358322	Cutotype 1
Acinetobacter johnsonii vs. K00783	0.0494136	Acinetobacter johnsonii	Species	K00783	KO	0.483018	Cutotype 2
Acinetobacter johnsonii vs. K00800	0.0201894	Acinetobacter johnsonii	Species	K00800	KO	0.528036	Cutotype 2
Acinetobacter johnsonii vs. K00800	0.039239	Acinetobacter johnsonii	Species	K00800	KO	0.366868	Cutotype 1
Acinetobacter johnsonii vs. K00833	0.00304612	Acinetobacter johnsonii	Species	K00833	KO	0.60146	Cutotype 2
Acinetobacter johnsonii vs. K00850	0.00695905	Acinetobacter johnsonii	Species	K00850	KO	0.572207	Cutotype 2
Acinetobacter johnsonii vs. K00863	1.46e-05	Acinetobacter johnsonii	Species	K00863	KO	0.729813	Cutotype 2
Acinetobacter johnsonii vs. K00937	0.00351812	Acinetobacter johnsonii	Species	K00937	KO	0.596609	Cutotype 2
Acinetobacter johnsonii vs. K00937	0.0392009	Acinetobacter johnsonii	Species	K00937	KO	0.366915	Cutotype 1
Acinetobacter johnsonii vs. K01252	0.0404661	Acinetobacter johnsonii	Species	K01252	KO	0.365376	Cutotype 1
Acinetobacter johnsonii vs. K01433	0.0341364	Acinetobacter johnsonii	Species	K01433	KO	0.50285	Cutotype 2
Acinetobacter johnsonii vs. K01627	0.000471768	Acinetobacter johnsonii	Species	K01627	KO	0.65564	Cutotype 2
Acinetobacter johnsonii vs. K01627	0.033059	Acinetobacter johnsonii	Species	K01627	KO	0.375071	Cutotype 1
Acinetobacter johnsonii vs. K01752	0.000116244	Acinetobacter johnsonii	Species	K01752	KO	0.421732	Cutotype 1
Acinetobacter johnsonii vs. K01807	0.0150515	Acinetobacter johnsonii	Species	K01807	KO	0.541256	Cutotype 2
Acinetobacter johnsonii vs. K01918	0.000116244	Acinetobacter johnsonii	Species	K01918	KO	0.547332	Cutotype 1
Acinetobacter johnsonii vs. K01935	0.00975115	Acinetobacter johnsonii	Species	K01935	KO	0.559294	Cutotype 2
Acinetobacter johnsonii vs. K01950	1.66e-05	Acinetobacter johnsonii	Species	K01950	KO	0.727544	Cutotype 2
Acinetobacter johnsonii vs. K02043	0.000116244	Acinetobacter johnsonii	Species	K02043	KO	0.425017	Cutotype 1
Acinetobacter johnsonii vs. K02045	0.0423032	Acinetobacter johnsonii	Species	K02045	KO	0.49156	Cutotype 2
Acinetobacter johnsonii vs. K02045	0.0480784	Acinetobacter johnsonii	Species	K02045	KO	0.356846	Cutotype 1
Acinetobacter johnsonii vs. K02145	0.00474667	Acinetobacter johnsonii	Species	K02145	KO	0.586006	Cutotype 2
Acinetobacter johnsonii vs. K02237	0.00430588	Acinetobacter johnsonii	Species	K02237	KO	0.377985	Cutotype 1
Acinetobacter johnsonii vs. K02275	0.000753703	Acinetobacter johnsonii	Species	K02275	KO	0.388516	Cutotype 1
Acinetobacter johnsonii vs. K02372	0.000753703	Acinetobacter johnsonii	Species	K02372	KO	0.330649	Cutotype 1
Acinetobacter johnsonii vs. K02803	0.000277748	Acinetobacter johnsonii	Species	K02803	KO	0.449104	Cutotype 1
Acinetobacter johnsonii vs. K02872	0.0372036	Acinetobacter johnsonii	Species	K02872	KO	0.498472	Cutotype 2
Acinetobacter johnsonii vs. K02937	0.000879416	Acinetobacter johnsonii	Species	K02937	KO	0.639581	Cutotype 2
Acinetobacter johnsonii vs. K02985	0.0469875	Acinetobacter johnsonii	Species	K02985	KO	0.485753	Cutotype 2
Acinetobacter johnsonii vs. K03002	0.0468294	Acinetobacter johnsonii	Species	K03002	KO	0.485948	Cutotype 2
Acinetobacter johnsonii vs. K03011	0.00412585	Acinetobacter johnsonii	Species	K03011	KO	0.590912	Cutotype 2
Acinetobacter johnsonii vs. K03124	0.000779066	Acinetobacter johnsonii	Species	K03124	KO	0.642738	Cutotype 2
Acinetobacter johnsonii vs. K03144	0.0290483	Acinetobacter johnsonii	Species	K03144	KO	0.510994	Cutotype 2
Acinetobacter johnsonii vs. K03179	0.0317286	Acinetobacter johnsonii	Species	K03179	KO	0.506451	Cutotype 2
Acinetobacter johnsonii vs. K03215	0.000121584	Acinetobacter johnsonii	Species	K03215	KO	0.687994	Cutotype 2
Acinetobacter johnsonii vs. K03247	0.00354506	Acinetobacter johnsonii	Species	K03247	KO	0.596389	Cutotype 2
Acinetobacter johnsonii vs. K03263	0.00549065	Acinetobacter johnsonii	Species	K03263	KO	0.581028	Cutotype 2
Acinetobacter johnsonii vs. K03446	0.0212807	Acinetobacter johnsonii	Species	K03446	KO	0.525567	Cutotype 2
Acinetobacter johnsonii vs. K03525	0.000753703	Acinetobacter johnsonii	Species	K03525	KO	0.502657	Cutotype 1
Acinetobacter johnsonii vs. K03525	0.0418747	Acinetobacter johnsonii	Species	K03525	KO	0.492138	Cutotype 2
Acinetobacter johnsonii vs. K03543	0.0224983	Acinetobacter johnsonii	Species	K03543	KO	0.52313	Cutotype 2
Acinetobacter johnsonii vs. K03570	2.77e-05	Acinetobacter johnsonii	Species	K03570	KO	0.71812	Cutotype 2
Acinetobacter johnsonii vs. K03572	0.00633161	Acinetobacter johnsonii	Species	K03572	KO	0.575953	Cutotype 2
Acinetobacter johnsonii vs. K03586	0.00219668	Acinetobacter johnsonii	Species	K03586	KO	0.434392	Cutotype 1
Acinetobacter johnsonii vs. K03611	0.000126758	Acinetobacter johnsonii	Species	K03611	KO	0.687031	Cutotype 2
Acinetobacter junii vs. K00564	0.00203012	Acinetobacter junii	Species	K00564	KO	0.614637	Cutotype 2
Acinetobacter junii vs. K00606	0.0461072	Acinetobacter junii	Species	K00606	KO	0.486797	Cutotype 2
Acinetobacter junii vs. K00863	0.0126879	Acinetobacter junii	Species	K00863	KO	0.548527	Cutotype 2
Acinetobacter junii vs. K01627	0.0232786	Acinetobacter junii	Species	K01627	KO	0.5216	Cutotype 2
Acinetobacter junii vs. K01950	0.00869773	Acinetobacter junii	Species	K01950	KO	0.563648	Cutotype 2
Acinetobacter junii vs. K02937	0.0353578	Acinetobacter junii	Species	K02937	KO	0.501025	Cutotype 2
Acinetobacter junii vs. K03124	0.0337791	Acinetobacter junii	Species	K03124	KO	0.503363	Cutotype 2
Acinetobacter junii vs. K03570	0.0195711	Acinetobacter junii	Species	K03570	KO	0.529609	Cutotype 2
Acinetobacter junii vs. K03611	0.0182482	Acinetobacter junii	Species	K03611	KO	0.532804	Cutotype 2
Acinetobacter lwoffii vs. K00019	0.00023398	Acinetobacter lwoffii	Species	K00019	KO	0.531651	Cutotype 1
Acinetobacter lwoffii vs. K00019	0.022272	Acinetobacter lwoffii	Species	K00019	KO	0.523601	Cutotype 2
Acinetobacter lwoffii vs. K00020	0.00491449	Acinetobacter lwoffii	Species	K00020	KO	0.387824	Cutotype 1
Acinetobacter lwoffii vs. K00033	0.00453178	Acinetobacter lwoffii	Species	K00033	KO	0.450751	Cutotype 1
Acinetobacter lwoffii vs. K00130	0.034184	Acinetobacter lwoffii	Species	K00130	KO	0.502741	Cutotype 2
Acinetobacter lwoffii vs. K00140	0.00453178	Acinetobacter lwoffii	Species	K00140	KO	0.387395	Cutotype 1
Acinetobacter lwoffii vs. K00222	0.0439212	Acinetobacter lwoffii	Species	K00222	KO	0.489599	Cutotype 2
Acinetobacter lwoffii vs. K00232	0.0467233	Acinetobacter lwoffii	Species	K00232	KO	0.358284	Cutotype 1
Acinetobacter lwoffii vs. K00252	0.0345264	Acinetobacter lwoffii	Species	K00252	KO	0.373029	Cutotype 1
Acinetobacter lwoffii vs. K00295	0.00667063	Acinetobacter lwoffii	Species	K00295	KO	0.573928	Cutotype 2
Acinetobacter lwoffii vs. K00418	0.0460774	Acinetobacter lwoffii	Species	K00418	KO	0.486823	Cutotype 2
Acinetobacter lwoffii vs. K00453	0.00453178	Acinetobacter lwoffii	Species	K00453	KO	0.450751	Cutotype 1
Acinetobacter lwoffii vs. K00564	0.000190261	Acinetobacter lwoffii	Species	K00564	KO	0.677991	Cutotype 2
Acinetobacter lwoffii vs. K00574	0.0307459	Acinetobacter lwoffii	Species	K00574	KO	0.378397	Cutotype 1
Acinetobacter lwoffii vs. K00606	0.0261877	Acinetobacter lwoffii	Species	K00606	KO	0.516057	Cutotype 2
Acinetobacter lwoffii vs. K00619	0.000341123	Acinetobacter lwoffii	Species	K00619	KO	0.522682	Cutotype 1
Acinetobacter lwoffii vs. K00645	0.0129862	Acinetobacter lwoffii	Species	K00645	KO	0.414094	Cutotype 1
Acinetobacter lwoffii vs. K00767	0.03793	Acinetobacter lwoffii	Species	K00767	KO	0.368548	Cutotype 1
Acinetobacter lwoffii vs. K00798	0.00453178	Acinetobacter lwoffii	Species	K00798	KO	0.397702	Cutotype 1
Acinetobacter lwoffii vs. K00800	0.00283859	Acinetobacter lwoffii	Species	K00800	KO	0.465381	Cutotype 1
Acinetobacter lwoffii vs. K00833	0.0140228	Acinetobacter lwoffii	Species	K00833	KO	0.544333	Cutotype 2
Acinetobacter lwoffii vs. K00850	0.0423032	Acinetobacter lwoffii	Species	K00850	KO	0.491563	Cutotype 2
Acinetobacter lwoffii vs. K00863	0.000164013	Acinetobacter lwoffii	Species	K00863	KO	0.681353	Cutotype 2
Acinetobacter lwoffii vs. K00937	0.00246555	Acinetobacter lwoffii	Species	K00937	KO	0.469576	Cutotype 1
Acinetobacter lwoffii vs. K00937	0.0168503	Acinetobacter lwoffii	Species	K00937	KO	0.536312	Cutotype 2
Acinetobacter lwoffii vs. K01077	0.0410813	Acinetobacter lwoffii	Species	K01077	KO	0.364597	Cutotype 1
Acinetobacter lwoffii vs. K01153	0.0361697	Acinetobacter lwoffii	Species	K01153	KO	0.370787	Cutotype 1
Acinetobacter lwoffii vs. K01243	0.014842	Acinetobacter lwoffii	Species	K01243	KO	0.404897	Cutotype 1
Acinetobacter lwoffii vs. K01247	0.0325686	Acinetobacter lwoffii	Species	K01247	KO	0.375788	Cutotype 1
Acinetobacter lwoffii vs. K01252	0.000424835	Acinetobacter lwoffii	Species	K01252	KO	0.517303	Cutotype 1
Acinetobacter lwoffii vs. K01256	0.014842	Acinetobacter lwoffii	Species	K01256	KO	0.408965	Cutotype 1
Acinetobacter lwoffii vs. K01338	0.0453163	Acinetobacter lwoffii	Species	K01338	KO	0.359835	Cutotype 1
Acinetobacter lwoffii vs. K01354	0.000982994	Acinetobacter lwoffii	Species	K01354	KO	0.495697	Cutotype 1
Acinetobacter lwoffii vs. K01439	0.014842	Acinetobacter lwoffii	Species	K01439	KO	0.374123	Cutotype 1
Acinetobacter lwoffii vs. K01493	0.0109552	Acinetobacter lwoffii	Species	K01493	KO	0.419364	Cutotype 1
Acinetobacter lwoffii vs. K01611	0.0476261	Acinetobacter lwoffii	Species	K01611	KO	0.357327	Cutotype 1
Acinetobacter lwoffii vs. K01627	0.00128171	Acinetobacter lwoffii	Species	K01627	KO	0.488483	Cutotype 1
Acinetobacter lwoffii vs. K01627	0.00749916	Acinetobacter lwoffii	Species	K01627	KO	0.569463	Cutotype 2
Acinetobacter lwoffii vs. K01716	0.0315311	Acinetobacter lwoffii	Species	K01716	KO	0.377276	Cutotype 1
Acinetobacter lwoffii vs. K01739	0.0426841	Acinetobacter lwoffii	Species	K01739	KO	0.362733	Cutotype 1
Acinetobacter lwoffii vs. K01752	0.000116244	Acinetobacter lwoffii	Species	K01752	KO	0.396602	Cutotype 1
Acinetobacter lwoffii vs. K01918	0.000116244	Acinetobacter lwoffii	Species	K01918	KO	0.535936	Cutotype 1
Acinetobacter lwoffii vs. K01929	0.000982994	Acinetobacter lwoffii	Species	K01929	KO	0.457483	Cutotype 1
Acinetobacter lwoffii vs. K01934	0.014842	Acinetobacter lwoffii	Species	K01934	KO	0.403217	Cutotype 1
Acinetobacter lwoffii vs. K01935	0.027182	Acinetobacter lwoffii	Species	K01935	KO	0.514317	Cutotype 2
Acinetobacter lwoffii vs. K01950	0.000204547	Acinetobacter lwoffii	Species	K01950	KO	0.676378	Cutotype 2
Acinetobacter lwoffii vs. K01950	0.000424835	Acinetobacter lwoffii	Species	K01950	KO	0.460426	Cutotype 1
Acinetobacter lwoffii vs. K01961	0.000341123	Acinetobacter lwoffii	Species	K01961	KO	0.449045	Cutotype 1
Acinetobacter lwoffii vs. K02039	0.0177454	Acinetobacter lwoffii	Species	K02039	KO	0.401946	Cutotype 1
Acinetobacter lwoffii vs. K02043	0.000116244	Acinetobacter lwoffii	Species	K02043	KO	0.451701	Cutotype 1
Acinetobacter lwoffii vs. K02050	0.0418525	Acinetobacter lwoffii	Species	K02050	KO	0.363716	Cutotype 1
Acinetobacter lwoffii vs. K02145	0.0106643	Acinetobacter lwoffii	Species	K02145	KO	0.555678	Cutotype 2
Acinetobacter lwoffii vs. K02196	0.0388328	Acinetobacter lwoffii	Species	K02196	KO	0.367397	Cutotype 1
Acinetobacter lwoffii vs. K02237	0.00430588	Acinetobacter lwoffii	Species	K02237	KO	0.419057	Cutotype 1
Acinetobacter lwoffii vs. K02274	0.0329707	Acinetobacter lwoffii	Species	K02274	KO	0.375182	Cutotype 1
Acinetobacter lwoffii vs. K02275	0.00491449	Acinetobacter lwoffii	Species	K02275	KO	0.377106	Cutotype 1
Acinetobacter lwoffii vs. K02372	0.00491449	Acinetobacter lwoffii	Species	K02372	KO	0.312051	Cutotype 1
Acinetobacter lwoffii vs. K02729	0.0109552	Acinetobacter lwoffii	Species	K02729	KO	0.382801	Cutotype 1
Acinetobacter lwoffii vs. K02803	0.000277748	Acinetobacter lwoffii	Species	K02803	KO	0.36253	Cutotype 1
Acinetobacter lwoffii vs. K02872	0.0306377	Acinetobacter lwoffii	Species	K02872	KO	0.508264	Cutotype 2
Acinetobacter lwoffii vs. K02915	0.0348513	Acinetobacter lwoffii	Species	K02915	KO	0.37257	Cutotype 1
Acinetobacter lwoffii vs. K02937	0.00448388	Acinetobacter lwoffii	Species	K02937	KO	0.587959	Cutotype 2
Acinetobacter lwoffii vs. K02984	0.0109552	Acinetobacter lwoffii	Species	K02984	KO	0.420476	Cutotype 1
Acinetobacter lwoffii vs. K03011	0.0162453	Acinetobacter lwoffii	Species	K03011	KO	0.537968	Cutotype 2
Acinetobacter lwoffii vs. K03117	0.0157085	Acinetobacter lwoffii	Species	K03117	KO	0.406711	Cutotype 1
Acinetobacter lwoffii vs. K03124	0.00427599	Acinetobacter lwoffii	Species	K03124	KO	0.589596	Cutotype 2
Acinetobacter lwoffii vs. K03124	0.0329596	Acinetobacter lwoffii	Species	K03124	KO	0.375195	Cutotype 1
Acinetobacter lwoffii vs. K03215	0.000613318	Acinetobacter lwoffii	Species	K03215	KO	0.648895	Cutotype 2
Acinetobacter lwoffii vs. K03247	0.0060153	Acinetobacter lwoffii	Species	K03247	KO	0.577869	Cutotype 2
Acinetobacter lwoffii vs. K03263	0.0179944	Acinetobacter lwoffii	Species	K03263	KO	0.533395	Cutotype 2
Acinetobacter lwoffii vs. K03270	0.00620544	Acinetobacter lwoffii	Species	K03270	KO	0.440463	Cutotype 1
Acinetobacter lwoffii vs. K03321	0.0253499	Acinetobacter lwoffii	Species	K03321	KO	0.386944	Cutotype 1
Acinetobacter lwoffii vs. K03449	0.000982994	Acinetobacter lwoffii	Species	K03449	KO	0.468536	Cutotype 1
Acinetobacter lwoffii vs. K03495	0.0472359	Acinetobacter lwoffii	Species	K03495	KO	0.35775	Cutotype 1
Acinetobacter lwoffii vs. K03525	0.00491449	Acinetobacter lwoffii	Species	K03525	KO	0.448138	Cutotype 1
Acinetobacter lwoffii vs. K03570	0.00024807	Acinetobacter lwoffii	Species	K03570	KO	0.671675	Cutotype 2
Acinetobacter lwoffii vs. K03570	0.041728	Acinetobacter lwoffii	Species	K03570	KO	0.363849	Cutotype 1
Acinetobacter lwoffii vs. K03572	0.0268011	Acinetobacter lwoffii	Species	K03572	KO	0.514987	Cutotype 2
Acinetobacter lwoffii vs. K03572	0.0434847	Acinetobacter lwoffii	Species	K03572	KO	0.36182	Cutotype 1
Acinetobacter lwoffii vs. K03578	0.00837548	Acinetobacter lwoffii	Species	K03578	KO	-0.278294	Cutotype 1
Acinetobacter lwoffii vs. K03586	0.00219668	Acinetobacter lwoffii	Species	K03586	KO	0.333178	Cutotype 1
Acinetobacter lwoffii vs. K03590	0.00608882	Acinetobacter lwoffii	Species	K03590	KO	0.441056	Cutotype 1
Acinetobacter lwoffii vs. K03601	0.0296557	Acinetobacter lwoffii	Species	K03601	KO	0.380002	Cutotype 1
Acinetobacter lwoffii vs. K03608	0.0282691	Acinetobacter lwoffii	Species	K03608	KO	0.382161	Cutotype 1
Acinetobacter lwoffii vs. K03611	0.000683298	Acinetobacter lwoffii	Species	K03611	KO	0.646086	Cutotype 2
Acinetobacter lwoffii vs. K03611	0.00608882	Acinetobacter lwoffii	Species	K03611	KO	0.419136	Cutotype 1
Acinetobacter lwoffii vs. K03627	0.0431978	Acinetobacter lwoffii	Species	K03627	KO	0.490405	Cutotype 2
Acinetobacter lwoffii vs. K03650	0.0368515	Acinetobacter lwoffii	Species	K03650	KO	0.369913	Cutotype 1
Acinetobacter pittii vs. K00020	3.6e-07	Acinetobacter pittii	Species	K00020	KO	0.408252	Cutotype 1
Acinetobacter pittii vs. K00031	3.79e-05	Acinetobacter pittii	Species	K00031	KO	0.351874	Cutotype 1
Acinetobacter pittii vs. K00334	3.79e-05	Acinetobacter pittii	Species	K00334	KO	0.400475	Cutotype 1
Acinetobacter pittii vs. K00564	0.000784559	Acinetobacter pittii	Species	K00564	KO	0.365637	Cutotype 1
Acinetobacter pittii vs. K00640	0.0383528	Acinetobacter pittii	Species	K00640	KO	0.367994	Cutotype 1
Acinetobacter pittii vs. K00767	1.95e-05	Acinetobacter pittii	Species	K00767	KO	0.460474	Cutotype 1
Acinetobacter pittii vs. K00782	1.65e-09	Acinetobacter pittii	Species	K00782	KO	0.618189	Cutotype 1
Acinetobacter pittii vs. K00937	0.0151711	Acinetobacter pittii	Species	K00937	KO	0.324185	Cutotype 1
Acinetobacter pittii vs. K00950	0.00030875	Acinetobacter pittii	Species	K00950	KO	0.442	Cutotype 1
Acinetobacter pittii vs. K01070	0.0437005	Acinetobacter pittii	Species	K01070	KO	0.489867	Cutotype 2
Acinetobacter pittii vs. K01207	0.00230204	Acinetobacter pittii	Species	K01207	KO	0.384365	Cutotype 1
Acinetobacter pittii vs. K01533	1.95e-05	Acinetobacter pittii	Species	K01533	KO	0.424208	Cutotype 1
Acinetobacter pittii vs. K01627	0.0436926	Acinetobacter pittii	Species	K01627	KO	0.489881	Cutotype 2
Acinetobacter pittii vs. K01716	1.73e-08	Acinetobacter pittii	Species	K01716	KO	0.398186	Cutotype 1
Acinetobacter pittii vs. K01752	4.7e-06	Acinetobacter pittii	Species	K01752	KO	0.397454	Cutotype 1
Acinetobacter pittii vs. K01918	4.7e-06	Acinetobacter pittii	Species	K01918	KO	0.609526	Cutotype 1
Acinetobacter pittii vs. K01935	7.94e-06	Acinetobacter pittii	Species	K01935	KO	0.388321	Cutotype 1
Acinetobacter pittii vs. K02043	4.7e-06	Acinetobacter pittii	Species	K02043	KO	0.430853	Cutotype 1
Acinetobacter pittii vs. K02045	1.73e-08	Acinetobacter pittii	Species	K02045	KO	0.521219	Cutotype 1
Acinetobacter pittii vs. K02050	1.73e-08	Acinetobacter pittii	Species	K02050	KO	0.374147	Cutotype 1
Acinetobacter pittii vs. K02066	1.73e-08	Acinetobacter pittii	Species	K02066	KO	0.316443	Cutotype 1
Acinetobacter pittii vs. K02145	0.0107278	Acinetobacter pittii	Species	K02145	KO	0.555405	Cutotype 2
Acinetobacter pittii vs. K02168	5.19e-05	Acinetobacter pittii	Species	K02168	KO	0.484947	Cutotype 1
Acinetobacter pittii vs. K02198	0.00178864	Acinetobacter pittii	Species	K02198	KO	0.34683	Cutotype 1
Acinetobacter pittii vs. K02200	2.73e-05	Acinetobacter pittii	Species	K02200	KO	0.436535	Cutotype 1
Acinetobacter pittii vs. K02237	7.94e-06	Acinetobacter pittii	Species	K02237	KO	0.4711	Cutotype 1
Acinetobacter pittii vs. K02275	3.6e-07	Acinetobacter pittii	Species	K02275	KO	0.565066	Cutotype 1
Acinetobacter pittii vs. K02342	1.11e-07	Acinetobacter pittii	Species	K02342	KO	-0.261139	Cutotype 1
Acinetobacter pittii vs. K02343	1.95e-05	Acinetobacter pittii	Species	K02343	KO	0.415549	Cutotype 1
Acinetobacter pittii vs. K02372	3.6e-07	Acinetobacter pittii	Species	K02372	KO	0.543359	Cutotype 1
Acinetobacter pittii vs. K02549	0.000577904	Acinetobacter pittii	Species	K02549	KO	0.327202	Cutotype 1
Acinetobacter pittii vs. K02803	1.65e-09	Acinetobacter pittii	Species	K02803	KO	0.716607	Cutotype 1
Acinetobacter pittii vs. K03101	1.53e-06	Acinetobacter pittii	Species	K03101	KO	0.489274	Cutotype 1
Acinetobacter pittii vs. K03144	0.0386219	Acinetobacter pittii	Species	K03144	KO	0.496543	Cutotype 2
Acinetobacter pittii vs. K03179	0.0304724	Acinetobacter pittii	Species	K03179	KO	0.508501	Cutotype 2
Acinetobacter pittii vs. K03198	0.00100787	Acinetobacter pittii	Species	K03198	KO	0.354749	Cutotype 1
Acinetobacter pittii vs. K03247	0.0484028	Acinetobacter pittii	Species	K03247	KO	0.48407	Cutotype 2
Acinetobacter pittii vs. K03306	0.016638	Acinetobacter pittii	Species	K03306	KO	0.396199	Cutotype 1
Acinetobacter pittii vs. K03321	1.73e-08	Acinetobacter pittii	Species	K03321	KO	0.351766	Cutotype 1
Acinetobacter pittii vs. K03426	2.73e-05	Acinetobacter pittii	Species	K03426	KO	0.41885	Cutotype 1
Acinetobacter pittii vs. K03525	3.6e-07	Acinetobacter pittii	Species	K03525	KO	0.650412	Cutotype 1
Acinetobacter pittii vs. K03530	0.000231309	Acinetobacter pittii	Species	K03530	KO	0.525337	Cutotype 1
Acinetobacter pittii vs. K03543	0.0114192	Acinetobacter pittii	Species	K03543	KO	0.55283	Cutotype 2
Acinetobacter pittii vs. K03561	1.73e-08	Acinetobacter pittii	Species	K03561	KO	0.35128	Cutotype 1
Acinetobacter pittii vs. K03571	2.73e-05	Acinetobacter pittii	Species	K03571	KO	0.442859	Cutotype 1
Acinetobacter pittii vs. K03572	0.0199454	Acinetobacter pittii	Species	K03572	KO	0.52866	Cutotype 2
Acinetobacter pittii vs. K03586	0.00030875	Acinetobacter pittii	Species	K03586	KO	0.482599	Cutotype 1
Acinetobacter radioresistens vs. K01247	0.0132354	Acinetobacter radioresistens	Species	K01247	KO	0.413364	Cutotype 1
Acinetobacter radioresistens vs. K01251	0.0484954	Acinetobacter radioresistens	Species	K01251	KO	0.356403	Cutotype 1
Acinetobacter radioresistens vs. K01627	0.0237255	Acinetobacter radioresistens	Species	K01627	KO	0.520729	Cutotype 2
Acinetobacter radioresistens vs. K01961	0.0353871	Acinetobacter radioresistens	Species	K01961	KO	0.371853	Cutotype 1
Acinetobacter radioresistens vs. K02041	0.0474173	Acinetobacter radioresistens	Species	K02041	KO	0.485232	Cutotype 2
Acinetobacter radioresistens vs. K02078	0.0121551	Acinetobacter radioresistens	Species	K02078	KO	0.416543	Cutotype 1
Acinetobacter radioresistens vs. K02275	0.0408646	Acinetobacter radioresistens	Species	K02275	KO	0.364866	Cutotype 1
Acinetobacter radioresistens vs. K02469	0.0128675	Acinetobacter radioresistens	Species	K02469	KO	0.414424	Cutotype 1
Acinetobacter radioresistens vs. K02970	0.0389033	Acinetobacter radioresistens	Species	K02970	KO	0.367306	Cutotype 1
Acinetobacter radioresistens vs. K03205	0.0338753	Acinetobacter radioresistens	Species	K03205	KO	0.373925	Cutotype 1
Acinetobacter radioresistens vs. K03321	0.00532143	Acinetobacter radioresistens	Species	K03321	KO	0.582028	Cutotype 2
Acinetobacter radioresistens vs. K03417	0.0187258	Acinetobacter radioresistens	Species	K03417	KO	0.399794	Cutotype 1
Acinetobacter radioresistens vs. K03530	0.036225	Acinetobacter radioresistens	Species	K03530	KO	0.370723	Cutotype 1
Acinetobacter radioresistens vs. K03586	0.0299829	Acinetobacter radioresistens	Species	K03586	KO	0.379524	Cutotype 1
Acinetobacter schindleri vs. anserine	0.00672786	Acinetobacter schindleri	Species	anserine	Metabolite	-0.490788	Cutotype 1
Acinetobacter schindleri vs. arabitol/xylitol	0.00672786	Acinetobacter schindleri	Species	arabitol/xylitol	Metabolite	-0.500267	Cutotype 1
Acinetobacter schindleri vs. betaine	0.000410594	Acinetobacter schindleri	Species	betaine	Metabolite	0.567035	Cutotype 1
Acinetobacter schindleri vs. erythritol	3.33e-05	Acinetobacter schindleri	Species	erythritol	Metabolite	0.613329	Cutotype 1
Acinetobacter schindleri vs. histamine	3.33e-05	Acinetobacter schindleri	Species	histamine	Metabolite	0.470515	Cutotype 1
Acinetobacter schindleri vs. K00003	0.00207692	Acinetobacter schindleri	Species	K00003	KO	0.313535	Cutotype 1
Acinetobacter schindleri vs. K00015	0.00562662	Acinetobacter schindleri	Species	K00015	KO	0.37794	Cutotype 1
Acinetobacter schindleri vs. K00019	0.000109271	Acinetobacter schindleri	Species	K00019	KO	0.548657	Cutotype 1
Acinetobacter schindleri vs. K00019	0.0174511	Acinetobacter schindleri	Species	K00019	KO	0.534816	Cutotype 2
Acinetobacter schindleri vs. K00020	0.0286196	Acinetobacter schindleri	Species	K00020	KO	0.381585	Cutotype 1
Acinetobacter schindleri vs. K00029	0.000869806	Acinetobacter schindleri	Species	K00029	KO	0.446818	Cutotype 1
Acinetobacter schindleri vs. K00033	5.56e-09	Acinetobacter schindleri	Species	K00033	KO	0.704812	Cutotype 1
Acinetobacter schindleri vs. K00059	0.00159265	Acinetobacter schindleri	Species	K00059	KO	0.414116	Cutotype 1
Acinetobacter schindleri vs. K00104	0.0014855	Acinetobacter schindleri	Species	K00104	KO	0.484211	Cutotype 1
Acinetobacter schindleri vs. K00130	0.00300368	Acinetobacter schindleri	Species	K00130	KO	0.463646	Cutotype 1
Acinetobacter schindleri vs. K00140	5.56e-09	Acinetobacter schindleri	Species	K00140	KO	0.619928	Cutotype 1
Acinetobacter schindleri vs. K00143	0.00562662	Acinetobacter schindleri	Species	K00143	KO	0.443693	Cutotype 1
Acinetobacter schindleri vs. K00163	4.69e-05	Acinetobacter schindleri	Species	K00163	KO	0.443988	Cutotype 1
Acinetobacter schindleri vs. K00164	0.0384451	Acinetobacter schindleri	Species	K00164	KO	0.367882	Cutotype 1
Acinetobacter schindleri vs. K00167	0.00496302	Acinetobacter schindleri	Species	K00167	KO	0.44782	Cutotype 1
Acinetobacter schindleri vs. K00232	0.0012132	Acinetobacter schindleri	Species	K00232	KO	0.490004	Cutotype 1
Acinetobacter schindleri vs. K00252	3.21e-06	Acinetobacter schindleri	Species	K00252	KO	0.616026	Cutotype 1
Acinetobacter schindleri vs. K00262	0.000107252	Acinetobacter schindleri	Species	K00262	KO	0.452003	Cutotype 1
Acinetobacter schindleri vs. K00311	0.0223566	Acinetobacter schindleri	Species	K00311	KO	0.392324	Cutotype 1
Acinetobacter schindleri vs. K00411	0.0141848	Acinetobacter schindleri	Species	K00411	KO	0.410708	Cutotype 1
Acinetobacter schindleri vs. K00412	0.000412993	Acinetobacter schindleri	Species	K00412	KO	0.518016	Cutotype 1
Acinetobacter schindleri vs. K00418	0.000679387	Acinetobacter schindleri	Species	K00418	KO	0.505281	Cutotype 1
Acinetobacter schindleri vs. K00432	0.00324664	Acinetobacter schindleri	Species	K00432	KO	0.374919	Cutotype 1
Acinetobacter schindleri vs. K00453	5.56e-09	Acinetobacter schindleri	Species	K00453	KO	0.704812	Cutotype 1
Acinetobacter schindleri vs. K00467	0.0128174	Acinetobacter schindleri	Species	K00467	KO	0.389085	Cutotype 1
Acinetobacter schindleri vs. K00537	9.05e-05	Acinetobacter schindleri	Species	K00537	KO	0.552759	Cutotype 1
Acinetobacter schindleri vs. K00548	4.6e-07	Acinetobacter schindleri	Species	K00548	KO	0.540946	Cutotype 1
Acinetobacter schindleri vs. K00564	0.0162318	Acinetobacter schindleri	Species	K00564	KO	0.359592	Cutotype 1
Acinetobacter schindleri vs. K00574	4.6e-07	Acinetobacter schindleri	Species	K00574	KO	0.646743	Cutotype 1
Acinetobacter schindleri vs. K00575	0.000869806	Acinetobacter schindleri	Species	K00575	KO	0.498939	Cutotype 1
Acinetobacter schindleri vs. K00606	5.67e-10	Acinetobacter schindleri	Species	K00606	KO	0.513897	Cutotype 1
Acinetobacter schindleri vs. K00619	3.05e-10	Acinetobacter schindleri	Species	K00619	KO	0.73604	Cutotype 1
Acinetobacter schindleri vs. K00632	0.0014855	Acinetobacter schindleri	Species	K00632	KO	0.42469	Cutotype 1
Acinetobacter schindleri vs. K00639	3.21e-06	Acinetobacter schindleri	Species	K00639	KO	0.529019	Cutotype 1
Acinetobacter schindleri vs. K00645	3.53e-07	Acinetobacter schindleri	Species	K00645	KO	0.613987	Cutotype 1
Acinetobacter schindleri vs. K00661	0.000107252	Acinetobacter schindleri	Species	K00661	KO	0.456593	Cutotype 1
Acinetobacter schindleri vs. K00673	0.00187782	Acinetobacter schindleri	Species	K00673	KO	0.477603	Cutotype 1
Acinetobacter schindleri vs. K00681	0.000846037	Acinetobacter schindleri	Species	K00681	KO	0.499651	Cutotype 1
Acinetobacter schindleri vs. K00698	0.00562662	Acinetobacter schindleri	Species	K00698	KO	0.373813	Cutotype 1
Acinetobacter schindleri vs. K00767	0.001521	Acinetobacter schindleri	Species	K00767	KO	0.483559	Cutotype 1
Acinetobacter schindleri vs. K00783	0.0152338	Acinetobacter schindleri	Species	K00783	KO	0.407926	Cutotype 1
Acinetobacter schindleri vs. K00798	5.56e-09	Acinetobacter schindleri	Species	K00798	KO	0.638307	Cutotype 1
Acinetobacter schindleri vs. K00800	1.2e-06	Acinetobacter schindleri	Species	K00800	KO	0.632207	Cutotype 1
Acinetobacter schindleri vs. K00860	0.000869806	Acinetobacter schindleri	Species	K00860	KO	0.433916	Cutotype 1
Acinetobacter schindleri vs. K00876	4.69e-05	Acinetobacter schindleri	Species	K00876	KO	0.364775	Cutotype 1
Acinetobacter schindleri vs. K00937	3.53e-07	Acinetobacter schindleri	Species	K00937	KO	0.650691	Cutotype 1
Acinetobacter schindleri vs. K00963	0.00565289	Acinetobacter schindleri	Species	K00963	KO	0.386201	Cutotype 1
Acinetobacter schindleri vs. K00972	0.00562662	Acinetobacter schindleri	Species	K00972	KO	0.383802	Cutotype 1
Acinetobacter schindleri vs. K00990	0.0333783	Acinetobacter schindleri	Species	K00990	KO	0.37461	Cutotype 1
Acinetobacter schindleri vs. K01006	0.00109021	Acinetobacter schindleri	Species	K01006	KO	0.492866	Cutotype 1
Acinetobacter schindleri vs. K01029	0.00109021	Acinetobacter schindleri	Species	K01029	KO	0.384243	Cutotype 1
Acinetobacter schindleri vs. K01070	4.69e-05	Acinetobacter schindleri	Species	K01070	KO	0.508649	Cutotype 1
Acinetobacter schindleri vs. K01077	0.0344336	Acinetobacter schindleri	Species	K01077	KO	0.373154	Cutotype 1
Acinetobacter schindleri vs. K01089	0.0021114	Acinetobacter schindleri	Species	K01089	KO	0.474164	Cutotype 1
Acinetobacter schindleri vs. K01153	0.000107252	Acinetobacter schindleri	Species	K01153	KO	0.549055	Cutotype 1
Acinetobacter schindleri vs. K01187	0.00142936	Acinetobacter schindleri	Species	K01187	KO	0.485325	Cutotype 1
Acinetobacter schindleri vs. K01214	9.69e-05	Acinetobacter schindleri	Species	K01214	KO	0.468774	Cutotype 1
Acinetobacter schindleri vs. K01243	3.82e-07	Acinetobacter schindleri	Species	K01243	KO	0.646568	Cutotype 1
Acinetobacter schindleri vs. K01246	0.000776539	Acinetobacter schindleri	Species	K01246	KO	0.501918	Cutotype 1
Acinetobacter schindleri vs. K01247	0.000128026	Acinetobacter schindleri	Species	K01247	KO	0.532041	Cutotype 1
Acinetobacter schindleri vs. K01252	5.67e-10	Acinetobacter schindleri	Species	K01252	KO	0.729722	Cutotype 1
Acinetobacter schindleri vs. K01256	3.82e-07	Acinetobacter schindleri	Species	K01256	KO	0.649606	Cutotype 1
Acinetobacter schindleri vs. K01262	0.0100186	Acinetobacter schindleri	Species	K01262	KO	0.423733	Cutotype 1
Acinetobacter schindleri vs. K01338	4.6e-07	Acinetobacter schindleri	Species	K01338	KO	0.532629	Cutotype 1
Acinetobacter schindleri vs. K01354	6.12e-10	Acinetobacter schindleri	Species	K01354	KO	0.728805	Cutotype 1
Acinetobacter schindleri vs. K01419	0.00100567	Acinetobacter schindleri	Species	K01419	KO	0.495088	Cutotype 1
Acinetobacter schindleri vs. K01439	3.82e-07	Acinetobacter schindleri	Species	K01439	KO	0.60021	Cutotype 1
Acinetobacter schindleri vs. K01455	0.000107252	Acinetobacter schindleri	Species	K01455	KO	0.548688	Cutotype 1
Acinetobacter schindleri vs. K01493	4.14e-06	Acinetobacter schindleri	Species	K01493	KO	0.611664	Cutotype 1
Acinetobacter schindleri vs. K01515	0.00324664	Acinetobacter schindleri	Species	K01515	KO	0.461246	Cutotype 1
Acinetobacter schindleri vs. K01533	0.001521	Acinetobacter schindleri	Species	K01533	KO	0.458787	Cutotype 1
Acinetobacter schindleri vs. K01534	0.0151549	Acinetobacter schindleri	Species	K01534	KO	0.408133	Cutotype 1
Acinetobacter schindleri vs. K01581	0.00485421	Acinetobacter schindleri	Species	K01581	KO	0.448534	Cutotype 1
Acinetobacter schindleri vs. K01586	0.00092674	Acinetobacter schindleri	Species	K01586	KO	0.466002	Cutotype 1
Acinetobacter schindleri vs. K01611	2.42e-05	Acinetobacter schindleri	Species	K01611	KO	0.579639	Cutotype 1
Acinetobacter schindleri vs. K01624	0.0287247	Acinetobacter schindleri	Species	K01624	KO	0.381419	Cutotype 1
Acinetobacter schindleri vs. K01627	1.75e-07	Acinetobacter schindleri	Species	K01627	KO	0.660518	Cutotype 1
Acinetobacter schindleri vs. K01627	0.00799223	Acinetobacter schindleri	Species	K01627	KO	0.567034	Cutotype 2
Acinetobacter schindleri vs. K01690	0.0293977	Acinetobacter schindleri	Species	K01690	KO	0.380368	Cutotype 1
Acinetobacter schindleri vs. K01702	0.00562662	Acinetobacter schindleri	Species	K01702	KO	0.30076	Cutotype 1
Acinetobacter schindleri vs. K01716	5.31e-05	Acinetobacter schindleri	Species	K01716	KO	0.558533	Cutotype 1
Acinetobacter schindleri vs. K01739	0.0044217	Acinetobacter schindleri	Species	K01739	KO	0.45152	Cutotype 1
Acinetobacter schindleri vs. K01752	5.71e-07	Acinetobacter schindleri	Species	K01752	KO	0.485539	Cutotype 1
Acinetobacter schindleri vs. K01759	0.0328956	Acinetobacter schindleri	Species	K01759	KO	0.375297	Cutotype 1
Acinetobacter schindleri vs. K01782	0.0012457	Acinetobacter schindleri	Species	K01782	KO	0.399899	Cutotype 1
Acinetobacter schindleri vs. K01807	0.0253085	Acinetobacter schindleri	Species	K01807	KO	0.387018	Cutotype 1
Acinetobacter schindleri vs. K01879	0.0145597	Acinetobacter schindleri	Species	K01879	KO	0.409715	Cutotype 1
Acinetobacter schindleri vs. K01886	0.0358202	Acinetobacter schindleri	Species	K01886	KO	0.371262	Cutotype 1
Acinetobacter schindleri vs. K01899	0.0280312	Acinetobacter schindleri	Species	K01899	KO	0.38251	Cutotype 1
Acinetobacter schindleri vs. K01918	5.71e-07	Acinetobacter schindleri	Species	K01918	KO	0.516529	Cutotype 1
Acinetobacter schindleri vs. K01920	0.000776539	Acinetobacter schindleri	Species	K01920	KO	0.47008	Cutotype 1
Acinetobacter schindleri vs. K01929	6.12e-10	Acinetobacter schindleri	Species	K01929	KO	0.657284	Cutotype 1
Acinetobacter schindleri vs. K01934	3.82e-07	Acinetobacter schindleri	Species	K01934	KO	0.636194	Cutotype 1
Acinetobacter schindleri vs. K01935	0.000753124	Acinetobacter schindleri	Species	K01935	KO	0.417255	Cutotype 1
Acinetobacter schindleri vs. K01950	5.67e-10	Acinetobacter schindleri	Species	K01950	KO	0.672758	Cutotype 1
Acinetobacter schindleri vs. K01961	3.05e-10	Acinetobacter schindleri	Species	K01961	KO	0.677788	Cutotype 1
Acinetobacter schindleri vs. K01962	2.38e-05	Acinetobacter schindleri	Species	K01962	KO	0.481322	Cutotype 1
Acinetobacter schindleri vs. K01965	0.000412993	Acinetobacter schindleri	Species	K01965	KO	0.509894	Cutotype 1
Acinetobacter schindleri vs. K01971	0.000172836	Acinetobacter schindleri	Species	K01971	KO	0.524421	Cutotype 1
Acinetobacter schindleri vs. K01991	0.00485421	Acinetobacter schindleri	Species	K01991	KO	0.423936	Cutotype 1
Acinetobacter schindleri vs. K01995	0.00159265	Acinetobacter schindleri	Species	K01995	KO	0.436824	Cutotype 1
Acinetobacter schindleri vs. K02027	0.0130635	Acinetobacter schindleri	Species	K02027	KO	0.413891	Cutotype 1
Acinetobacter schindleri vs. K02038	0.00142936	Acinetobacter schindleri	Species	K02038	KO	0.421901	Cutotype 1
Acinetobacter schindleri vs. K02039	2.38e-05	Acinetobacter schindleri	Species	K02039	KO	0.579969	Cutotype 1
Acinetobacter schindleri vs. K02043	5.71e-07	Acinetobacter schindleri	Species	K02043	KO	0.643406	Cutotype 1
Acinetobacter schindleri vs. K02044	0.00324664	Acinetobacter schindleri	Species	K02044	KO	0.40586	Cutotype 1
Acinetobacter schindleri vs. K02050	5.31e-05	Acinetobacter schindleri	Species	K02050	KO	0.535357	Cutotype 1
Acinetobacter schindleri vs. K02055	4.69e-05	Acinetobacter schindleri	Species	K02055	KO	0.566508	Cutotype 1
Acinetobacter schindleri vs. K02057	0.000897834	Acinetobacter schindleri	Species	K02057	KO	0.435072	Cutotype 1
Acinetobacter schindleri vs. K02066	5.31e-05	Acinetobacter schindleri	Species	K02066	KO	0.443536	Cutotype 1
Acinetobacter schindleri vs. K02073	0.0385335	Acinetobacter schindleri	Species	K02073	KO	0.367778	Cutotype 1
Acinetobacter schindleri vs. K02135	0.00148385	Acinetobacter schindleri	Species	K02135	KO	0.484242	Cutotype 1
Acinetobacter schindleri vs. K02192	0.0299209	Acinetobacter schindleri	Species	K02192	KO	0.379605	Cutotype 1
Acinetobacter schindleri vs. K02196	1.61e-05	Acinetobacter schindleri	Species	K02196	KO	0.397799	Cutotype 1
Acinetobacter schindleri vs. K02198	0.0117441	Acinetobacter schindleri	Species	K02198	KO	0.358091	Cutotype 1
Acinetobacter schindleri vs. K02200	0.000890625	Acinetobacter schindleri	Species	K02200	KO	0.498326	Cutotype 1
Acinetobacter schindleri vs. K02221	0.024872	Acinetobacter schindleri	Species	K02221	KO	0.387785	Cutotype 1
Acinetobacter schindleri vs. K02237	0.000753124	Acinetobacter schindleri	Species	K02237	KO	0.502677	Cutotype 1
Acinetobacter schindleri vs. K02260	2.42e-07	Acinetobacter schindleri	Species	K02260	KO	0.592875	Cutotype 1
Acinetobacter schindleri vs. K02264	0.000991401	Acinetobacter schindleri	Species	K02264	KO	0.49547	Cutotype 1
Acinetobacter schindleri vs. K02274	0.000109271	Acinetobacter schindleri	Species	K02274	KO	0.53614	Cutotype 1
Acinetobacter schindleri vs. K02275	0.0286196	Acinetobacter schindleri	Species	K02275	KO	0.364405	Cutotype 1
Acinetobacter schindleri vs. K02283	9.69e-05	Acinetobacter schindleri	Species	K02283	KO	0.551271	Cutotype 1
Acinetobacter schindleri vs. K02299	0.0123248	Acinetobacter schindleri	Species	K02299	KO	0.416024	Cutotype 1
Acinetobacter schindleri vs. K02343	0.001521	Acinetobacter schindleri	Species	K02343	KO	0.443622	Cutotype 1
Acinetobacter schindleri vs. K02388	0.0012457	Acinetobacter schindleri	Species	K02388	KO	0.399884	Cutotype 1
Acinetobacter schindleri vs. K02408	0.00960559	Acinetobacter schindleri	Species	K02408	KO	0.425234	Cutotype 1
Acinetobacter schindleri vs. K02410	4.6e-07	Acinetobacter schindleri	Species	K02410	KO	0.499345	Cutotype 1
Acinetobacter schindleri vs. K02417	0.000128026	Acinetobacter schindleri	Species	K02417	KO	0.545188	Cutotype 1
Acinetobacter schindleri vs. K02420	0.00390863	Acinetobacter schindleri	Species	K02420	KO	0.455489	Cutotype 1
Acinetobacter schindleri vs. K02421	8.68e-05	Acinetobacter schindleri	Species	K02421	KO	0.553705	Cutotype 1
Acinetobacter schindleri vs. K02440	0.0120657	Acinetobacter schindleri	Species	K02440	KO	0.416799	Cutotype 1
Acinetobacter schindleri vs. K02523	0.00092674	Acinetobacter schindleri	Species	K02523	KO	0.497263	Cutotype 1
Acinetobacter schindleri vs. K02535	0.00485421	Acinetobacter schindleri	Species	K02535	KO	0.398254	Cutotype 1
Acinetobacter schindleri vs. K02556	0.000129919	Acinetobacter schindleri	Species	K02556	KO	0.544834	Cutotype 1
Acinetobacter schindleri vs. K02622	0.032801	Acinetobacter schindleri	Species	K02622	KO	0.375443	Cutotype 1
Acinetobacter schindleri vs. K02687	0.000776539	Acinetobacter schindleri	Species	K02687	KO	0.440527	Cutotype 1
Acinetobacter schindleri vs. K02729	4.14e-06	Acinetobacter schindleri	Species	K02729	KO	0.520461	Cutotype 1
Acinetobacter schindleri vs. K02731	4.69e-05	Acinetobacter schindleri	Species	K02731	KO	0.526268	Cutotype 1
Acinetobacter schindleri vs. K02738	0.0435449	Acinetobacter schindleri	Species	K02738	KO	0.361748	Cutotype 1
Acinetobacter schindleri vs. K02793	4.6e-07	Acinetobacter schindleri	Species	K02793	KO	0.535697	Cutotype 1
Acinetobacter schindleri vs. K02872	0.00514137	Acinetobacter schindleri	Species	K02872	KO	0.446711	Cutotype 1
Acinetobacter schindleri vs. K02873	0.00562662	Acinetobacter schindleri	Species	K02873	KO	0.41209	Cutotype 1
Acinetobacter schindleri vs. K02891	0.00562662	Acinetobacter schindleri	Species	K02891	KO	0.387629	Cutotype 1
Acinetobacter schindleri vs. K02915	0.00207692	Acinetobacter schindleri	Species	K02915	KO	0.455108	Cutotype 1
Acinetobacter schindleri vs. K02922	0.000679387	Acinetobacter schindleri	Species	K02922	KO	0.356631	Cutotype 1
Acinetobacter schindleri vs. K02929	0.0128174	Acinetobacter schindleri	Species	K02929	KO	0.414563	Cutotype 1
Acinetobacter schindleri vs. K02947	0.0227005	Acinetobacter schindleri	Species	K02947	KO	0.39166	Cutotype 1
Acinetobacter schindleri vs. K02958	7.08e-06	Acinetobacter schindleri	Species	K02958	KO	0.44198	Cutotype 1
Acinetobacter schindleri vs. K02962	2.42e-07	Acinetobacter schindleri	Species	K02962	KO	0.468746	Cutotype 1
Acinetobacter schindleri vs. K02984	4.14e-06	Acinetobacter schindleri	Species	K02984	KO	0.559995	Cutotype 1
Acinetobacter schindleri vs. K02985	0.00207692	Acinetobacter schindleri	Species	K02985	KO	0.474683	Cutotype 1
Acinetobacter schindleri vs. K02998	0.00600021	Acinetobacter schindleri	Species	K02998	KO	0.441555	Cutotype 1
Acinetobacter schindleri vs. K03007	0.00969378	Acinetobacter schindleri	Species	K03007	KO	0.4249	Cutotype 1
Acinetobacter schindleri vs. K03036	2.42e-05	Acinetobacter schindleri	Species	K03036	KO	0.534986	Cutotype 1
Acinetobacter schindleri vs. K03039	0.00207692	Acinetobacter schindleri	Species	K03039	KO	0.46444	Cutotype 1
Acinetobacter schindleri vs. K03062	0.00562662	Acinetobacter schindleri	Species	K03062	KO	0.336999	Cutotype 1
Acinetobacter schindleri vs. K03065	0.0102989	Acinetobacter schindleri	Species	K03065	KO	0.422724	Cutotype 1
Acinetobacter schindleri vs. K03083	0.00207692	Acinetobacter schindleri	Species	K03083	KO	0.364898	Cutotype 1
Acinetobacter schindleri vs. K03086	0.032801	Acinetobacter schindleri	Species	K03086	KO	0.365095	Cutotype 1
Acinetobacter schindleri vs. K03089	3.57e-05	Acinetobacter schindleri	Species	K03089	KO	0.410737	Cutotype 1
Acinetobacter schindleri vs. K03113	0.0498692	Acinetobacter schindleri	Species	K03113	KO	0.354991	Cutotype 1
Acinetobacter schindleri vs. K03117	2.42e-07	Acinetobacter schindleri	Species	K03117	KO	0.655992	Cutotype 1
Acinetobacter schindleri vs. K03124	7.08e-06	Acinetobacter schindleri	Species	K03124	KO	0.602621	Cutotype 1
Acinetobacter schindleri vs. K03128	0.00562662	Acinetobacter schindleri	Species	K03128	KO	0.439922	Cutotype 1
Acinetobacter schindleri vs. K03185	0.000846037	Acinetobacter schindleri	Species	K03185	KO	0.49304	Cutotype 1
Acinetobacter schindleri vs. K03201	3.57e-05	Acinetobacter schindleri	Species	K03201	KO	0.572027	Cutotype 1
Acinetobacter schindleri vs. K03205	0.00464387	Acinetobacter schindleri	Species	K03205	KO	0.449988	Cutotype 1
Acinetobacter schindleri vs. K03236	0.00562662	Acinetobacter schindleri	Species	K03236	KO	0.408019	Cutotype 1
Acinetobacter schindleri vs. K03247	0.00207692	Acinetobacter schindleri	Species	K03247	KO	0.396875	Cutotype 1
Acinetobacter schindleri vs. K03262	0.00514137	Acinetobacter schindleri	Species	K03262	KO	0.363369	Cutotype 1
Acinetobacter schindleri vs. K03264	0.0226604	Acinetobacter schindleri	Species	K03264	KO	0.391732	Cutotype 1
Acinetobacter schindleri vs. K03270	1.61e-05	Acinetobacter schindleri	Species	K03270	KO	0.587362	Cutotype 1
Acinetobacter schindleri vs. K03294	0.000172836	Acinetobacter schindleri	Species	K03294	KO	0.538629	Cutotype 1
Acinetobacter schindleri vs. K03303	3.57e-05	Acinetobacter schindleri	Species	K03303	KO	0.463408	Cutotype 1
Acinetobacter schindleri vs. K03305	0.0424508	Acinetobacter schindleri	Species	K03305	KO	0.36302	Cutotype 1
Acinetobacter schindleri vs. K03321	5.31e-05	Acinetobacter schindleri	Species	K03321	KO	0.563894	Cutotype 1
Acinetobacter schindleri vs. K03327	4.69e-05	Acinetobacter schindleri	Species	K03327	KO	0.447116	Cutotype 1
Acinetobacter schindleri vs. K03408	4.6e-07	Acinetobacter schindleri	Species	K03408	KO	0.535538	Cutotype 1
Acinetobacter schindleri vs. K03424	4.69e-05	Acinetobacter schindleri	Species	K03424	KO	0.441822	Cutotype 1
Acinetobacter schindleri vs. K03426	0.000890625	Acinetobacter schindleri	Species	K03426	KO	0.462938	Cutotype 1
Acinetobacter schindleri vs. K03427	0.000107252	Acinetobacter schindleri	Species	K03427	KO	0.464983	Cutotype 1
Acinetobacter schindleri vs. K03437	0.000897834	Acinetobacter schindleri	Species	K03437	KO	0.361805	Cutotype 1
Acinetobacter schindleri vs. K03449	6.12e-10	Acinetobacter schindleri	Species	K03449	KO	0.696976	Cutotype 1
Acinetobacter schindleri vs. K03455	0.00347861	Acinetobacter schindleri	Species	K03455	KO	0.459122	Cutotype 1
Acinetobacter schindleri vs. K03495	4.69e-05	Acinetobacter schindleri	Species	K03495	KO	0.479541	Cutotype 1
Acinetobacter schindleri vs. K03497	0.00565289	Acinetobacter schindleri	Species	K03497	KO	0.443531	Cutotype 1
Acinetobacter schindleri vs. K03500	0.0162318	Acinetobacter schindleri	Species	K03500	KO	0.405466	Cutotype 1
Acinetobacter schindleri vs. K03521	0.00565289	Acinetobacter schindleri	Species	K03521	KO	0.416452	Cutotype 1
Acinetobacter schindleri vs. K03561	5.31e-05	Acinetobacter schindleri	Species	K03561	KO	0.522762	Cutotype 1
Acinetobacter schindleri vs. K03568	0.00226774	Acinetobacter schindleri	Species	K03568	KO	0.472032	Cutotype 1
Acinetobacter schindleri vs. K03569	0.0218499	Acinetobacter schindleri	Species	K03569	KO	0.393307	Cutotype 1
Acinetobacter schindleri vs. K03570	0.000798799	Acinetobacter schindleri	Species	K03570	KO	0.501139	Cutotype 1
Acinetobacter schindleri vs. K03571	0.000890625	Acinetobacter schindleri	Species	K03571	KO	0.44589	Cutotype 1
Acinetobacter schindleri vs. K03572	2.38e-05	Acinetobacter schindleri	Species	K03572	KO	0.579977	Cutotype 1
Acinetobacter schindleri vs. K03590	1.75e-07	Acinetobacter schindleri	Species	K03590	KO	0.59441	Cutotype 1
Acinetobacter schindleri vs. K03594	1.61e-05	Acinetobacter schindleri	Species	K03594	KO	0.422247	Cutotype 1
Acinetobacter schindleri vs. K03601	4.89e-05	Acinetobacter schindleri	Species	K03601	KO	0.565689	Cutotype 1
Acinetobacter schindleri vs. K03608	1.61e-05	Acinetobacter schindleri	Species	K03608	KO	0.391972	Cutotype 1
Acinetobacter schindleri vs. K03609	1.61e-05	Acinetobacter schindleri	Species	K03609	KO	0.326451	Cutotype 1
Acinetobacter schindleri vs. K03611	1.75e-07	Acinetobacter schindleri	Species	K03611	KO	0.613467	Cutotype 1
Acinetobacter schindleri vs. K03640	0.0251193	Acinetobacter schindleri	Species	K03640	KO	0.387356	Cutotype 1
Acinetobacter schindleri vs. K03650	2.63e-05	Acinetobacter schindleri	Species	K03650	KO	0.57805	Cutotype 1
Acinetobacter schindleri vs. K03676	0.00148385	Acinetobacter schindleri	Species	K03676	KO	0.436788	Cutotype 1
Acinetobacter schindleri vs. K03688	0.00226774	Acinetobacter schindleri	Species	K03688	KO	0.430849	Cutotype 1
Acinetobacter schindleri vs. K03694	0.0117441	Acinetobacter schindleri	Species	K03694	KO	0.417828	Cutotype 1
Acinetobacter soli vs. K02160	0.00639261	Acinetobacter soli	Species	K02160	KO	0.575543	Cutotype 2
Acinetobacter soli vs. K02937	0.0148984	Acinetobacter soli	Species	K02937	KO	0.5417	Cutotype 2
Acinetobacter soli vs. K03011	0.0470399	Acinetobacter soli	Species	K03011	KO	0.485689	Cutotype 2
Acinetobacter soli vs. K03124	0.0150184	Acinetobacter soli	Species	K03124	KO	0.541349	Cutotype 2
Acinetobacter soli vs. K03464	0.0109133	Acinetobacter soli	Species	K03464	KO	0.420603	Cutotype 1
Acinetobacter soli vs. K03572	0.00961449	Acinetobacter soli	Species	K03572	KO	0.55979	Cutotype 2
Acinetobacter sp. ACNIH1 vs. K00019	0.00023398	Acinetobacter sp. ACNIH1	Species	K00019	KO	0.386775	Cutotype 1
Acinetobacter sp. ACNIH1 vs. K00019	0.0115373	Acinetobacter sp. ACNIH1	Species	K00019	KO	0.552413	Cutotype 2
Acinetobacter sp. ACNIH1 vs. K00334	0.0336283	Acinetobacter sp. ACNIH1	Species	K00334	KO	0.374266	Cutotype 1
Acinetobacter sp. ACNIH1 vs. K00619	0.0211905	Acinetobacter sp. ACNIH1	Species	K00619	KO	0.380079	Cutotype 1
Acinetobacter sp. ACNIH1 vs. K00767	0.0466855	Acinetobacter sp. ACNIH1	Species	K00767	KO	0.358333	Cutotype 1
Acinetobacter sp. ACNIH1 vs. K00800	0.0453982	Acinetobacter sp. ACNIH1	Species	K00800	KO	0.359746	Cutotype 1
Acinetobacter sp. ACNIH1 vs. K00937	0.0214434	Acinetobacter sp. ACNIH1	Species	K00937	KO	0.394113	Cutotype 1
Acinetobacter sp. ACNIH1 vs. K01077	0.0439286	Acinetobacter sp. ACNIH1	Species	K01077	KO	0.361346	Cutotype 1
Acinetobacter sp. ACNIH1 vs. K01252	0.0166469	Acinetobacter sp. ACNIH1	Species	K01252	KO	0.404483	Cutotype 1
Acinetobacter sp. ACNIH1 vs. K01354	0.0327441	Acinetobacter sp. ACNIH1	Species	K01354	KO	0.375529	Cutotype 1
Acinetobacter sp. ACNIH1 vs. K01627	0.000517968	Acinetobacter sp. ACNIH1	Species	K01627	KO	0.653266	Cutotype 2
Acinetobacter sp. ACNIH1 vs. K01627	0.0239654	Acinetobacter sp. ACNIH1	Species	K01627	KO	0.389401	Cutotype 1
Acinetobacter sp. ACNIH1 vs. K01716	0.0352803	Acinetobacter sp. ACNIH1	Species	K01716	KO	0.372005	Cutotype 1
Acinetobacter sp. ACNIH1 vs. K01752	0.00617432	Acinetobacter sp. ACNIH1	Species	K01752	KO	0.410121	Cutotype 1
Acinetobacter sp. ACNIH1 vs. K01807	0.0236824	Acinetobacter sp. ACNIH1	Species	K01807	KO	0.520833	Cutotype 2
Acinetobacter sp. ACNIH1 vs. K01918	0.00617432	Acinetobacter sp. ACNIH1	Species	K01918	KO	0.440633	Cutotype 1
Acinetobacter sp. ACNIH1 vs. K01929	0.0327441	Acinetobacter sp. ACNIH1	Species	K01929	KO	0.35953	Cutotype 1
Acinetobacter sp. ACNIH1 vs. K01950	0.0166469	Acinetobacter sp. ACNIH1	Species	K01950	KO	0.393813	Cutotype 1
Acinetobacter sp. ACNIH1 vs. K01961	0.0211905	Acinetobacter sp. ACNIH1	Species	K01961	KO	0.394613	Cutotype 1
Acinetobacter sp. ACNIH1 vs. K02043	0.00617432	Acinetobacter sp. ACNIH1	Species	K02043	KO	0.429867	Cutotype 1
Acinetobacter sp. ACNIH1 vs. K02050	0.0424743	Acinetobacter sp. ACNIH1	Species	K02050	KO	0.362975	Cutotype 1
Acinetobacter sp. ACNIH1 vs. K02192	0.0312337	Acinetobacter sp. ACNIH1	Species	K02192	KO	0.3777	Cutotype 1
Acinetobacter sp. ACNIH1 vs. K02200	0.0421016	Acinetobacter sp. ACNIH1	Species	K02200	KO	0.363421	Cutotype 1
Acinetobacter sp. ACNIH1 vs. K02237	0.00430588	Acinetobacter sp. ACNIH1	Species	K02237	KO	0.452364	Cutotype 1
Acinetobacter sp. ACNIH1 vs. K02731	0.0107427	Acinetobacter sp. ACNIH1	Species	K02731	KO	0.421189	Cutotype 1
Acinetobacter sp. ACNIH1 vs. K02803	0.000277748	Acinetobacter sp. ACNIH1	Species	K02803	KO	0.357196	Cutotype 1
Acinetobacter sp. ACNIH1 vs. K02889	0.0167166	Acinetobacter sp. ACNIH1	Species	K02889	KO	0.404308	Cutotype 1
Acinetobacter sp. ACNIH1 vs. K03101	0.0169125	Acinetobacter sp. ACNIH1	Species	K03101	KO	0.403861	Cutotype 1
Acinetobacter sp. ACNIH1 vs. K03179	0.00359428	Acinetobacter sp. ACNIH1	Species	K03179	KO	0.59585	Cutotype 2
Acinetobacter sp. ACNIH1 vs. K03215	0.0317269	Acinetobacter sp. ACNIH1	Species	K03215	KO	0.506455	Cutotype 2
Acinetobacter sp. ACNIH1 vs. K03270	0.0184508	Acinetobacter sp. ACNIH1	Species	K03270	KO	0.400425	Cutotype 1
Acinetobacter sp. ACNIH1 vs. K03321	0.0293713	Acinetobacter sp. ACNIH1	Species	K03321	KO	0.51047	Cutotype 2
Acinetobacter sp. ACNIH1 vs. K03449	0.0327441	Acinetobacter sp. ACNIH1	Species	K03449	KO	0.374159	Cutotype 1
Acinetobacter sp. ACNIH1 vs. K03525	0.00590445	Acinetobacter sp. ACNIH1	Species	K03525	KO	0.442114	Cutotype 1
Acinetobacter sp. ACNIH1 vs. K03525	0.0188226	Acinetobacter sp. ACNIH1	Species	K03525	KO	0.531363	Cutotype 2
Acinetobacter sp. ACNIH1 vs. K03543	0.00999635	Acinetobacter sp. ACNIH1	Species	K03543	KO	0.558298	Cutotype 2
Acinetobacter sp. ACNIH1 vs. K03572	0.0174429	Acinetobacter sp. ACNIH1	Species	K03572	KO	0.534844	Cutotype 2
Acinetobacter sp. ACNIH1 vs. K03586	0.00219668	Acinetobacter sp. ACNIH1	Species	K03586	KO	0.361031	Cutotype 1
Acinetobacter sp. ACNIH2 vs. K00019	0.00119841	Acinetobacter sp. ACNIH2	Species	K00019	KO	0.630849	Cutotype 2
Acinetobacter sp. ACNIH2 vs. K00020	2.01e-05	Acinetobacter sp. ACNIH2	Species	K00020	KO	0.388621	Cutotype 1
Acinetobacter sp. ACNIH2 vs. K00029	0.0310972	Acinetobacter sp. ACNIH2	Species	K00029	KO	0.507496	Cutotype 2
Acinetobacter sp. ACNIH2 vs. K00287	0.049199	Acinetobacter sp. ACNIH2	Species	K00287	KO	0.483226	Cutotype 2
Acinetobacter sp. ACNIH2 vs. K00295	0.00562035	Acinetobacter sp. ACNIH2	Species	K00295	KO	0.58018	Cutotype 2
Acinetobacter sp. ACNIH2 vs. K00311	0.0257891	Acinetobacter sp. ACNIH2	Species	K00311	KO	0.516805	Cutotype 2
Acinetobacter sp. ACNIH2 vs. K00334	0.00329661	Acinetobacter sp. ACNIH2	Species	K00334	KO	0.308152	Cutotype 1
Acinetobacter sp. ACNIH2 vs. K00564	0.000198243	Acinetobacter sp. ACNIH2	Species	K00564	KO	0.677138	Cutotype 2
Acinetobacter sp. ACNIH2 vs. K00606	0.00469097	Acinetobacter sp. ACNIH2	Species	K00606	KO	0.586423	Cutotype 2
Acinetobacter sp. ACNIH2 vs. K00632	0.0237319	Acinetobacter sp. ACNIH2	Species	K00632	KO	0.520713	Cutotype 2
Acinetobacter sp. ACNIH2 vs. K00782	0.0091218	Acinetobacter sp. ACNIH2	Species	K00782	KO	0.386531	Cutotype 1
Acinetobacter sp. ACNIH2 vs. K00783	0.00594358	Acinetobacter sp. ACNIH2	Species	K00783	KO	0.578314	Cutotype 2
Acinetobacter sp. ACNIH2 vs. K00794	0.0340693	Acinetobacter sp. ACNIH2	Species	K00794	KO	0.373659	Cutotype 1
Acinetobacter sp. ACNIH2 vs. K00800	0.0019444	Acinetobacter sp. ACNIH2	Species	K00800	KO	0.616022	Cutotype 2
Acinetobacter sp. ACNIH2 vs. K00863	0.00496812	Acinetobacter sp. ACNIH2	Species	K00863	KO	0.584463	Cutotype 2
Acinetobacter sp. ACNIH2 vs. K00937	0.0262015	Acinetobacter sp. ACNIH2	Species	K00937	KO	0.516024	Cutotype 2
Acinetobacter sp. ACNIH2 vs. K00950	0.0276874	Acinetobacter sp. ACNIH2	Species	K00950	KO	0.383062	Cutotype 1
Acinetobacter sp. ACNIH2 vs. K01077	0.0134062	Acinetobacter sp. ACNIH2	Species	K01077	KO	0.546296	Cutotype 2
Acinetobacter sp. ACNIH2 vs. K01433	0.00752121	Acinetobacter sp. ACNIH2	Species	K01433	KO	0.569353	Cutotype 2
Acinetobacter sp. ACNIH2 vs. K01601	0.00066543	Acinetobacter sp. ACNIH2	Species	K01601	KO	0.64674	Cutotype 2
Acinetobacter sp. ACNIH2 vs. K01627	0.000542555	Acinetobacter sp. ACNIH2	Species	K01627	KO	0.652155	Cutotype 2
Acinetobacter sp. ACNIH2 vs. K01627	0.0383905	Acinetobacter sp. ACNIH2	Species	K01627	KO	0.367944	Cutotype 1
Acinetobacter sp. ACNIH2 vs. K01754	0.0205712	Acinetobacter sp. ACNIH2	Species	K01754	KO	0.527179	Cutotype 2
Acinetobacter sp. ACNIH2 vs. K01807	0.00152406	Acinetobacter sp. ACNIH2	Species	K01807	KO	0.62372	Cutotype 2
Acinetobacter sp. ACNIH2 vs. K01879	0.0264014	Acinetobacter sp. ACNIH2	Species	K01879	KO	0.515724	Cutotype 2
Acinetobacter sp. ACNIH2 vs. K01918	0.00220968	Acinetobacter sp. ACNIH2	Species	K01918	KO	0.472789	Cutotype 1
Acinetobacter sp. ACNIH2 vs. K01935	0.0434419	Acinetobacter sp. ACNIH2	Species	K01935	KO	0.361863	Cutotype 1
Acinetobacter sp. ACNIH2 vs. K01935	0.0454644	Acinetobacter sp. ACNIH2	Species	K01935	KO	0.487611	Cutotype 2
Acinetobacter sp. ACNIH2 vs. K01950	0.00510011	Acinetobacter sp. ACNIH2	Species	K01950	KO	0.583477	Cutotype 2
Acinetobacter sp. ACNIH2 vs. K02043	0.0463401	Acinetobacter sp. ACNIH2	Species	K02043	KO	0.358725	Cutotype 1
Acinetobacter sp. ACNIH2 vs. K02044	0.0180776	Acinetobacter sp. ACNIH2	Species	K02044	KO	0.533204	Cutotype 2
Acinetobacter sp. ACNIH2 vs. K02045	0.010609	Acinetobacter sp. ACNIH2	Species	K02045	KO	0.555913	Cutotype 2
Acinetobacter sp. ACNIH2 vs. K02145	0.0427637	Acinetobacter sp. ACNIH2	Species	K02145	KO	0.490952	Cutotype 2
Acinetobacter sp. ACNIH2 vs. K02237	0.0195147	Acinetobacter sp. ACNIH2	Species	K02237	KO	0.398041	Cutotype 1
Acinetobacter sp. ACNIH2 vs. K02275	2.01e-05	Acinetobacter sp. ACNIH2	Species	K02275	KO	0.385858	Cutotype 1
Acinetobacter sp. ACNIH2 vs. K02372	2.01e-05	Acinetobacter sp. ACNIH2	Species	K02372	KO	0.354327	Cutotype 1
Acinetobacter sp. ACNIH2 vs. K02556	0.0125805	Acinetobacter sp. ACNIH2	Species	K02556	KO	0.548909	Cutotype 2
Acinetobacter sp. ACNIH2 vs. K02654	0.0301121	Acinetobacter sp. ACNIH2	Species	K02654	KO	0.509216	Cutotype 2
Acinetobacter sp. ACNIH2 vs. K02803	0.000277748	Acinetobacter sp. ACNIH2	Species	K02803	KO	0.50367	Cutotype 1
Acinetobacter sp. ACNIH2 vs. K02872	0.0469719	Acinetobacter sp. ACNIH2	Species	K02872	KO	0.48577	Cutotype 2
Acinetobacter sp. ACNIH2 vs. K02937	0.00809383	Acinetobacter sp. ACNIH2	Species	K02937	KO	0.566522	Cutotype 2
Acinetobacter sp. ACNIH2 vs. K03011	0.0257263	Acinetobacter sp. ACNIH2	Species	K03011	KO	0.516923	Cutotype 2
Acinetobacter sp. ACNIH2 vs. K03124	0.00712557	Acinetobacter sp. ACNIH2	Species	K03124	KO	0.571318	Cutotype 2
Acinetobacter sp. ACNIH2 vs. K03179	0.000119792	Acinetobacter sp. ACNIH2	Species	K03179	KO	0.688307	Cutotype 2
Acinetobacter sp. ACNIH2 vs. K03215	0.000219673	Acinetobacter sp. ACNIH2	Species	K03215	KO	0.67473	Cutotype 2
Acinetobacter sp. ACNIH2 vs. K03247	0.0383139	Acinetobacter sp. ACNIH2	Species	K03247	KO	0.496946	Cutotype 2
Acinetobacter sp. ACNIH2 vs. K03321	0.000674864	Acinetobacter sp. ACNIH2	Species	K03321	KO	0.646383	Cutotype 2
Acinetobacter sp. ACNIH2 vs. K03525	2.01e-05	Acinetobacter sp. ACNIH2	Species	K03525	KO	0.497525	Cutotype 1
Acinetobacter sp. ACNIH2 vs. K03525	0.000981088	Acinetobacter sp. ACNIH2	Species	K03525	KO	0.636553	Cutotype 2
Acinetobacter sp. ACNIH2 vs. K03530	0.00206868	Acinetobacter sp. ACNIH2	Species	K03530	KO	0.405216	Cutotype 1
Acinetobacter sp. ACNIH2 vs. K03543	0.00217065	Acinetobacter sp. ACNIH2	Species	K03543	KO	0.612459	Cutotype 2
Acinetobacter sp. ACNIH2 vs. K03572	0.00013388	Acinetobacter sp. ACNIH2	Species	K03572	KO	0.685767	Cutotype 2
Acinetobacter sp. ACNIH2 vs. K03586	0.00219668	Acinetobacter sp. ACNIH2	Species	K03586	KO	0.380491	Cutotype 1
Acinetobacter sp. ACNIH2 vs. K03611	0.0252196	Acinetobacter sp. ACNIH2	Species	K03611	KO	0.517829	Cutotype 2
Acinetobacter sp. ADP1 vs. anserine	0.00191697	Acinetobacter sp. ADP1	Species	anserine	Metabolite	-0.460805	Cutotype 1
Acinetobacter sp. ADP1 vs. arabitol/xylitol	0.00191697	Acinetobacter sp. ADP1	Species	arabitol/xylitol	Metabolite	-0.533049	Cutotype 1
Acinetobacter sp. ADP1 vs. Benz[a]anthracene	0.0439662	Acinetobacter sp. ADP1	Species	Benz[a]anthracene	PAH	0.559029	Cutotype 2
Acinetobacter sp. ADP1 vs. K00020	3.6e-07	Acinetobacter sp. ADP1	Species	K00020	KO	0.35362	Cutotype 1
Acinetobacter sp. ADP1 vs. K00031	3.79e-05	Acinetobacter sp. ADP1	Species	K00031	KO	0.448216	Cutotype 1
Acinetobacter sp. ADP1 vs. K00163	0.0210266	Acinetobacter sp. ADP1	Species	K00163	KO	0.394943	Cutotype 1
Acinetobacter sp. ADP1 vs. K00295	0.0227255	Acinetobacter sp. ADP1	Species	K00295	KO	0.522673	Cutotype 2
Acinetobacter sp. ADP1 vs. K00311	0.0331912	Acinetobacter sp. ADP1	Species	K00311	KO	0.50425	Cutotype 2
Acinetobacter sp. ADP1 vs. K00334	3.79e-05	Acinetobacter sp. ADP1	Species	K00334	KO	0.518863	Cutotype 1
Acinetobacter sp. ADP1 vs. K00564	0.000784559	Acinetobacter sp. ADP1	Species	K00564	KO	0.501637	Cutotype 1
Acinetobacter sp. ADP1 vs. K00564	0.0083453	Acinetobacter sp. ADP1	Species	K00564	KO	0.565299	Cutotype 2
Acinetobacter sp. ADP1 vs. K00640	0.0300178	Acinetobacter sp. ADP1	Species	K00640	KO	0.379465	Cutotype 1
Acinetobacter sp. ADP1 vs. K00643	0.0412971	Acinetobacter sp. ADP1	Species	K00643	KO	0.492926	Cutotype 2
Acinetobacter sp. ADP1 vs. K00758	0.0264388	Acinetobacter sp. ADP1	Species	K00758	KO	0.385095	Cutotype 1
Acinetobacter sp. ADP1 vs. K00767	1.95e-05	Acinetobacter sp. ADP1	Species	K00767	KO	0.565623	Cutotype 1
Acinetobacter sp. ADP1 vs. K00782	1.65e-09	Acinetobacter sp. ADP1	Species	K00782	KO	0.642576	Cutotype 1
Acinetobacter sp. ADP1 vs. K00783	0.0104566	Acinetobacter sp. ADP1	Species	K00783	KO	0.55647	Cutotype 2
Acinetobacter sp. ADP1 vs. K00793	1.53e-06	Acinetobacter sp. ADP1	Species	K00793	KO	0.445396	Cutotype 1
Acinetobacter sp. ADP1 vs. K00937	0.0151711	Acinetobacter sp. ADP1	Species	K00937	KO	0.408013	Cutotype 1
Acinetobacter sp. ADP1 vs. K00950	0.00030875	Acinetobacter sp. ADP1	Species	K00950	KO	0.402273	Cutotype 1
Acinetobacter sp. ADP1 vs. K01206	0.0460808	Acinetobacter sp. ADP1	Species	K01206	KO	0.358991	Cutotype 1
Acinetobacter sp. ADP1 vs. K01207	0.00230204	Acinetobacter sp. ADP1	Species	K01207	KO	0.457172	Cutotype 1
Acinetobacter sp. ADP1 vs. K01214	0.000944808	Acinetobacter sp. ADP1	Species	K01214	KO	0.45857	Cutotype 1
Acinetobacter sp. ADP1 vs. K01533	1.95e-05	Acinetobacter sp. ADP1	Species	K01533	KO	0.583757	Cutotype 1
Acinetobacter sp. ADP1 vs. K01611	0.0191047	Acinetobacter sp. ADP1	Species	K01611	KO	0.398952	Cutotype 1
Acinetobacter sp. ADP1 vs. K01627	0.00237705	Acinetobacter sp. ADP1	Species	K01627	KO	0.609481	Cutotype 2
Acinetobacter sp. ADP1 vs. K01716	1.73e-08	Acinetobacter sp. ADP1	Species	K01716	KO	0.586779	Cutotype 1
Acinetobacter sp. ADP1 vs. K01752	4.7e-06	Acinetobacter sp. ADP1	Species	K01752	KO	0.509321	Cutotype 1
Acinetobacter sp. ADP1 vs. K01803	0.00072192	Acinetobacter sp. ADP1	Species	K01803	KO	0.503743	Cutotype 1
Acinetobacter sp. ADP1 vs. K01807	0.00501803	Acinetobacter sp. ADP1	Species	K01807	KO	0.5841	Cutotype 2
Acinetobacter sp. ADP1 vs. K01879	0.0310039	Acinetobacter sp. ADP1	Species	K01879	KO	0.507637	Cutotype 2
Acinetobacter sp. ADP1 vs. K01886	0.0170842	Acinetobacter sp. ADP1	Species	K01886	KO	0.403475	Cutotype 1
Acinetobacter sp. ADP1 vs. K01918	4.7e-06	Acinetobacter sp. ADP1	Species	K01918	KO	0.558628	Cutotype 1
Acinetobacter sp. ADP1 vs. K01929	0.0429352	Acinetobacter sp. ADP1	Species	K01929	KO	0.362447	Cutotype 1
Acinetobacter sp. ADP1 vs. K01934	0.0398707	Acinetobacter sp. ADP1	Species	K01934	KO	0.366105	Cutotype 1
Acinetobacter sp. ADP1 vs. K01935	7.94e-06	Acinetobacter sp. ADP1	Species	K01935	KO	0.47407	Cutotype 1
Acinetobacter sp. ADP1 vs. K02043	4.7e-06	Acinetobacter sp. ADP1	Species	K02043	KO	0.538407	Cutotype 1
Acinetobacter sp. ADP1 vs. K02044	0.0198481	Acinetobacter sp. ADP1	Species	K02044	KO	0.397305	Cutotype 1
Acinetobacter sp. ADP1 vs. K02045	1.73e-08	Acinetobacter sp. ADP1	Species	K02045	KO	0.691382	Cutotype 1
Acinetobacter sp. ADP1 vs. K02050	1.73e-08	Acinetobacter sp. ADP1	Species	K02050	KO	0.497632	Cutotype 1
Acinetobacter sp. ADP1 vs. K02066	1.73e-08	Acinetobacter sp. ADP1	Species	K02066	KO	0.488814	Cutotype 1
Acinetobacter sp. ADP1 vs. K02168	5.19e-05	Acinetobacter sp. ADP1	Species	K02168	KO	0.564365	Cutotype 1
Acinetobacter sp. ADP1 vs. K02198	0.00178864	Acinetobacter sp. ADP1	Species	K02198	KO	0.479041	Cutotype 1
Acinetobacter sp. ADP1 vs. K02200	2.73e-05	Acinetobacter sp. ADP1	Species	K02200	KO	0.577307	Cutotype 1
Acinetobacter sp. ADP1 vs. K02202	0.0170842	Acinetobacter sp. ADP1	Species	K02202	KO	0.369625	Cutotype 1
Acinetobacter sp. ADP1 vs. K02237	7.94e-06	Acinetobacter sp. ADP1	Species	K02237	KO	0.58159	Cutotype 1
Acinetobacter sp. ADP1 vs. K02275	3.6e-07	Acinetobacter sp. ADP1	Species	K02275	KO	0.521712	Cutotype 1
Acinetobacter sp. ADP1 vs. K02283	0.000944808	Acinetobacter sp. ADP1	Species	K02283	KO	0.496768	Cutotype 1
Acinetobacter sp. ADP1 vs. K02299	0.0247038	Acinetobacter sp. ADP1	Species	K02299	KO	0.388099	Cutotype 1
Acinetobacter sp. ADP1 vs. K02343	1.95e-05	Acinetobacter sp. ADP1	Species	K02343	KO	0.571073	Cutotype 1
Acinetobacter sp. ADP1 vs. K02372	3.6e-07	Acinetobacter sp. ADP1	Species	K02372	KO	0.50977	Cutotype 1
Acinetobacter sp. ADP1 vs. K02421	0.0337502	Acinetobacter sp. ADP1	Species	K02421	KO	0.50341	Cutotype 2
Acinetobacter sp. ADP1 vs. K02549	0.000577904	Acinetobacter sp. ADP1	Species	K02549	KO	0.436537	Cutotype 1
Acinetobacter sp. ADP1 vs. K02556	0.0468658	Acinetobacter sp. ADP1	Species	K02556	KO	0.485905	Cutotype 2
Acinetobacter sp. ADP1 vs. K02622	0.00371267	Acinetobacter sp. ADP1	Species	K02622	KO	0.457082	Cutotype 1
Acinetobacter sp. ADP1 vs. K02803	1.65e-09	Acinetobacter sp. ADP1	Species	K02803	KO	0.718176	Cutotype 1
Acinetobacter sp. ADP1 vs. K02889	0.0128064	Acinetobacter sp. ADP1	Species	K02889	KO	0.414595	Cutotype 1
Acinetobacter sp. ADP1 vs. K02963	0.0246495	Acinetobacter sp. ADP1	Species	K02963	KO	0.388189	Cutotype 1
Acinetobacter sp. ADP1 vs. K02990	0.0337604	Acinetobacter sp. ADP1	Species	K02990	KO	0.374097	Cutotype 1
Acinetobacter sp. ADP1 vs. K03011	0.0444681	Acinetobacter sp. ADP1	Species	K03011	KO	0.360754	Cutotype 1
Acinetobacter sp. ADP1 vs. K03036	0.0191047	Acinetobacter sp. ADP1	Species	K03036	KO	0.377713	Cutotype 1
Acinetobacter sp. ADP1 vs. K03101	1.53e-06	Acinetobacter sp. ADP1	Species	K03101	KO	0.628401	Cutotype 1
Acinetobacter sp. ADP1 vs. K03177	0.00072192	Acinetobacter sp. ADP1	Species	K03177	KO	0.357448	Cutotype 1
Acinetobacter sp. ADP1 vs. K03179	0.000416212	Acinetobacter sp. ADP1	Species	K03179	KO	0.658846	Cutotype 2
Acinetobacter sp. ADP1 vs. K03198	0.00100787	Acinetobacter sp. ADP1	Species	K03198	KO	0.495031	Cutotype 1
Acinetobacter sp. ADP1 vs. K03306	0.016638	Acinetobacter sp. ADP1	Species	K03306	KO	0.370645	Cutotype 1
Acinetobacter sp. ADP1 vs. K03308	0.0173753	Acinetobacter sp. ADP1	Species	K03308	KO	0.402813	Cutotype 1
Acinetobacter sp. ADP1 vs. K03321	1.73e-08	Acinetobacter sp. ADP1	Species	K03321	KO	0.524325	Cutotype 1
Acinetobacter sp. ADP1 vs. K03327	0.0248794	Acinetobacter sp. ADP1	Species	K03327	KO	0.387768	Cutotype 1
Acinetobacter sp. ADP1 vs. K03426	2.73e-05	Acinetobacter sp. ADP1	Species	K03426	KO	0.55713	Cutotype 1
Acinetobacter sp. ADP1 vs. K03464	0.0112112	Acinetobacter sp. ADP1	Species	K03464	KO	0.419599	Cutotype 1
Acinetobacter sp. ADP1 vs. K03469	0.0139747	Acinetobacter sp. ADP1	Species	K03469	KO	0.411299	Cutotype 1
Acinetobacter sp. ADP1 vs. K03500	0.0236183	Acinetobacter sp. ADP1	Species	K03500	KO	0.390007	Cutotype 1
Acinetobacter sp. ADP1 vs. K03525	3.6e-07	Acinetobacter sp. ADP1	Species	K03525	KO	0.616417	Cutotype 1
Acinetobacter sp. ADP1 vs. K03525	0.00208174	Acinetobacter sp. ADP1	Species	K03525	KO	0.613796	Cutotype 2
Acinetobacter sp. ADP1 vs. K03530	0.000231309	Acinetobacter sp. ADP1	Species	K03530	KO	0.530802	Cutotype 1
Acinetobacter sp. ADP1 vs. K03543	0.000757306	Acinetobacter sp. ADP1	Species	K03543	KO	0.643395	Cutotype 2
Acinetobacter sp. ADP1 vs. K03561	1.73e-08	Acinetobacter sp. ADP1	Species	K03561	KO	0.510966	Cutotype 1
Acinetobacter sp. ADP1 vs. K03571	2.73e-05	Acinetobacter sp. ADP1	Species	K03571	KO	0.576293	Cutotype 1
Acinetobacter sp. ADP1 vs. K03572	0.00112867	Acinetobacter sp. ADP1	Species	K03572	KO	0.632639	Cutotype 2
Acinetobacter sp. ADP1 vs. K03586	0.00030875	Acinetobacter sp. ADP1	Species	K03586	KO	0.481194	Cutotype 1
Acinetobacter sp. ADP1 vs. K03694	0.0313258	Acinetobacter sp. ADP1	Species	K03694	KO	0.37758	Cutotype 1
Acinetobacter sp. LoGeW23 vs. K00015	0.0443019	Acinetobacter sp. LoGeW23	Species	K00015	KO	0.489146	Cutotype 2
Acinetobacter sp. LoGeW23 vs. K00019	0.000109271	Acinetobacter sp. LoGeW23	Species	K00019	KO	0.486702	Cutotype 1
Acinetobacter sp. LoGeW23 vs. K00033	5.56e-09	Acinetobacter sp. LoGeW23	Species	K00033	KO	0.414725	Cutotype 1
Acinetobacter sp. LoGeW23 vs. K00104	0.0014855	Acinetobacter sp. LoGeW23	Species	K00104	KO	0.431926	Cutotype 1
Acinetobacter sp. LoGeW23 vs. K00130	0.00388814	Acinetobacter sp. LoGeW23	Species	K00130	KO	0.455647	Cutotype 1
Acinetobacter sp. LoGeW23 vs. K00140	5.56e-09	Acinetobacter sp. LoGeW23	Species	K00140	KO	0.337335	Cutotype 1
Acinetobacter sp. LoGeW23 vs. K00252	3.21e-06	Acinetobacter sp. LoGeW23	Species	K00252	KO	0.457021	Cutotype 1
Acinetobacter sp. LoGeW23 vs. K00341	0.0140954	Acinetobacter sp. LoGeW23	Species	K00341	KO	0.41096	Cutotype 1
Acinetobacter sp. LoGeW23 vs. K00342	0.00109617	Acinetobacter sp. LoGeW23	Species	K00342	KO	0.368345	Cutotype 1
Acinetobacter sp. LoGeW23 vs. K00453	5.56e-09	Acinetobacter sp. LoGeW23	Species	K00453	KO	0.414725	Cutotype 1
Acinetobacter sp. LoGeW23 vs. K00537	9.05e-05	Acinetobacter sp. LoGeW23	Species	K00537	KO	0.446968	Cutotype 1
Acinetobacter sp. LoGeW23 vs. K00548	4.6e-07	Acinetobacter sp. LoGeW23	Species	K00548	KO	0.360592	Cutotype 1
Acinetobacter sp. LoGeW23 vs. K00564	0.0412741	Acinetobacter sp. LoGeW23	Species	K00564	KO	0.492964	Cutotype 2
Acinetobacter sp. LoGeW23 vs. K00574	4.6e-07	Acinetobacter sp. LoGeW23	Species	K00574	KO	0.381723	Cutotype 1
Acinetobacter sp. LoGeW23 vs. K00606	5.67e-10	Acinetobacter sp. LoGeW23	Species	K00606	KO	0.393995	Cutotype 1
Acinetobacter sp. LoGeW23 vs. K00619	3.05e-10	Acinetobacter sp. LoGeW23	Species	K00619	KO	0.479156	Cutotype 1
Acinetobacter sp. LoGeW23 vs. K00632	0.0014855	Acinetobacter sp. LoGeW23	Species	K00632	KO	0.438089	Cutotype 1
Acinetobacter sp. LoGeW23 vs. K00632	0.0379165	Acinetobacter sp. LoGeW23	Species	K00632	KO	0.497453	Cutotype 2
Acinetobacter sp. LoGeW23 vs. K00639	3.21e-06	Acinetobacter sp. LoGeW23	Species	K00639	KO	0.382623	Cutotype 1
Acinetobacter sp. LoGeW23 vs. K00645	3.53e-07	Acinetobacter sp. LoGeW23	Species	K00645	KO	0.420439	Cutotype 1
Acinetobacter sp. LoGeW23 vs. K00798	5.56e-09	Acinetobacter sp. LoGeW23	Species	K00798	KO	0.35666	Cutotype 1
Acinetobacter sp. LoGeW23 vs. K00800	1.2e-06	Acinetobacter sp. LoGeW23	Species	K00800	KO	0.461543	Cutotype 1
Acinetobacter sp. LoGeW23 vs. K00806	6.3e-05	Acinetobacter sp. LoGeW23	Species	K00806	KO	-0.275113	Cutotype 1
Acinetobacter sp. LoGeW23 vs. K00937	3.53e-07	Acinetobacter sp. LoGeW23	Species	K00937	KO	0.450302	Cutotype 1
Acinetobacter sp. LoGeW23 vs. K01089	0.0021114	Acinetobacter sp. LoGeW23	Species	K01089	KO	0.359857	Cutotype 1
Acinetobacter sp. LoGeW23 vs. K01091	6.3e-05	Acinetobacter sp. LoGeW23	Species	K01091	KO	-0.294244	Cutotype 1
Acinetobacter sp. LoGeW23 vs. K01153	0.00776783	Acinetobacter sp. LoGeW23	Species	K01153	KO	0.432771	Cutotype 1
Acinetobacter sp. LoGeW23 vs. K01243	3.82e-07	Acinetobacter sp. LoGeW23	Species	K01243	KO	0.387707	Cutotype 1
Acinetobacter sp. LoGeW23 vs. K01252	5.67e-10	Acinetobacter sp. LoGeW23	Species	K01252	KO	0.499965	Cutotype 1
Acinetobacter sp. LoGeW23 vs. K01256	3.82e-07	Acinetobacter sp. LoGeW23	Species	K01256	KO	0.402893	Cutotype 1
Acinetobacter sp. LoGeW23 vs. K01338	4.6e-07	Acinetobacter sp. LoGeW23	Species	K01338	KO	0.438169	Cutotype 1
Acinetobacter sp. LoGeW23 vs. K01354	6.12e-10	Acinetobacter sp. LoGeW23	Species	K01354	KO	0.478032	Cutotype 1
Acinetobacter sp. LoGeW23 vs. K01439	3.82e-07	Acinetobacter sp. LoGeW23	Species	K01439	KO	0.35858	Cutotype 1
Acinetobacter sp. LoGeW23 vs. K01493	4.14e-06	Acinetobacter sp. LoGeW23	Species	K01493	KO	0.399327	Cutotype 1
Acinetobacter sp. LoGeW23 vs. K01601	0.00895462	Acinetobacter sp. LoGeW23	Species	K01601	KO	0.562597	Cutotype 2
Acinetobacter sp. LoGeW23 vs. K01627	1.75e-07	Acinetobacter sp. LoGeW23	Species	K01627	KO	0.476315	Cutotype 1
Acinetobacter sp. LoGeW23 vs. K01627	5.14e-05	Acinetobacter sp. LoGeW23	Species	K01627	KO	0.706055	Cutotype 2
Acinetobacter sp. LoGeW23 vs. K01752	5.71e-07	Acinetobacter sp. LoGeW23	Species	K01752	KO	0.376477	Cutotype 1
Acinetobacter sp. LoGeW23 vs. K01807	0.0489131	Acinetobacter sp. LoGeW23	Species	K01807	KO	0.483514	Cutotype 2
Acinetobacter sp. LoGeW23 vs. K01918	5.71e-07	Acinetobacter sp. LoGeW23	Species	K01918	KO	0.440353	Cutotype 1
Acinetobacter sp. LoGeW23 vs. K01929	6.12e-10	Acinetobacter sp. LoGeW23	Species	K01929	KO	0.433356	Cutotype 1
Acinetobacter sp. LoGeW23 vs. K01934	3.82e-07	Acinetobacter sp. LoGeW23	Species	K01934	KO	0.383312	Cutotype 1
Acinetobacter sp. LoGeW23 vs. K01950	5.67e-10	Acinetobacter sp. LoGeW23	Species	K01950	KO	0.475848	Cutotype 1
Acinetobacter sp. LoGeW23 vs. K01961	3.05e-10	Acinetobacter sp. LoGeW23	Species	K01961	KO	0.460363	Cutotype 1
Acinetobacter sp. LoGeW23 vs. K01995	0.00159265	Acinetobacter sp. LoGeW23	Species	K01995	KO	0.372198	Cutotype 1
Acinetobacter sp. LoGeW23 vs. K02043	5.71e-07	Acinetobacter sp. LoGeW23	Species	K02043	KO	0.433566	Cutotype 1
Acinetobacter sp. LoGeW23 vs. K02044	0.0413168	Acinetobacter sp. LoGeW23	Species	K02044	KO	0.492895	Cutotype 2
Acinetobacter sp. LoGeW23 vs. K02049	6.3e-05	Acinetobacter sp. LoGeW23	Species	K02049	KO	-0.293535	Cutotype 1
Acinetobacter sp. LoGeW23 vs. K02050	0.0464238	Acinetobacter sp. LoGeW23	Species	K02050	KO	0.358631	Cutotype 1
Acinetobacter sp. LoGeW23 vs. K02057	0.000897834	Acinetobacter sp. LoGeW23	Species	K02057	KO	0.361341	Cutotype 1
Acinetobacter sp. LoGeW23 vs. K02192	0.00109617	Acinetobacter sp. LoGeW23	Species	K02192	KO	0.492717	Cutotype 1
Acinetobacter sp. LoGeW23 vs. K02221	0.00388814	Acinetobacter sp. LoGeW23	Species	K02221	KO	0.356425	Cutotype 1
Acinetobacter sp. LoGeW23 vs. K02260	2.42e-07	Acinetobacter sp. LoGeW23	Species	K02260	KO	0.327744	Cutotype 1
Acinetobacter sp. LoGeW23 vs. K02274	0.000109271	Acinetobacter sp. LoGeW23	Species	K02274	KO	0.329181	Cutotype 1
Acinetobacter sp. LoGeW23 vs. K02388	0.0012457	Acinetobacter sp. LoGeW23	Species	K02388	KO	0.404119	Cutotype 1
Acinetobacter sp. LoGeW23 vs. K02410	4.6e-07	Acinetobacter sp. LoGeW23	Species	K02410	KO	0.321409	Cutotype 1
Acinetobacter sp. LoGeW23 vs. K02493	0.00388814	Acinetobacter sp. LoGeW23	Species	K02493	KO	0.356706	Cutotype 1
Acinetobacter sp. LoGeW23 vs. K02556	0.000129919	Acinetobacter sp. LoGeW23	Species	K02556	KO	0.388043	Cutotype 1
Acinetobacter sp. LoGeW23 vs. K02729	4.14e-06	Acinetobacter sp. LoGeW23	Species	K02729	KO	0.366934	Cutotype 1
Acinetobacter sp. LoGeW23 vs. K02731	0.0237229	Acinetobacter sp. LoGeW23	Species	K02731	KO	0.38983	Cutotype 1
Acinetobacter sp. LoGeW23 vs. K02793	4.6e-07	Acinetobacter sp. LoGeW23	Species	K02793	KO	0.336127	Cutotype 1
Acinetobacter sp. LoGeW23 vs. K02962	2.42e-07	Acinetobacter sp. LoGeW23	Species	K02962	KO	0.363802	Cutotype 1
Acinetobacter sp. LoGeW23 vs. K02984	4.14e-06	Acinetobacter sp. LoGeW23	Species	K02984	KO	0.409568	Cutotype 1
Acinetobacter sp. LoGeW23 vs. K03117	2.42e-07	Acinetobacter sp. LoGeW23	Species	K03117	KO	0.40853	Cutotype 1
Acinetobacter sp. LoGeW23 vs. K03201	3.57e-05	Acinetobacter sp. LoGeW23	Species	K03201	KO	0.378789	Cutotype 1
Acinetobacter sp. LoGeW23 vs. K03205	0.00464387	Acinetobacter sp. LoGeW23	Species	K03205	KO	0.385976	Cutotype 1
Acinetobacter sp. LoGeW23 vs. K03215	0.0115788	Acinetobacter sp. LoGeW23	Species	K03215	KO	0.552273	Cutotype 2
Acinetobacter sp. LoGeW23 vs. K03270	0.00165954	Acinetobacter sp. LoGeW23	Species	K03270	KO	0.48116	Cutotype 1
Acinetobacter sp. LoGeW23 vs. K03303	3.57e-05	Acinetobacter sp. LoGeW23	Species	K03303	KO	0.310841	Cutotype 1
Acinetobacter sp. LoGeW23 vs. K03305	0.0314314	Acinetobacter sp. LoGeW23	Species	K03305	KO	0.377425	Cutotype 1
Acinetobacter sp. LoGeW23 vs. K03321	0.00960543	Acinetobacter sp. LoGeW23	Species	K03321	KO	0.559837	Cutotype 2
Acinetobacter sp. LoGeW23 vs. K03321	0.0391063	Acinetobacter sp. LoGeW23	Species	K03321	KO	0.367053	Cutotype 1
Acinetobacter sp. LoGeW23 vs. K03408	4.6e-07	Acinetobacter sp. LoGeW23	Species	K03408	KO	0.348086	Cutotype 1
Acinetobacter sp. LoGeW23 vs. K03437	0.000897834	Acinetobacter sp. LoGeW23	Species	K03437	KO	0.310934	Cutotype 1
Acinetobacter sp. LoGeW23 vs. K03449	6.12e-10	Acinetobacter sp. LoGeW23	Species	K03449	KO	0.448522	Cutotype 1
Acinetobacter sp. LoGeW23 vs. K03570	0.000798799	Acinetobacter sp. LoGeW23	Species	K03570	KO	0.42467	Cutotype 1
Acinetobacter sp. LoGeW23 vs. K03572	0.0291454	Acinetobacter sp. LoGeW23	Species	K03572	KO	0.510839	Cutotype 2
Acinetobacter sp. LoGeW23 vs. K03590	1.75e-07	Acinetobacter sp. LoGeW23	Species	K03590	KO	0.445303	Cutotype 1
Acinetobacter sp. LoGeW23 vs. K03601	4.89e-05	Acinetobacter sp. LoGeW23	Species	K03601	KO	0.365416	Cutotype 1
Acinetobacter sp. LoGeW23 vs. K03611	1.75e-07	Acinetobacter sp. LoGeW23	Species	K03611	KO	0.417033	Cutotype 1
Acinetobacter sp. LoGeW23 vs. K03650	2.63e-05	Acinetobacter sp. LoGeW23	Species	K03650	KO	0.356267	Cutotype 1
Acinetobacter sp. NCu2D2 vs. K00019	0.00271002	Acinetobacter sp. NCu2D2	Species	K00019	KO	0.605351	Cutotype 2
Acinetobacter sp. NCu2D2 vs. K00020	2.01e-05	Acinetobacter sp. NCu2D2	Species	K00020	KO	0.354932	Cutotype 1
Acinetobacter sp. NCu2D2 vs. K00029	0.0370589	Acinetobacter sp. NCu2D2	Species	K00029	KO	0.498649	Cutotype 2
Acinetobacter sp. NCu2D2 vs. K00295	0.0168042	Acinetobacter sp. NCu2D2	Species	K00295	KO	0.536431	Cutotype 2
Acinetobacter sp. NCu2D2 vs. K00334	0.00329661	Acinetobacter sp. NCu2D2	Species	K00334	KO	0.460776	Cutotype 1
Acinetobacter sp. NCu2D2 vs. K00564	0.00116397	Acinetobacter sp. NCu2D2	Species	K00564	KO	0.631734	Cutotype 2
Acinetobacter sp. NCu2D2 vs. K00606	0.0201217	Acinetobacter sp. NCu2D2	Species	K00606	KO	0.528188	Cutotype 2
Acinetobacter sp. NCu2D2 vs. K00632	0.0429756	Acinetobacter sp. NCu2D2	Species	K00632	KO	0.490687	Cutotype 2
Acinetobacter sp. NCu2D2 vs. K00782	0.0091218	Acinetobacter sp. NCu2D2	Species	K00782	KO	0.359051	Cutotype 1
Acinetobacter sp. NCu2D2 vs. K00783	0.00941664	Acinetobacter sp. NCu2D2	Species	K00783	KO	0.560627	Cutotype 2
Acinetobacter sp. NCu2D2 vs. K00794	0.0130648	Acinetobacter sp. NCu2D2	Species	K00794	KO	0.413887	Cutotype 1
Acinetobacter sp. NCu2D2 vs. K00800	0.0129336	Acinetobacter sp. NCu2D2	Species	K00800	KO	0.547806	Cutotype 2
Acinetobacter sp. NCu2D2 vs. K00863	0.0386341	Acinetobacter sp. NCu2D2	Species	K00863	KO	0.496519	Cutotype 2
Acinetobacter sp. NCu2D2 vs. K01433	0.0375362	Acinetobacter sp. NCu2D2	Species	K01433	KO	0.497986	Cutotype 2
Acinetobacter sp. NCu2D2 vs. K01601	0.00155699	Acinetobacter sp. NCu2D2	Species	K01601	KO	0.623086	Cutotype 2
Acinetobacter sp. NCu2D2 vs. K01627	0.000260954	Acinetobacter sp. NCu2D2	Species	K01627	KO	0.670487	Cutotype 2
Acinetobacter sp. NCu2D2 vs. K01807	0.00414292	Acinetobacter sp. NCu2D2	Species	K01807	KO	0.590784	Cutotype 2
Acinetobacter sp. NCu2D2 vs. K01918	0.00220968	Acinetobacter sp. NCu2D2	Species	K01918	KO	0.452117	Cutotype 1
Acinetobacter sp. NCu2D2 vs. K01950	0.0279222	Acinetobacter sp. NCu2D2	Species	K01950	KO	0.513054	Cutotype 2
Acinetobacter sp. NCu2D2 vs. K02044	0.0154853	Acinetobacter sp. NCu2D2	Species	K02044	KO	0.540083	Cutotype 2
Acinetobacter sp. NCu2D2 vs. K02275	2.01e-05	Acinetobacter sp. NCu2D2	Species	K02275	KO	0.431284	Cutotype 1
Acinetobacter sp. NCu2D2 vs. K02372	2.01e-05	Acinetobacter sp. NCu2D2	Species	K02372	KO	0.381953	Cutotype 1
Acinetobacter sp. NCu2D2 vs. K02556	0.0312246	Acinetobacter sp. NCu2D2	Species	K02556	KO	0.507272	Cutotype 2
Acinetobacter sp. NCu2D2 vs. K02654	0.0369822	Acinetobacter sp. NCu2D2	Species	K02654	KO	0.498751	Cutotype 2
Acinetobacter sp. NCu2D2 vs. K02803	0.000277748	Acinetobacter sp. NCu2D2	Species	K02803	KO	0.438082	Cutotype 1
Acinetobacter sp. NCu2D2 vs. K02902	0.0482647	Acinetobacter sp. NCu2D2	Species	K02902	KO	0.356646	Cutotype 1
Acinetobacter sp. NCu2D2 vs. K02937	0.04033	Acinetobacter sp. NCu2D2	Species	K02937	KO	0.494308	Cutotype 2
Acinetobacter sp. NCu2D2 vs. K02946	0.00537446	Acinetobacter sp. NCu2D2	Species	K02946	KO	0.445214	Cutotype 1
Acinetobacter sp. NCu2D2 vs. K03101	0.025946	Acinetobacter sp. NCu2D2	Species	K03101	KO	0.385903	Cutotype 1
Acinetobacter sp. NCu2D2 vs. K03124	0.0363588	Acinetobacter sp. NCu2D2	Species	K03124	KO	0.49964	Cutotype 2
Acinetobacter sp. NCu2D2 vs. K03179	0.00240112	Acinetobacter sp. NCu2D2	Species	K03179	KO	0.609162	Cutotype 2
Acinetobacter sp. NCu2D2 vs. K03215	0.00185386	Acinetobacter sp. NCu2D2	Species	K03215	KO	0.617492	Cutotype 2
Acinetobacter sp. NCu2D2 vs. K03321	0.00493954	Acinetobacter sp. NCu2D2	Species	K03321	KO	0.584693	Cutotype 2
Acinetobacter sp. NCu2D2 vs. K03525	2.01e-05	Acinetobacter sp. NCu2D2	Species	K03525	KO	0.583138	Cutotype 1
Acinetobacter sp. NCu2D2 vs. K03525	0.000636141	Acinetobacter sp. NCu2D2	Species	K03525	KO	0.647974	Cutotype 2
Acinetobacter sp. NCu2D2 vs. K03530	0.00206868	Acinetobacter sp. NCu2D2	Species	K03530	KO	0.426983	Cutotype 1
Acinetobacter sp. NCu2D2 vs. K03543	0.00202301	Acinetobacter sp. NCu2D2	Species	K03543	KO	0.614763	Cutotype 2
Acinetobacter sp. NCu2D2 vs. K03572	0.00230005	Acinetobacter sp. NCu2D2	Species	K03572	KO	0.610643	Cutotype 2
Acinetobacter sp. NCu2D2 vs. K03586	0.00219668	Acinetobacter sp. NCu2D2	Species	K03586	KO	0.472968	Cutotype 1
Acinetobacter sp. SWBY1 vs. K00019	0.00863327	Acinetobacter sp. SWBY1	Species	K00019	KO	0.563948	Cutotype 2
Acinetobacter sp. SWBY1 vs. K00019	0.0416647	Acinetobacter sp. SWBY1	Species	K00019	KO	0.363917	Cutotype 1
Acinetobacter sp. SWBY1 vs. K00334	0.0439181	Acinetobacter sp. SWBY1	Species	K00334	KO	0.361356	Cutotype 1
Acinetobacter sp. SWBY1 vs. K00564	0.00347337	Acinetobacter sp. SWBY1	Species	K00564	KO	0.597058	Cutotype 2
Acinetobacter sp. SWBY1 vs. K00606	0.047747	Acinetobacter sp. SWBY1	Species	K00606	KO	0.484833	Cutotype 2
Acinetobacter sp. SWBY1 vs. K00767	0.0402991	Acinetobacter sp. SWBY1	Species	K00767	KO	0.365583	Cutotype 1
Acinetobacter sp. SWBY1 vs. K00782	2.58e-06	Acinetobacter sp. SWBY1	Species	K00782	KO	0.42576	Cutotype 1
Acinetobacter sp. SWBY1 vs. K00783	0.00937413	Acinetobacter sp. SWBY1	Species	K00783	KO	0.560795	Cutotype 2
Acinetobacter sp. SWBY1 vs. K00794	0.0431864	Acinetobacter sp. SWBY1	Species	K00794	KO	0.362146	Cutotype 1
Acinetobacter sp. SWBY1 vs. K00800	0.026726	Acinetobacter sp. SWBY1	Species	K00800	KO	0.515151	Cutotype 2
Acinetobacter sp. SWBY1 vs. K01601	0.0331273	Acinetobacter sp. SWBY1	Species	K01601	KO	0.504349	Cutotype 2
Acinetobacter sp. SWBY1 vs. K01627	0.000684461	Acinetobacter sp. SWBY1	Species	K01627	KO	0.646025	Cutotype 2
Acinetobacter sp. SWBY1 vs. K01752	0.044712	Acinetobacter sp. SWBY1	Species	K01752	KO	0.360461	Cutotype 1
Acinetobacter sp. SWBY1 vs. K01807	0.0198573	Acinetobacter sp. SWBY1	Species	K01807	KO	0.528898	Cutotype 2
Acinetobacter sp. SWBY1 vs. K01918	2.85e-05	Acinetobacter sp. SWBY1	Species	K01918	KO	0.562877	Cutotype 1
Acinetobacter sp. SWBY1 vs. K01950	0.0477737	Acinetobacter sp. SWBY1	Species	K01950	KO	0.484805	Cutotype 2
Acinetobacter sp. SWBY1 vs. K02043	2.85e-05	Acinetobacter sp. SWBY1	Species	K02043	KO	0.383263	Cutotype 1
Acinetobacter sp. SWBY1 vs. K02200	0.00372679	Acinetobacter sp. SWBY1	Species	K02200	KO	0.365779	Cutotype 1
Acinetobacter sp. SWBY1 vs. K02237	0.0141439	Acinetobacter sp. SWBY1	Species	K02237	KO	0.410832	Cutotype 1
Acinetobacter sp. SWBY1 vs. K02275	0.00185895	Acinetobacter sp. SWBY1	Species	K02275	KO	0.412248	Cutotype 1
Acinetobacter sp. SWBY1 vs. K02372	2.63e-06	Acinetobacter sp. SWBY1	Species	K02372	KO	0.360282	Cutotype 1
Acinetobacter sp. SWBY1 vs. K02803	2.58e-06	Acinetobacter sp. SWBY1	Species	K02803	KO	0.522938	Cutotype 1
Acinetobacter sp. SWBY1 vs. K02937	0.0486455	Acinetobacter sp. SWBY1	Species	K02937	KO	0.483787	Cutotype 2
Acinetobacter sp. SWBY1 vs. K03101	0.000652158	Acinetobacter sp. SWBY1	Species	K03101	KO	0.506369	Cutotype 1
Acinetobacter sp. SWBY1 vs. K03124	0.0453283	Acinetobacter sp. SWBY1	Species	K03124	KO	0.487764	Cutotype 2
Acinetobacter sp. SWBY1 vs. K03179	0.00317	Acinetobacter sp. SWBY1	Species	K03179	KO	0.600022	Cutotype 2
Acinetobacter sp. SWBY1 vs. K03525	2.63e-06	Acinetobacter sp. SWBY1	Species	K03525	KO	0.563668	Cutotype 1
Acinetobacter sp. SWBY1 vs. K03525	0.0132035	Acinetobacter sp. SWBY1	Species	K03525	KO	0.54691	Cutotype 2
Acinetobacter sp. SWBY1 vs. K03543	0.0101136	Acinetobacter sp. SWBY1	Species	K03543	KO	0.557819	Cutotype 2
Acinetobacter sp. SWBY1 vs. K03570	0.0105643	Acinetobacter sp. SWBY1	Species	K03570	KO	0.556086	Cutotype 2
Acinetobacter sp. SWBY1 vs. K03572	0.0021685	Acinetobacter sp. SWBY1	Species	K03572	KO	0.612494	Cutotype 2
Acinetobacter sp. SWBY1 vs. K03586	0.00465582	Acinetobacter sp. SWBY1	Species	K03586	KO	0.388669	Cutotype 1
Acinetobacter sp. SWBY1 vs. X-23240	0.00794065	Acinetobacter sp. SWBY1	Species	X-23240	Metabolite	0.495399	Cutotype 1
Acinetobacter sp. TTH04 vs. K00019	0.00023398	Acinetobacter sp. TTH04	Species	K00019	KO	0.381312	Cutotype 1
Acinetobacter sp. TTH04 vs. K00019	0.00433246	Acinetobacter sp. TTH04	Species	K00019	KO	0.589149	Cutotype 2
Acinetobacter sp. TTH04 vs. K00295	0.0038776	Acinetobacter sp. TTH04	Species	K00295	KO	0.593144	Cutotype 2
Acinetobacter sp. TTH04 vs. K00564	0.00128936	Acinetobacter sp. TTH04	Species	K00564	KO	0.628579	Cutotype 2
Acinetobacter sp. TTH04 vs. K00606	0.0141951	Acinetobacter sp. TTH04	Species	K00606	KO	0.543827	Cutotype 2
Acinetobacter sp. TTH04 vs. K00783	0.00644546	Acinetobacter sp. TTH04	Species	K00783	KO	0.575246	Cutotype 2
Acinetobacter sp. TTH04 vs. K00800	0.00729704	Acinetobacter sp. TTH04	Species	K00800	KO	0.570438	Cutotype 2
Acinetobacter sp. TTH04 vs. K00863	0.0259888	Acinetobacter sp. TTH04	Species	K00863	KO	0.516421	Cutotype 2
Acinetobacter sp. TTH04 vs. K00937	0.0262531	Acinetobacter sp. TTH04	Species	K00937	KO	0.51595	Cutotype 2
Acinetobacter sp. TTH04 vs. K01433	0.0138463	Acinetobacter sp. TTH04	Species	K01433	KO	0.544876	Cutotype 2
Acinetobacter sp. TTH04 vs. K01601	0.00981465	Acinetobacter sp. TTH04	Species	K01601	KO	0.559026	Cutotype 2
Acinetobacter sp. TTH04 vs. K01627	3.99e-07	Acinetobacter sp. TTH04	Species	K01627	KO	0.7862	Cutotype 2
Acinetobacter sp. TTH04 vs. K01807	0.00304612	Acinetobacter sp. TTH04	Species	K01807	KO	0.601455	Cutotype 2
Acinetobacter sp. TTH04 vs. K01950	0.0172613	Acinetobacter sp. TTH04	Species	K01950	KO	0.535275	Cutotype 2
Acinetobacter sp. TTH04 vs. K02045	0.039497	Acinetobacter sp. TTH04	Species	K02045	KO	0.495454	Cutotype 2
Acinetobacter sp. TTH04 vs. K02145	0.0389154	Acinetobacter sp. TTH04	Species	K02145	KO	0.496178	Cutotype 2
Acinetobacter sp. TTH04 vs. K02556	0.0451122	Acinetobacter sp. TTH04	Species	K02556	KO	0.488039	Cutotype 2
Acinetobacter sp. TTH04 vs. K02803	0.000277748	Acinetobacter sp. TTH04	Species	K02803	KO	0.32342	Cutotype 1
Acinetobacter sp. TTH04 vs. K02902	0.0116138	Acinetobacter sp. TTH04	Species	K02902	KO	0.418248	Cutotype 1
Acinetobacter sp. TTH04 vs. K02937	0.0372229	Acinetobacter sp. TTH04	Species	K02937	KO	0.498449	Cutotype 2
Acinetobacter sp. TTH04 vs. K03124	0.0335712	Acinetobacter sp. TTH04	Species	K03124	KO	0.503713	Cutotype 2
Acinetobacter sp. TTH04 vs. K03179	0.000765119	Acinetobacter sp. TTH04	Species	K03179	KO	0.643148	Cutotype 2
Acinetobacter sp. TTH04 vs. K03215	0.0078201	Acinetobacter sp. TTH04	Species	K03215	KO	0.56793	Cutotype 2
Acinetobacter sp. TTH04 vs. K03270	0.0285689	Acinetobacter sp. TTH04	Species	K03270	KO	0.381661	Cutotype 1
Acinetobacter sp. TTH04 vs. K03321	0.00325205	Acinetobacter sp. TTH04	Species	K03321	KO	0.599245	Cutotype 2
Acinetobacter sp. TTH04 vs. K03525	0.00378572	Acinetobacter sp. TTH04	Species	K03525	KO	0.594068	Cutotype 2
Acinetobacter sp. TTH04 vs. K03525	0.0141587	Acinetobacter sp. TTH04	Species	K03525	KO	0.410787	Cutotype 1
Acinetobacter sp. TTH04 vs. K03543	0.00151142	Acinetobacter sp. TTH04	Species	K03543	KO	0.623983	Cutotype 2
Acinetobacter sp. TTH04 vs. K03570	0.00418768	Acinetobacter sp. TTH04	Species	K03570	KO	0.590336	Cutotype 2
Acinetobacter sp. TTH04 vs. K03572	0.00144213	Acinetobacter sp. TTH04	Species	K03572	KO	0.625469	Cutotype 2
Acinetobacter sp. TTH04 vs. K03586	0.00219668	Acinetobacter sp. TTH04	Species	K03586	KO	0.371347	Cutotype 1
[truncated: 50,728 more rows]

## Sheet: Focus Metabolites
Correlation	q value	Node 1	Feature Type 1	Node 2	Feature Type 2	Correlation	Cutotype
K03594 vs. N-acetylarginine	9.09e-05	K03594	KO	N-acetylarginine	Metabolite	-0.740014	Cutotype 2
Immundisolibacter cernigliae vs. 5-oxoproline	0.00294978	Immundisolibacter cernigliae	Species	5-oxoproline	Metabolite	-0.656739	Cutotype 2
Streptomyces formicae vs. N-acetylserine	0.0155799	Streptomyces formicae	Species	N-acetylserine	Metabolite	-0.611159	Cutotype 2
Phreatobacter cathodiphilus vs. N-acetyltyrosine	0.0196435	Phreatobacter cathodiphilus	Species	N-acetyltyrosine	Metabolite	-0.603377	Cutotype 2
K02355 vs. N-acetylneuraminate	0.00623593	K02355	KO	N-acetylneuraminate	Metabolite	-0.598867	Cutotype 2
K01737 vs. N-acetylarginine	9.09e-05	K01737	KO	N-acetylarginine	Metabolite	-0.593203	Cutotype 2
Streptomyces formicae vs. 5-oxoproline	0.0279841	Streptomyces formicae	Species	5-oxoproline	Metabolite	-0.591905	Cutotype 2
Immundisolibacter cernigliae vs. N-acetylserine	0.0279841	Immundisolibacter cernigliae	Species	N-acetylserine	Metabolite	-0.591736	Cutotype 2
Streptomyces formicae vs. N-acetyltyrosine	0.0296706	Streptomyces formicae	Species	N-acetyltyrosine	Metabolite	-0.58913	Cutotype 2
Hoeflea sp. IMCC20628 vs. N-acetyltyrosine	0.0301692	Hoeflea sp. IMCC20628	Species	N-acetyltyrosine	Metabolite	-0.588436	Cutotype 2
Streptomyces formicae vs. gamma-glutamylserine	0.031053	Streptomyces formicae	Species	gamma-glutamylserine	Metabolite	-0.587453	Cutotype 2
Bradyrhizobium japonicum vs. N-delta-acetylornithine	0.000200095	Bradyrhizobium japonicum	Species	N-delta-acetylornithine	Metabolite	-0.580886	Cutotype 1
Azospirillum thiophilum vs. N-acetyltyrosine	0.0456133	Azospirillum thiophilum	Species	N-acetyltyrosine	Metabolite	-0.571577	Cutotype 2
Hoeflea sp. IMCC20628 vs. N-acetylalanine	0.046496	Hoeflea sp. IMCC20628	Species	N-acetylalanine	Metabolite	-0.570743	Cutotype 2
Azospirillum brasilense vs. N-acetyltyrosine	0.0456133	Azospirillum brasilense	Species	N-acetyltyrosine	Metabolite	-0.570074	Cutotype 2
Ensifer sojae vs. N-acetyltyrosine	0.0481085	Ensifer sojae	Species	N-acetyltyrosine	Metabolite	-0.569108	Cutotype 2
Actinoalloteichus sp. AHMU CJ021 vs. N-delta-acetylornithine	0.00154407	Actinoalloteichus sp. AHMU CJ021	Species	N-delta-acetylornithine	Metabolite	-0.538152	Cutotype 1
Methylobacterium radiotolerans vs. N-delta-acetylornithine	0.000410594	Methylobacterium radiotolerans	Species	N-delta-acetylornithine	Metabolite	-0.528027	Cutotype 1
Methylobacterium sp. C1 vs. N-delta-acetylornithine	0.000410594	Methylobacterium sp. C1	Species	N-delta-acetylornithine	Metabolite	-0.514802	Cutotype 1
Comamonadaceae bacterium B1 vs. N-delta-acetylornithine	0.000410594	Comamonadaceae bacterium B1	Species	N-delta-acetylornithine	Metabolite	-0.49755	Cutotype 1
Nitrospirillum amazonense vs. myristoylcarnitine (C14)	0.0076239	Nitrospirillum amazonense	Species	myristoylcarnitine (C14)	Metabolite	-0.496644	Cutotype 1
Bradyrhizobium diazoefficiens vs. N-delta-acetylornithine	0.00874071	Bradyrhizobium diazoefficiens	Species	N-delta-acetylornithine	Metabolite	-0.492607	Cutotype 1
Sphingomonas sp. NIC1 vs. N-delta-acetylornithine	0.00912454	Sphingomonas sp. NIC1	Species	N-delta-acetylornithine	Metabolite	-0.491546	Cutotype 1
K01945 vs. gamma-glutamyl-epsilon-lysine	0.00148904	K01945	KO	gamma-glutamyl-epsilon-lysine	Metabolite	-0.486248	Cutotype 1
Streptomyces lydicus vs. N-acetylmethionine	0.0043486	Streptomyces lydicus	Species	N-acetylmethionine	Metabolite	-0.482026	Cutotype 1
Sphingomonas taxi vs. N-delta-acetylornithine	0.00912454	Sphingomonas taxi	Species	N-delta-acetylornithine	Metabolite	-0.473652	Cutotype 1
Psychrobacter sp. PRwf1 vs. palmitoleoylcarnitine (C16:1)*	0.018079	Psychrobacter sp. PRwf1	Species	palmitoleoylcarnitine (C16:1)*	Metabolite	-0.471753	Cutotype 1
Methylobacterium sp. 17SD217 vs. N-delta-acetylornithine	0.0207468	Methylobacterium sp. 17SD217	Species	N-delta-acetylornithine	Metabolite	-0.467554	Cutotype 1
Sphingomonas sp. FARSPH vs. N-delta-acetylornithine	0.00912454	Sphingomonas sp. FARSPH	Species	N-delta-acetylornithine	Metabolite	-0.465859	Cutotype 1
Amycolatopsis orientalis vs. N-delta-acetylornithine	0.0222015	Amycolatopsis orientalis	Species	N-delta-acetylornithine	Metabolite	-0.465136	Cutotype 1
K00604 vs. oleamide	0.0102944	K00604	KO	oleamide	Metabolite	-0.462631	Cutotype 1
Cryobacterium arcticum vs. N-acetylmethionine	0.0244377	Cryobacterium arcticum	Species	N-acetylmethionine	Metabolite	-0.462092	Cutotype 1
Amycolatopsis mediterranei vs. N-delta-acetylornithine	0.0253259	Amycolatopsis mediterranei	Species	N-delta-acetylornithine	Metabolite	-0.460907	Cutotype 1
Bordetella trematum vs. N-delta-acetylornithine	0.0257162	Bordetella trematum	Species	N-delta-acetylornithine	Metabolite	-0.460429	Cutotype 1
Actinomyces sp. oral taxon 897 vs. N-delta-acetylornithine	0.00949064	Actinomyces sp. oral taxon 897	Species	N-delta-acetylornithine	Metabolite	-0.459747	Cutotype 1
Rhodoferax antarcticus vs. N-acetylalanine	0.02672	Rhodoferax antarcticus	Species	N-acetylalanine	Metabolite	-0.459099	Cutotype 1
Actinoalloteichus sp. AHMU CJ021 vs. N-acetylglutamine	0.0271058	Actinoalloteichus sp. AHMU CJ021	Species	N-acetylglutamine	Metabolite	-0.458511	Cutotype 1
Pseudomonas guangdongensis vs. N-delta-acetylornithine	0.0146576	Pseudomonas guangdongensis	Species	N-delta-acetylornithine	Metabolite	-0.457853	Cutotype 1
Sphingomonas melonis vs. N-delta-acetylornithine	0.00912454	Sphingomonas melonis	Species	N-delta-acetylornithine	Metabolite	-0.457742	Cutotype 1
Xanthobacter autotrophicus vs. N-delta-acetylornithine	0.0299837	Xanthobacter autotrophicus	Species	N-delta-acetylornithine	Metabolite	-0.455284	Cutotype 1
Psychrobacter sp. AntiMn1 vs. palmitoleoylcarnitine (C16:1)*	0.018079	Psychrobacter sp. AntiMn1	Species	palmitoleoylcarnitine (C16:1)*	Metabolite	-0.454063	Cutotype 1
Beutenbergia cavernae vs. N-delta-acetylornithine	0.0350903	Beutenbergia cavernae	Species	N-delta-acetylornithine	Metabolite	-0.450361	Cutotype 1
Tsukamurella tyrosinosolvens vs. octanoylcarnitine (C8)	0.0380232	Tsukamurella tyrosinosolvens	Species	octanoylcarnitine (C8)	Metabolite	-0.44782	Cutotype 1
Rhodoferax antarcticus vs. N-acetylmethionine	0.0384721	Rhodoferax antarcticus	Species	N-acetylmethionine	Metabolite	-0.447377	Cutotype 1
Sphingomonas wittichii vs. octanoylcarnitine (C8)	0.0386411	Sphingomonas wittichii	Species	octanoylcarnitine (C8)	Metabolite	-0.447069	Cutotype 1
Elizabethkingia miricola vs. octanoylcarnitine (C8)	0.0391718	Elizabethkingia miricola	Species	octanoylcarnitine (C8)	Metabolite	-0.446425	Cutotype 1
Sphingomonas sp. LK11 vs. N-delta-acetylornithine	0.00912454	Sphingomonas sp. LK11	Species	N-delta-acetylornithine	Metabolite	-0.446164	Cutotype 1
Beutenbergia cavernae vs. phenyllactate (PLA)	0.0417868	Beutenbergia cavernae	Species	phenyllactate (PLA)	Metabolite	-0.444299	Cutotype 1
Mycobacterium sp. YCRL4 vs. N-delta-acetylornithine	0.0425737	Mycobacterium sp. YCRL4	Species	N-delta-acetylornithine	Metabolite	-0.443659	Cutotype 1
Rhodospirillaceae bacterium SCSIO 08040 vs. myristoylcarnitine (C14)	0.0430216	Rhodospirillaceae bacterium SCSIO 08040	Species	myristoylcarnitine (C14)	Metabolite	-0.443355	Cutotype 1
Variovorax paradoxus vs. N-delta-acetylornithine	0.0447565	Variovorax paradoxus	Species	N-delta-acetylornithine	Metabolite	-0.44144	Cutotype 1
Aeromicrobium choanae vs. N-delta-acetylornithine	0.046153	Aeromicrobium choanae	Species	N-delta-acetylornithine	Metabolite	-0.440218	Cutotype 1
K01945 vs. oleamide	0.0280757	K01945	KO	oleamide	Metabolite	-0.429918	Cutotype 1
K01945 vs. maleate	0.0318624	K01945	KO	maleate	Metabolite	-0.425468	Cutotype 1
K02899 vs. oleamide	0.0245719	K02899	KO	oleamide	Metabolite	-0.423186	Cutotype 1
K01945 vs. N-acetylserine	0.0378113	K01945	KO	N-acetylserine	Metabolite	-0.419448	Cutotype 1
K00285 vs. kynurenate	0.0465578	K00285	KO	kynurenate	Metabolite	-0.411876	Cutotype 1
Sphingobium cloacae vs. N-delta-acetylornithine	0.00912454	Sphingobium cloacae	Species	N-delta-acetylornithine	Metabolite	-0.341015	Cutotype 1
K00262 vs. 2-oxoarginine*	0.00242348	K00262	KO	2-oxoarginine*	Metabolite	0.372868	Cutotype 1
K03247 vs. 2-oxoarginine*	0.0101543	K03247	KO	2-oxoarginine*	Metabolite	0.400207	Cutotype 1
K01243 vs. kynurenate	0.0461439	K01243	KO	kynurenate	Metabolite	0.412251	Cutotype 1
K03561 vs. 2-oxoarginine*	0.0457043	K03561	KO	2-oxoarginine*	Metabolite	0.412688	Cutotype 1
K03596 vs. N-delta-acetylornithine	0.0421691	K03596	KO	N-delta-acetylornithine	Metabolite	0.415568	Cutotype 1
K01991 vs. 2-oxoarginine*	0.0418666	K01991	KO	2-oxoarginine*	Metabolite	0.415797	Cutotype 1
K00412 vs. 2-oxoarginine*	0.0342413	K00412	KO	2-oxoarginine*	Metabolite	0.415821	Cutotype 1
K01866 vs. N-delta-acetylornithine	0.0400347	K01866	KO	N-delta-acetylornithine	Metabolite	0.417514	Cutotype 1
K00548 vs. kynurenate	0.0101157	K00548	KO	kynurenate	Metabolite	0.418311	Cutotype 1
K03039 vs. 2-oxoarginine*	0.0101543	K03039	KO	2-oxoarginine*	Metabolite	0.418599	Cutotype 1
K00252 vs. 2-oxoarginine*	0.000830584	K00252	KO	2-oxoarginine*	Metabolite	0.419642	Cutotype 1
K01965 vs. 2-oxoarginine*	0.0342413	K01965	KO	2-oxoarginine*	Metabolite	0.422739	Cutotype 1
K03071 vs. octanoylcarnitine (C8)	0.0339028	K03071	KO	octanoylcarnitine (C8)	Metabolite	0.423128	Cutotype 1
K00418 vs. 2-oxoarginine*	0.0334629	K00418	KO	2-oxoarginine*	Metabolite	0.423612	Cutotype 1
K02734 vs. 2-oxoarginine*	0.033174	K02734	KO	2-oxoarginine*	Metabolite	0.423954	Cutotype 1
K01455 vs. 2-oxoarginine*	0.00242348	K01455	KO	2-oxoarginine*	Metabolite	0.428995	Cutotype 1
K03569 vs. 2-oxoarginine*	0.00101245	K03569	KO	2-oxoarginine*	Metabolite	0.429042	Cutotype 1
K03062 vs. 2-oxoarginine*	0.0286727	K03062	KO	2-oxoarginine*	Metabolite	0.429267	Cutotype 1
K03201 vs. kynurenate	0.0281765	K03201	KO	kynurenate	Metabolite	0.429763	Cutotype 1
K01089 vs. kynurenate	0.0280038	K01089	KO	kynurenate	Metabolite	0.430047	Cutotype 1
K02793 vs. 2-oxoarginine*	0.0274378	K02793	KO	2-oxoarginine*	Metabolite	0.430732	Cutotype 1
K02676 vs. octanoylcarnitine (C8)	0.00548032	K02676	KO	octanoylcarnitine (C8)	Metabolite	0.431479	Cutotype 1
K00548 vs. 2-oxoarginine*	0.000150594	K00548	KO	2-oxoarginine*	Metabolite	0.431757	Cutotype 1
Geobacillus stearothermophilus vs. kynurenate	0.004991	Geobacillus stearothermophilus	Species	kynurenate	Metabolite	0.431943	Cutotype 1
K01971 vs. kynurenate	0.0131009	K01971	KO	kynurenate	Metabolite	0.432063	Cutotype 1
K01243 vs. 2-oxoarginine*	0.0256823	K01243	KO	2-oxoarginine*	Metabolite	0.433243	Cutotype 1
K00763 vs. N-acetylaspartate (NAA)	0.0249783	K00763	KO	N-acetylaspartate (NAA)	Metabolite	0.434212	Cutotype 1
K03469 vs. 2-oxoarginine*	0.0248419	K03469	KO	2-oxoarginine*	Metabolite	0.43438	Cutotype 1
K03083 vs. 2-oxoarginine*	0.0101543	K03083	KO	2-oxoarginine*	Metabolite	0.434968	Cutotype 1
K00963 vs. 2-oxoarginine*	0.0241133	K00963	KO	2-oxoarginine*	Metabolite	0.435362	Cutotype 1
K01153 vs. 2-oxoarginine*	0.00242348	K01153	KO	2-oxoarginine*	Metabolite	0.437312	Cutotype 1
K00681 vs. 2-oxoarginine*	0.022694	K00681	KO	2-oxoarginine*	Metabolite	0.437443	Cutotype 1
Pantoea ananatis vs. kynurenate	0.0159356	Pantoea ananatis	Species	kynurenate	Metabolite	0.437964	Cutotype 1
K02260 vs. kynurenate	0.00391911	K02260	KO	kynurenate	Metabolite	0.438477	Cutotype 1
K01895 vs. 2-oxoarginine*	0.0221396	K01895	KO	2-oxoarginine*	Metabolite	0.438598	Cutotype 1
K03408 vs. 2-oxoarginine*	0.000150594	K03408	KO	2-oxoarginine*	Metabolite	0.438713	Cutotype 1
Staphylococcus hominis vs. citraconate/glutaconate	0.0461574	Staphylococcus hominis	Species	citraconate/glutaconate	Metabolite	0.440189	Cutotype 1
K00574 vs. kynurenate	0.0101157	K00574	KO	kynurenate	Metabolite	0.440616	Cutotype 1
K01455 vs. kynurenate	0.0191908	K01455	KO	kynurenate	Metabolite	0.440725	Cutotype 1
K00639 vs. kynurenate	0.0205815	K00639	KO	kynurenate	Metabolite	0.441233	Cutotype 1
K03427 vs. kynurenate	0.0191908	K03427	KO	kynurenate	Metabolite	0.443455	Cutotype 1
Azotobacter vinelandii vs. citraconate/glutaconate	0.0416417	Azotobacter vinelandii	Species	citraconate/glutaconate	Metabolite	0.44441	Cutotype 1
K01089 vs. 2-oxoarginine*	0.0177743	K01089	KO	2-oxoarginine*	Metabolite	0.446181	Cutotype 1
K01934 vs. 2-oxoarginine*	0.017584	K01934	KO	2-oxoarginine*	Metabolite	0.44657	Cutotype 1
Geobacillus lituanicus vs. kynurenate	0.004991	Geobacillus lituanicus	Species	kynurenate	Metabolite	0.446989	Cutotype 1
Geobacillus kaustophilus vs. kynurenate	0.004991	Geobacillus kaustophilus	Species	kynurenate	Metabolite	0.44705	Cutotype 1
Citrobacter werkmanii vs. kynurenate	0.0384721	Citrobacter werkmanii	Species	kynurenate	Metabolite	0.447378	Cutotype 1
Alcaligenes faecalis vs. maleate	0.0359348	Alcaligenes faecalis	Species	maleate	Metabolite	0.449583	Cutotype 1
K00575 vs. 2-oxoarginine*	0.00647266	K00575	KO	2-oxoarginine*	Metabolite	0.450375	Cutotype 1
Corynebacterium timonense vs. kynurenate	0.00375009	Corynebacterium timonense	Species	kynurenate	Metabolite	0.450948	Cutotype 1
K00937 vs. 2-oxoarginine*	0.0152235	K00937	KO	2-oxoarginine*	Metabolite	0.451221	Cutotype 1
K03571 vs. 2-oxoarginine*	0.00827037	K03571	KO	2-oxoarginine*	Metabolite	0.453491	Cutotype 1
Geobacillus kaustophilus vs. 2-oxoarginine*	0.0316461	Geobacillus kaustophilus	Species	2-oxoarginine*	Metabolite	0.453576	Cutotype 1
K03294 vs. kynurenate	0.0131009	K03294	KO	kynurenate	Metabolite	0.455743	Cutotype 1
Thermus thermophilus vs. kynurenate	0.00794065	Thermus thermophilus	Species	kynurenate	Metabolite	0.456773	Cutotype 1
Cutibacterium acnes vs. N-delta-acetylornithine	0.0281987	Cutibacterium acnes	Species	N-delta-acetylornithine	Metabolite	0.457258	Cutotype 1
K03570 vs. 2-oxoarginine*	0.00101245	K03570	KO	2-oxoarginine*	Metabolite	0.45742	Cutotype 1
K02039 vs. N-acetylglutamine	0.0119388	K02039	KO	N-acetylglutamine	Metabolite	0.458333	Cutotype 1
Listeria welshimeri vs. 2-oxoarginine*	0.0271058	Listeria welshimeri	Species	2-oxoarginine*	Metabolite	0.458537	Cutotype 1
K00223 vs. N-acetylglutamate	0.011646	K00223	KO	N-acetylglutamate	Metabolite	0.459043	Cutotype 1
Cutibacterium acnes vs. oleoylcarnitine (C18:1)	0.0246443	Cutibacterium acnes	Species	oleoylcarnitine (C18:1)	Metabolite	0.461718	Cutotype 1
K02985 vs. 2-oxoarginine*	0.0101543	K02985	KO	2-oxoarginine*	Metabolite	0.46307	Cutotype 1
K03408 vs. kynurenate	0.0101157	K03408	KO	kynurenate	Metabolite	0.463177	Cutotype 1
K01515 vs. 2-oxoarginine*	0.0101063	K01515	KO	2-oxoarginine*	Metabolite	0.463252	Cutotype 1
K02200 vs. 2-oxoarginine*	0.00827037	K02200	KO	2-oxoarginine*	Metabolite	0.463534	Cutotype 1
K01354 vs. 2-oxoarginine*	0.000840146	K01354	KO	2-oxoarginine*	Metabolite	0.463891	Cutotype 1
K01006 vs. kynurenate	0.00970544	K01006	KO	kynurenate	Metabolite	0.464542	Cutotype 1
Listeria innocua vs. 2-oxoarginine*	0.0216153	Listeria innocua	Species	2-oxoarginine*	Metabolite	0.465853	Cutotype 1
K00140 vs. 2-oxoarginine*	0.000413221	K00140	KO	2-oxoarginine*	Metabolite	0.466111	Cutotype 1
Halomonas hydrothermalis vs. N-acetylphenylalanine	0.0211777	Halomonas hydrothermalis	Species	N-acetylphenylalanine	Metabolite	0.466845	Cutotype 1
K00639 vs. N-acetylglutamine	0.008631	K00639	KO	N-acetylglutamine	Metabolite	0.467762	Cutotype 1
K03426 vs. 2-oxoarginine*	0.00827037	K03426	KO	2-oxoarginine*	Metabolite	0.468953	Cutotype 1
K00798 vs. kynurenate	0.00190249	K00798	KO	kynurenate	Metabolite	0.46958	Cutotype 1
Corynebacterium sp. 2183 vs. gamma-glutamylmethionine	0.0186228	Corynebacterium sp. 2183	Species	gamma-glutamylmethionine	Metabolite	0.470729	Cutotype 1
K00798 vs. 2-oxoarginine*	0.000413221	K00798	KO	2-oxoarginine*	Metabolite	0.470771	Cutotype 1
K02039 vs. 2-oxoarginine*	0.00714349	K02039	KO	2-oxoarginine*	Metabolite	0.472947	Cutotype 1
Azotobacter vinelandii vs. kynurenate	0.0043486	Azotobacter vinelandii	Species	kynurenate	Metabolite	0.473068	Cutotype 1
K00029 vs. 2-oxoarginine*	0.00647266	K00029	KO	2-oxoarginine*	Metabolite	0.475678	Cutotype 1
K03449 vs. kynurenate	0.00632731	K03449	KO	kynurenate	Metabolite	0.476391	Cutotype 1
K03500 vs. 2-oxoarginine*	0.00591879	K03500	KO	2-oxoarginine*	Metabolite	0.478328	Cutotype 1
K02458 vs. octanoylcarnitine (C8)	0.00548032	K02458	KO	octanoylcarnitine (C8)	Metabolite	0.480478	Cutotype 1
K00140 vs. kynurenate	0.00190249	K00140	KO	kynurenate	Metabolite	0.484853	Cutotype 1
K03601 vs. 2-oxoarginine*	0.00101245	K03601	KO	2-oxoarginine*	Metabolite	0.486109	Cutotype 1
K03117 vs. kynurenate	0.00391911	K03117	KO	kynurenate	Metabolite	0.489926	Cutotype 1
K02417 vs. 2-oxoarginine*	0.0036539	K02417	KO	2-oxoarginine*	Metabolite	0.491801	Cutotype 1
Corynebacterium marinum vs. gamma-glutamylmethionine	0.00836483	Corynebacterium marinum	Species	gamma-glutamylmethionine	Metabolite	0.493638	Cutotype 1
Thermus parvatiensis vs. kynurenate	0.00794065	Thermus parvatiensis	Species	kynurenate	Metabolite	0.495369	Cutotype 1
K00241 vs. N-acetylglutamine	2.08e-10	K00241	KO	N-acetylglutamine	Metabolite	0.496139	Cutotype 2
Campylobacter jejuni vs. kynurenate	0.00732302	Campylobacter jejuni	Species	kynurenate	Metabolite	0.497597	Cutotype 1
Corynebacterium frankenforstense vs. gamma-glutamylmethionine	0.00716978	Corynebacterium frankenforstense	Species	gamma-glutamylmethionine	Metabolite	0.49839	Cutotype 1
Corynebacterium sp. 2184 vs. kynurenate	0.00375009	Corynebacterium sp. 2184	Species	kynurenate	Metabolite	0.499358	Cutotype 1
K01006 vs. 2-oxoarginine*	0.000821108	K01006	KO	2-oxoarginine*	Metabolite	0.499883	Cutotype 1
K03427 vs. 2-oxoarginine*	0.00242348	K03427	KO	2-oxoarginine*	Metabolite	0.502173	Cutotype 1
Geobacillus thermoleovorans vs. kynurenate	0.004991	Geobacillus thermoleovorans	Species	kynurenate	Metabolite	0.50703	Cutotype 1
Bacillus caldolyticus vs. kynurenate	0.004991	Bacillus caldolyticus	Species	kynurenate	Metabolite	0.507992	Cutotype 1
K00033 vs. kynurenate	0.00190249	K00033	KO	kynurenate	Metabolite	0.508036	Cutotype 1
K00453 vs. kynurenate	0.00190249	K00453	KO	kynurenate	Metabolite	0.508036	Cutotype 1
Snodgrassella alvi vs. octanoylcarnitine (C8)	0.00474937	Snodgrassella alvi	Species	octanoylcarnitine (C8)	Metabolite	0.50931	Cutotype 1
K01920 vs. 2-oxoarginine*	0.00161584	K01920	KO	2-oxoarginine*	Metabolite	0.510686	Cutotype 1
K00240 vs. N-acetylglutamine	2.08e-10	K00240	KO	N-acetylglutamine	Metabolite	0.511378	Cutotype 2
Bacteroides caecimuris vs. kynurenate	0.0043486	Bacteroides caecimuris	Species	kynurenate	Metabolite	0.511692	Cutotype 1
Pseudomonas fluorescens vs. octanoylcarnitine (C8)	0.0043486	Pseudomonas fluorescens	Species	octanoylcarnitine (C8)	Metabolite	0.511872	Cutotype 1
K01246 vs. 2-oxoarginine*	0.00161584	K01246	KO	2-oxoarginine*	Metabolite	0.512037	Cutotype 1
Corynebacterium mycetoides vs. kynurenate	0.00375009	Corynebacterium mycetoides	Species	kynurenate	Metabolite	0.515651	Cutotype 1
Corynebacterium humireducens vs. gamma-glutamylmethionine	0.00324992	Corynebacterium humireducens	Species	gamma-glutamylmethionine	Metabolite	0.519522	Cutotype 1
K02283 vs. 2-oxoarginine*	0.00105914	K02283	KO	2-oxoarginine*	Metabolite	0.522248	Cutotype 1
Corynebacterium halotolerans vs. gamma-glutamylmethionine	0.0028351	Corynebacterium halotolerans	Species	gamma-glutamylmethionine	Metabolite	0.522604	Cutotype 1
K01971 vs. 2-oxoarginine*	0.00101245	K01971	KO	2-oxoarginine*	Metabolite	0.523175	Cutotype 1
K03294 vs. 2-oxoarginine*	0.00101245	K03294	KO	2-oxoarginine*	Metabolite	0.52323	Cutotype 1
Staphylococcus hominis vs. maleate	0.00239766	Staphylococcus hominis	Species	maleate	Metabolite	0.527069	Cutotype 1
K03449 vs. 2-oxoarginine*	0.000840146	K03449	KO	2-oxoarginine*	Metabolite	0.527416	Cutotype 1
K00639 vs. 2-oxoarginine*	0.000830584	K00639	KO	2-oxoarginine*	Metabolite	0.527759	Cutotype 1
K01029 vs. 2-oxoarginine*	0.000821108	K01029	KO	2-oxoarginine*	Metabolite	0.528071	Cutotype 1
K02044 vs. 2-oxoarginine*	0.000737001	K02044	KO	2-oxoarginine*	Metabolite	0.530474	Cutotype 1
K02274 vs. 2-oxoarginine*	0.000508976	K02274	KO	2-oxoarginine*	Metabolite	0.538855	Cutotype 1
K03696 vs. N-acetylglutamine	2.08e-10	K03696	KO	N-acetylglutamine	Metabolite	0.540504	Cutotype 2
Corynebacterium glaucum vs. gamma-glutamylmethionine	0.00137193	Corynebacterium glaucum	Species	gamma-glutamylmethionine	Metabolite	0.540928	Cutotype 1
K01679 vs. N-acetylglutamine	2.08e-10	K01679	KO	N-acetylglutamine	Metabolite	0.541429	Cutotype 2
K00033 vs. 2-oxoarginine*	0.000413221	K00033	KO	2-oxoarginine*	Metabolite	0.543268	Cutotype 1
K00453 vs. 2-oxoarginine*	0.000413221	K00453	KO	2-oxoarginine*	Metabolite	0.543268	Cutotype 1
Brevibacterium flavum vs. 2-oxoarginine*	0.00110883	Brevibacterium flavum	Species	2-oxoarginine*	Metabolite	0.546604	Cutotype 1
K02553 vs. kynurenate	0.000192737	K02553	KO	kynurenate	Metabolite	0.550261	Cutotype 2
Listeria welshimeri vs. kynurenate	0.000266415	Listeria welshimeri	Species	kynurenate	Metabolite	0.557157	Cutotype 1
Corynebacterium timonense vs. gamma-glutamylmethionine	0.000148662	Corynebacterium timonense	Species	gamma-glutamylmethionine	Metabolite	0.559652	Cutotype 1
Listeria innocua vs. kynurenate	0.000266415	Listeria innocua	Species	kynurenate	Metabolite	0.559826	Cutotype 1
K00574 vs. 2-oxoarginine*	0.000150594	K00574	KO	2-oxoarginine*	Metabolite	0.56317	Cutotype 1
Aeromonas veronii vs. kynurenate	2.67e-10	Aeromonas veronii	Species	kynurenate	Metabolite	0.567511	Cutotype 2
Pseudomonas fluorescens vs. kynurenate	0.0164901	Pseudomonas fluorescens	Species	kynurenate	Metabolite	0.568189	Cutotype 2
Aeromonas veronii vs. N-acetylphenylalanine	0.0464578	Aeromonas veronii	Species	N-acetylphenylalanine	Metabolite	0.570842	Cutotype 2
Mycobacteroides chelonae vs. N-acetylglutamine	0.0452866	Mycobacteroides chelonae	Species	N-acetylglutamine	Metabolite	0.572304	Cutotype 2
Clostridium botulinum vs. N-acetylphenylalanine	0.0451782	Clostridium botulinum	Species	N-acetylphenylalanine	Metabolite	0.572502	Cutotype 2
Citrobacter koseri vs. kynurenate	0.0126188	Citrobacter koseri	Species	kynurenate	Metabolite	0.572611	Cutotype 2
Segniliparus rotundus vs. N-acetylglutamine	0.0443138	Segniliparus rotundus	Species	N-acetylglutamine	Metabolite	0.57394	Cutotype 2
Listeria monocytogenes vs. kynurenate	0.000266415	Listeria monocytogenes	Species	kynurenate	Metabolite	0.575752	Cutotype 1
Corynebacterium mycetoides vs. gamma-glutamylmethionine	0.000148662	Corynebacterium mycetoides	Species	gamma-glutamylmethionine	Metabolite	0.576149	Cutotype 1
Listeria welshimeri vs. oleoyl ethanolamide	0.0415276	Listeria welshimeri	Species	oleoyl ethanolamide	Metabolite	0.576447	Cutotype 2
Bacteroides caecimuris vs. kynurenate	0.0403032	Bacteroides caecimuris	Species	kynurenate	Metabolite	0.577903	Cutotype 2
K00528 vs. N-acetylglutamine	2.08e-10	K00528	KO	N-acetylglutamine	Metabolite	0.57869	Cutotype 2
Gammapapillomavirus 18 vs. oleoyl ethanolamide	0.0390656	Gammapapillomavirus 18	Species	oleoyl ethanolamide	Metabolite	0.579001	Cutotype 2
K00957 vs. N-acetylglutamine	0.046151	K00957	KO	N-acetylglutamine	Metabolite	0.58112	Cutotype 2
Massilia putida vs. kynurenine	0.0357945	Massilia putida	Species	kynurenine	Metabolite	0.582268	Cutotype 2
K01607 vs. N-acetylglutamine	0.0437021	K01607	KO	N-acetylglutamine	Metabolite	0.583191	Cutotype 2
K00052 vs. N-acetylglutamine	0.0431763	K00052	KO	N-acetylglutamine	Metabolite	0.583659	Cutotype 2
K02108 vs. N-acetylglutamine	2.08e-10	K02108	KO	N-acetylglutamine	Metabolite	0.586021	Cutotype 2
Corynebacterium sp. 2184 vs. gamma-glutamylmethionine	0.000148662	Corynebacterium sp. 2184	Species	gamma-glutamylmethionine	Metabolite	0.58748	Cutotype 1
Corynebacterium callunae vs. N-acetylglutamine	0.00322291	Corynebacterium callunae	Species	N-acetylglutamine	Metabolite	0.588014	Cutotype 2
Neisseria cinerea vs. fumarate	0.0296889	Neisseria cinerea	Species	fumarate	Metabolite	0.589007	Cutotype 2
K00948 vs. N-acetylglutamine	0.0141162	K00948	KO	N-acetylglutamine	Metabolite	0.589521	Cutotype 2
K02980 vs. kynurenate	0.000192737	K02980	KO	kynurenate	Metabolite	0.590177	Cutotype 2
Mycobacteroides immunogenum vs. N-acetylglutamine	0.0285332	Mycobacteroides immunogenum	Species	N-acetylglutamine	Metabolite	0.590892	Cutotype 2
Streptococcus sobrinus vs. kynurenate	0.0284575	Streptococcus sobrinus	Species	kynurenate	Metabolite	0.591133	Cutotype 2
Corynebacterium maris vs. N-acetylglutamine	0.0279841	Corynebacterium maris	Species	N-acetylglutamine	Metabolite	0.591772	Cutotype 2
K01588 vs. N-acetylglutamine	2.08e-10	K01588	KO	N-acetylglutamine	Metabolite	0.596298	Cutotype 2
Rhodococcus coprophilus vs. N-acetylglutamine	0.0158035	Rhodococcus coprophilus	Species	N-acetylglutamine	Metabolite	0.610465	Cutotype 2
Geobacillus kaustophilus vs. kynurenate	0.0126188	Geobacillus kaustophilus	Species	kynurenate	Metabolite	0.61719	Cutotype 2
K02677 vs. octanoylcarnitine (C8)	0.0168153	K02677	KO	octanoylcarnitine (C8)	Metabolite	0.617626	Cutotype 2
Pseudomonas taetrolens vs. N-acetylglutamine	0.0105387	Pseudomonas taetrolens	Species	N-acetylglutamine	Metabolite	0.622546	Cutotype 2
K00640 vs. N-acetylglutamine	0.0141162	K00640	KO	N-acetylglutamine	Metabolite	0.624266	Cutotype 2
Corynebacterium doosanense vs. N-acetylglutamine	0.000514589	Corynebacterium doosanense	Species	N-acetylglutamine	Metabolite	0.625018	Cutotype 2
Pantoea calida vs. kynurenate	2.67e-10	Pantoea calida	Species	kynurenate	Metabolite	0.631893	Cutotype 2
Burkholderia pseudomallei vs. oleoyl-linoleoyl-glycerol (18:1/18:2) [2]	0.00633618	Burkholderia pseudomallei	Species	oleoyl-linoleoyl-glycerol (18:1/18:2) [2]	Metabolite	0.637121	Cutotype 2
K01070 vs. kynurenate	0.000192737	K01070	KO	kynurenate	Metabolite	0.639234	Cutotype 2
K00390 vs. N-acetylglutamine	2.08e-10	K00390	KO	N-acetylglutamine	Metabolite	0.646734	Cutotype 2
K01858 vs. N-acetylglutamine	2.08e-10	K01858	KO	N-acetylglutamine	Metabolite	0.650402	Cutotype 2
Corynebacterium sphenisci vs. N-acetylglutamine	0.0019436	Corynebacterium sphenisci	Species	N-acetylglutamine	Metabolite	0.652251	Cutotype 2
Corynebacterium pseudotuberculosis vs. N-acetylglutamine	0.00322291	Corynebacterium pseudotuberculosis	Species	N-acetylglutamine	Metabolite	0.654311	Cutotype 2
K01079 vs. N-acetylglutamine	2.08e-10	K01079	KO	N-acetylglutamine	Metabolite	0.655689	Cutotype 2
K01681 vs. N-acetylglutamine	0.00449904	K01681	KO	N-acetylglutamine	Metabolite	0.657962	Cutotype 2
K00239 vs. N-acetylglutamine	2.08e-10	K00239	KO	N-acetylglutamine	Metabolite	0.658965	Cutotype 2
Corynebacterium humireducens vs. N-acetylglutamine	5.17e-05	Corynebacterium humireducens	Species	N-acetylglutamine	Metabolite	0.665607	Cutotype 2
Dermabacter vaginalis vs. N-acetylglutamine	0.0019436	Dermabacter vaginalis	Species	N-acetylglutamine	Metabolite	0.665664	Cutotype 2
K01661 vs. N-acetylglutamine	2.08e-10	K01661	KO	N-acetylglutamine	Metabolite	0.665703	Cutotype 2
Corynebacterium ammoniagenes vs. N-acetylglutamine	0.000514589	Corynebacterium ammoniagenes	Species	N-acetylglutamine	Metabolite	0.666011	Cutotype 2
Corynebacterium frankenforstense vs. N-acetylglutamine	5.17e-05	Corynebacterium frankenforstense	Species	N-acetylglutamine	Metabolite	0.667457	Cutotype 2
K03087 vs. N-acetylglutamine	0.00311332	K03087	KO	N-acetylglutamine	Metabolite	0.669927	Cutotype 2
Muribaculum intestinale vs. kynurenate	0.00148598	Muribaculum intestinale	Species	kynurenate	Metabolite	0.671642	Cutotype 2
Corynebacterium camporealensis vs. N-acetylglutamine	6.03e-07	Corynebacterium camporealensis	Species	N-acetylglutamine	Metabolite	0.675609	Cutotype 2
Lactobacillus murinus vs. kynurenate	2.67e-10	Lactobacillus murinus	Species	kynurenate	Metabolite	0.675617	Cutotype 2
K00966 vs. N-acetylglutamine	2.08e-10	K00966	KO	N-acetylglutamine	Metabolite	0.676074	Cutotype 2
Corynebacterium riegelii vs. N-acetylglutamine	4.15e-06	Corynebacterium riegelii	Species	N-acetylglutamine	Metabolite	0.68567	Cutotype 2
Corynebacterium sp. 2183 vs. N-acetylglutamine	5.17e-05	Corynebacterium sp. 2183	Species	N-acetylglutamine	Metabolite	0.687404	Cutotype 2
Corynebacterium casei vs. N-acetylglutamine	6.03e-07	Corynebacterium casei	Species	N-acetylglutamine	Metabolite	0.692744	Cutotype 2
Corynebacterium glyciniphilum vs. N-acetylglutamine	0.000514589	Corynebacterium glyciniphilum	Species	N-acetylglutamine	Metabolite	0.693206	Cutotype 2
Lactococcus raffinolactis vs. kynurenate	2.67e-10	Lactococcus raffinolactis	Species	kynurenate	Metabolite	0.693305	Cutotype 2
Corynebacterium glaucum vs. N-acetylglutamine	5.17e-05	Corynebacterium glaucum	Species	N-acetylglutamine	Metabolite	0.696771	Cutotype 2
Corynebacterium diphtheriae vs. N-acetylglutamine	6.03e-07	Corynebacterium diphtheriae	Species	N-acetylglutamine	Metabolite	0.70608	Cutotype 2
K00058 vs. N-acetylglutamine	2.08e-10	K00058	KO	N-acetylglutamine	Metabolite	0.711694	Cutotype 2
Corynebacterium marinum vs. N-acetylglutamine	5.17e-05	Corynebacterium marinum	Species	N-acetylglutamine	Metabolite	0.71799	Cutotype 2
K02388 vs. kynurenate	0.000192737	K02388	KO	kynurenate	Metabolite	0.72357	Cutotype 2
K00850 vs. kynurenate	0.000192737	K00850	KO	kynurenate	Metabolite	0.726344	Cutotype 2
K01854 vs. N-acetylglutamine	2.08e-10	K01854	KO	N-acetylglutamine	Metabolite	0.728331	Cutotype 2
Corynebacterium uterequi vs. N-acetylglutamine	5.17e-05	Corynebacterium uterequi	Species	N-acetylglutamine	Metabolite	0.732792	Cutotype 2
Corynebacterium kutscheri vs. N-acetylglutamine	4.1e-05	Corynebacterium kutscheri	Species	N-acetylglutamine	Metabolite	0.736249	Cutotype 2
Escherichia coli vs. kynurenate	2.67e-10	Escherichia coli	Species	kynurenate	Metabolite	0.736934	Cutotype 2
Corynebacterium striatum vs. N-acetylglutamine	6.03e-07	Corynebacterium striatum	Species	N-acetylglutamine	Metabolite	0.739557	Cutotype 2
K03593 vs. N-acetylglutamine	2.08e-10	K03593	KO	N-acetylglutamine	Metabolite	0.74423	Cutotype 2
Corynebacterium flavescens vs. N-acetylglutamine	6.03e-07	Corynebacterium flavescens	Species	N-acetylglutamine	Metabolite	0.744991	Cutotype 2
K02057 vs. N-acetylglutamine	2.08e-10	K02057	KO	N-acetylglutamine	Metabolite	0.746008	Cutotype 2
K03427 vs. N-acetylglutamine	2.08e-10	K03427	KO	N-acetylglutamine	Metabolite	0.749009	Cutotype 2
Corynebacterium halotolerans vs. N-acetylglutamine	6.29e-07	Corynebacterium halotolerans	Species	N-acetylglutamine	Metabolite	0.76074	Cutotype 2
Corynebacterium atypicum vs. N-acetylglutamine	4.15e-06	Corynebacterium atypicum	Species	N-acetylglutamine	Metabolite	0.761412	Cutotype 2
Aurantimicrobium sp. MWHMo1 vs. N-acetylglutamine	6.69e-06	Aurantimicrobium sp. MWHMo1	Species	N-acetylglutamine	Metabolite	0.763493	Cutotype 2
K01153 vs. N-acetylglutamine	2.08e-10	K01153	KO	N-acetylglutamine	Metabolite	0.764652	Cutotype 2
Corynebacterium jeikeium vs. N-acetylglutamine	5.74e-06	Corynebacterium jeikeium	Species	N-acetylglutamine	Metabolite	0.766673	Cutotype 2
Corynebacterium cystitidis vs. N-acetylglutamine	4.15e-06	Corynebacterium cystitidis	Species	N-acetylglutamine	Metabolite	0.772051	Cutotype 2
Corynebacterium terpenotabidum vs. N-acetylglutamine	2.95e-06	Corynebacterium terpenotabidum	Species	N-acetylglutamine	Metabolite	0.775484	Cutotype 2
Lactobacillus fermentum vs. kynurenate	2.67e-10	Lactobacillus fermentum	Species	kynurenate	Metabolite	0.776072	Cutotype 2
Jonesia denitrificans vs. N-acetylglutamine	2.95e-06	Jonesia denitrificans	Species	N-acetylglutamine	Metabolite	0.777723	Cutotype 2
K01637 vs. N-acetylglutamine	2.08e-10	K01637	KO	N-acetylglutamine	Metabolite	0.780237	Cutotype 2
Corynebacterium ulcerans vs. N-acetylglutamine	4.71e-07	Corynebacterium ulcerans	Species	N-acetylglutamine	Metabolite	0.793489	Cutotype 2
Corynebacterium efficiens vs. N-acetylglutamine	6.29e-07	Corynebacterium efficiens	Species	N-acetylglutamine	Metabolite	0.79512	Cutotype 2
Corynebacterium stationis vs. N-acetylglutamine	6.03e-07	Corynebacterium stationis	Species	N-acetylglutamine	Metabolite	0.796045	Cutotype 2
K01647 vs. N-acetylglutamine	2.08e-10	K01647	KO	N-acetylglutamine	Metabolite	0.796252	Cutotype 2
Corynebacterium mustelae vs. N-acetylglutamine	4.71e-07	Corynebacterium mustelae	Species	N-acetylglutamine	Metabolite	0.799561	Cutotype 2
Corynebacterium epidermidicanis vs. N-acetylglutamine	6.21e-09	Corynebacterium epidermidicanis	Species	N-acetylglutamine	Metabolite	0.827696	Cutotype 2
Corynebacterium lactis vs. N-acetylglutamine	1.75e-08	Corynebacterium lactis	Species	N-acetylglutamine	Metabolite	0.830934	Cutotype 2
Corynebacterium provencense vs. N-acetylglutamine	3.31e-11	Corynebacterium provencense	Species	N-acetylglutamine	Metabolite	0.837501	Cutotype 2
Corynebacterium vitaeruminis vs. N-acetylglutamine	3.31e-11	Corynebacterium vitaeruminis	Species	N-acetylglutamine	Metabolite	0.83779	Cutotype 2
Corynebacterium phocae vs. N-acetylglutamine	3.31e-11	Corynebacterium phocae	Species	N-acetylglutamine	Metabolite	0.840219	Cutotype 2
K01659 vs. N-acetylglutamine	2.08e-10	K01659	KO	N-acetylglutamine	Metabolite	0.841838	Cutotype 2
Corynebacterium deserti vs. N-acetylglutamine	6.21e-09	Corynebacterium deserti	Species	N-acetylglutamine	Metabolite	0.8423	Cutotype 2
Corynebacterium crudilactis vs. N-acetylglutamine	3.31e-11	Corynebacterium crudilactis	Species	N-acetylglutamine	Metabolite	0.846792	Cutotype 2
Corynebacterium glutamicum vs. N-acetylglutamine	3.31e-11	Corynebacterium glutamicum	Species	N-acetylglutamine	Metabolite	0.861611	Cutotype 2
Pseudomonas sp. Lz4W vs. kynurenate	2.67e-10	Pseudomonas sp. Lz4W	Species	kynurenate	Metabolite	0.866638	Cutotype 2
Corynebacterium aquilae vs. N-acetylglutamine	3.31e-11	Corynebacterium aquilae	Species	N-acetylglutamine	Metabolite	0.869937	Cutotype 2
Corynebacterium renale vs. N-acetylglutamine	3.31e-11	Corynebacterium renale	Species	N-acetylglutamine	Metabolite	0.871003	Cutotype 2
Corynebacterium falsenii vs. N-acetylglutamine	3.31e-11	Corynebacterium falsenii	Species	N-acetylglutamine	Metabolite	0.871383	Cutotype 2
Corynebacterium resistens vs. N-acetylglutamine	3.31e-11	Corynebacterium resistens	Species	N-acetylglutamine	Metabolite	0.874621	Cutotype 2
K01455 vs. N-acetylglutamine	2.08e-10	K01455	KO	N-acetylglutamine	Metabolite	0.877537	Cutotype 2
Corynebacterium argentoratense vs. N-acetylglutamine	3.31e-11	Corynebacterium argentoratense	Species	N-acetylglutamine	Metabolite	0.878809	Cutotype 2
Corynebacterium testudinoris vs. N-acetylglutamine	3.31e-11	Corynebacterium testudinoris	Species	N-acetylglutamine	Metabolite	0.889769	Cutotype 2

## Sheet: N-acetylglutamine
KO	Symbol	Protein	Pathway
K00239	sdhA, frdA	succinate dehydrogenase flavoprotein subunit [EC:1.3.5.1]	TCA cycle
K00240	sdhB, frdB	succinate dehydrogenase iron-sulfur subunit [EC:1.3.5.1]	TCA cycle
K00241	sdhC, frdC	succinate dehydrogenase cytochrome b subunit	TCA cycle
K01647	CS, gltA	citrate synthase [EC:2.3.3.1]	TCA cycle
K01679	E4.2.1.2B, fumC, FH	fumarate hydratase, class II [EC:4.2.1.2]	TCA cycle
K01681	ACO, acnA	aconitate hydratase [EC:4.2.1.3]	TCA cycle
K01455	E3.5.1.49	formamidase [EC:3.5.1.49]	Carbohydrate metabolism
K01659	prpC	2-methylcitrate synthase [EC:2.3.3.5]	Carbohydrate metabolism
K00948	PRPS, prsA	ribose-phosphate pyrophosphokinase [EC:2.7.6.1]	Carbohydrate metabolism
K00052	leuB, IMDH	ribose-phosphate pyrophosphokinase [EC:2.7.6.1]	Carbohydrate metabolism
K00528	fpr	ferredoxin/flavodoxin---NADP+ reductase [EC:1.18.1.2 1.19.1.1]	Oxidoreductase
K03087	rpoS	RNA polymerase nonessential primary-like sigma factor	Biofilm formation
K00640	cysE	serine O-acetyltransferase [EC:2.3.1.30]	Biofilm formation
