# Supplementary material for: Skin microbiome differentiates into distinct cutotypes with unique metabolic functions upon exposure to polycyclic aromatic hydrocarbons
Source: Microbiome. 2023 Jun 1;11:124. doi: 10.1186/s40168-023-01564-4 (PMC10233911; doi:10.1186/s40168-023-01564-4)
Supplement: Supplementary file 7 — Additional file 6: Table S6. Quality control and contaminant removal information. [file 40168_2023_1564_MOESM6_ESM.xlsx]

## Sheet: Quality Control Read Count
Supplementary Table 6. Quality control and contaminant removal information.
Sample	Number of raw reads	Number of reads following QC	Number of reads following human reads removal	Number of reads following contaminant removal
LOR002C_S15_R1_001	8728898	8346551	5521275	5484259
LOR003C_S24_R1_001	14098868	13577034	4503172	4472739
LOR005C_S17_R1_001	9043387	8659997	4605708	4580538
LOR006C_S18_R1_001	11106359	10584429	7594660	7548203
LOR007C_S19_R1_001	8904670	8475379	2903494	2890747
LOR008C_S20_R1_001	1459257	1403716	818267	813153
LOR009C_S29_R1_001	10483804	10191271	6175175	6162259
LOR011C_S23_R1_001	6260937	5939934	4646375	4614703
LOR012C_S25_R1_001	8435021	7952902	3528437	3505800
LOR013C_S33_R1_001	12805047	12350308	3167960	2123996
LOR014C_S26_R1_001	16376825	15716237	2753874	2742030
LOR015C_S27_R1_001	20185891	19395383	14006703	13893642
LOR016C_S36_R1_001	22757653	21964236	6838361	6797584
LOR017C_S30_R1_001	17386015	16575709	5234413	5212303
LOR018C_S31_R1_001	19842788	18870677	6700347	6605520
LOR019C_S31_R1_001	22086389	21360875	16202071	16093756
LOR020C_S40_R1_001	25518432	24737480	6643544	6609562
LOR021C_S41_R1_001	27217825	26336100	6000127	5985822
LOR022C_S42_R1_001	24508651	23740153	9630072	9562030
LOR023C_S43_R1_001	25894226	25131834	13492190	313504
LOR024C_S37_R1_001	19030700	18035708	2019285	315350
LOR025C_S45_R1_001	27497136	26511435	3636235	3628911
LOR026C_S9_R1_001	61342852	57779807	30049084	29947809
LOR027C_S39_R1_001	17804930	16925842	2538804	2521402
LOR028C_S47_R1_001	30236111	29204077	9239600	9191811
LOR029C_S48_R1_001	25894241	25040210	5209824	5187040
LOR030C_S42_R1_001	18052467	17254914	11903808	11851057
LOR033C_S50_R1_001	32301424	31308980	14917276	14857900
LOR034C_S51_R1_001	33378690	32418257	21559654	21430407
LOR036C_S52_R1_001	26292936	25488298	9040452	8995368
LOR037C_S53_R1_001	25157742	24241331	5823563	5789457
LOR042C_S47_R1_001	17359431	16394631	1581962	1578625
LOR046C_S48_R1_001	16976891	16071456	2038862	2034754
LOR051C_S56_R1_001	25863318	24942507	6058868	6032611
LOR054C_S50_R1_001	23672713	22715001	19734032	19547665
LOR055C_S58_R1_001	27597519	26745371	14643708	14576641
LOR058C_S52_R1_001	15924465	15095307	5060742	5014059
LOR060C_S60_R1_001	22424889	21692128	3991902	3977588
LOR061C_S53_R1_001	18569710	17955399	8945886	8884437
LOR062C_S55_R1_001	16812222	15997534	4339900	4320018
LOR063C_S56_R1_001	19580131	18648077	3863370	3849722
LOR065C_S57_R1_001	17024998	16266180	5070509	5049739
LOR070C_S58_R1_001	20549372	19700431	15141261	15090476
LOR072C_S59_R1_001	15996703	15227730	6109517	6085021
LOR074C_S60_R1_001	17559741	16146696	5303602	5244040
LOR076C_S68_R1_001	19248599	18604091	8455943	8399208
LOR078C_S10_R1_001	11715681	10955273	5953384	5871466
LOR081C_S61_R1_001	20295863	19596296	8067597	8009135
LOR082C_S63_R1_001	17672671	16793708	5478810	5447340
LOR083C_S64_R1_001	19629703	18670108	2662043	2652515
LOR084C_S65_R1_001	22143470	21075881	5998836	5957805
LOR085C_S65_R1_001	20755217	19875246	6527111	6495377
LOR086C_S67_R1_001	17806203	17007858	3010656	2998619
LOR090C_S75_R1_001	34800852	33723018	17369085	17254246
LOR091C_S68_R1_001	19698113	19032238	8505408	8471568
LOR098C_S69_R2_001	20566726	19887814	4609228	4598295
LOR099C_S71_R1_001	18775229	17906080	5874120	5850619
LOR101C_S79_R1_001	26806420	25968577	21184346	21121904
LOR102C_S80_R1_001	24611920	23776992	9671185	9640560
LOR103C_S81_R1_001	25154983	24381518	15754300	15630584
LOR202C_S82_R1_001	26456738	25678111	16921649	16832010
LOR203C_S83_R1_001	29016425	28182471	20266869	20209276
LOR204C_S77_R1_001	19905509	18920312	10162346	3768874
LOR206C_S78_R1_001	20193079	19194669	6795296	6768118
LOR207C_S79_R1_001	15853193	15082868	3946599	3927751
LOR208C_S80_R1_001	17476050	16582476	2081145	2073524
LOR210C_S88_R1_001	26819345	26026673	17277949	17207155
LOR211C_S82_R1_001	15297866	14463507	2228904	2223910
LOR212C_S90_R1_001	30299127	29456947	21914089	21799658
LOR214C_S91_R1_001	25784317	25028242	10454095	10427467
LOR215C_S11_R1_001	76799638	71915336	25931350	25847847
LOR216C_S92_R1_001	25795730	24813534	14569249	14503334
LOR217C_S93_R1_001	28854389	27953935	22402900	22349070
LOR218C_S94_R1_001	31059008	30178723	18285608	18211495
LOR219C_S95_R1_001	24054507	23359782	13917390	13849316
LOR220C_S89_R1_001	19359880	18528885	11469506	11393515
LOR221C_S97_R1_001	33750887	32740933	8463834	8423776
LOR222C_S98_R1_001	26472127	25584605	6047761	6027963
LOR223C_S99_R1_001	25078628	24280683	9763182	9724894
LOR224C_S93_R1_001	22180161	21208575	13310488	13154019
LOR225C_S101_R1_001	29400344	28488189	10468859	10393306
LOR226C_S95_R1_001	24035743	22987072	14757356	14689816
LOR227C_S96_R1_001	20558657	19678112	12070791	12027809
LOR228C_S104_R1_001	23883039	22410731	8045873	8020969
LOR229C_S105_R1_001	31395603	30358776	7991225	7965693
LOR230C_S106_R1_001	33052909	31970754	10839046	10804536
LOR231C_S99_R1_001	17510569	16688452	3649217	1701743
LOR233C_S100_R1_001	19776665	19186336	6836503	6817671
LOR234C_S101_R1_001	21117944	20437025	5811386	5794409
LOR235C_S103_R1_001	20804496	19883620	7341545	7318375
LOR237C_S104_R1_001	20763645	19876698	11017277	10968076
LOR238C_S105_R1_001	20728304	19775824	7280655	7247303
LOR239C_S106_R1_001	21856759	20853765	4828299	4814583
LOR240C_S107_R1_001	25098769	24005953	12092727	12037586
LOR241C_S12_R1_001	2804599	2609849	1306783	1292541
LOR242C_S108_R1_001	21350566	20509049	17738014	17600476
LOR243C_S109_R1_001	19315032	18421367	9547892	9471482
LOR246C_S109_R1_001	21107433	19814333	5098846	5082268
LOR248C_S110_R1_001	19233242	18294139	2163860	2156383
LOR249C_S111_R1_001	15974497	15338021	11736022	11704996
LOR254C_S112_R1_001	19071483	18424058	9875693	9839058
LOR258C_S113_R1_001	18851301	18298572	13930679	13869189
LOR259C_S115_R1_001	17927793	17151242	5615375	5598971
LOR260C_S115_R1_001	19880543	19276116	16644318	16469466
LOR262C_S117_R1_001	21031906	20158873	10724297	10676885
LOR264C_S118_R1_001	19852248	19071993	15072453	14988339
LOR269C_S119_R1_001	22254385	21353360	12521495	12469412
LOR270C_S119_R1_001	17968212	17326580	2964111	2958793
LOR272C_S121_R1_001	14647858	13846662	2556028	2541997
LOR274C_S121_R1_001	17644362	16954841	3014616	3004709
LOR275C_S122_R1_001	19765262	19223930	18231656	18142004
LOR279C_S123_R1_001	16755645	16151723	5501797	5483104
LOR281C_S125_R1_001	18162083	17408933	13474172	13326501
LOR282C_S126_R1_001	17537173	16803964	10149055	10065929
LOR283C_S126_R1_001	17444182	16726929	2872018	2862708
LOR284C_S127_R1_001	22436666	21677113	17037523	16841314
LOR287C_S129_R1_001	17747590	16940914	3492522	3478505
LOR288C_S129_R1_001	18796920	18090203	7060832	7016998
LOR289C_S13_R1_001	25904415	24186302	9916009	9829841
LOR294C_S130_R1_001	22382497	21471599	3826918	3817651
LOR295C_S132_R1_001	24965587	23994595	17916907	17793321
LOR300C_S132_R1_001	6820290	4004997	647035	642962
LOR301C_S133_R1_001	21745539	20905369	4427590	4414010
LOR303C_S134_R1_001	21250740	20587594	14528515	14453646
NC1_S14_R1_001	7762758	7311205	6402997	1096631605
NC2_S135_R1_001	9727582	9412139	7469508
NC3_S136_R1_001	23084669	22455378	21900267
NC4_S137_R1_001	24592304	23922370	23058572

## Sheet: Decontam Results
Decontam output
Species-level taxon		prev	p.prev	contaminant
Alistipes_shahii	Alistipes_shahii_genomic_refseq.fna.gz	64	0.0279683	TRUE
Aromatoleum_aromaticum	Aromatoleum_aromaticum_genomic_refseq.fna.gz	77	0.059569	TRUE
Azoarcus_sp._CIB	Azoarcus_sp._CIB_genomic_refseq.fna.gz	77	0.059569	TRUE
Azoarcus_sp._KH32C	Azoarcus_sp._KH32C_genomic_refseq.fna.gz	79	0.0661377	TRUE
Azospirillum_sp._TSH58	Azospirillum_sp._TSH58_genomic_refseq.fna.gz	87	0.0979804	TRUE
Bacillus_simplex	Bacillus_simplex_genomic_refseq.fna.gz	21	0.067699	TRUE
Bacteroides_caecimuris	Bacteroides_caecimuris_genomic_refseq.fna.gz	68	0.0358479	TRUE
Bacteroides_fragilis	Bacteroides_fragilis_genomic_refseq.fna.gz	77	0.059569	TRUE
Bifidobacterium_animalis	Bifidobacterium_animalis_genomic_refseq.fna.gz	84	0.0849336	TRUE
Blastomonas_sp._RAC04	Blastomonas_sp._RAC04_genomic_refseq.fna.gz	87	0.0979804	TRUE
Bordetella_sp._N	Bordetella_sp._N_genomic_refseq.fna.gz	78	0.062789	TRUE
Bradyrhizobium_sp.	Bradyrhizobium_sp._2_39S1MB_genomic_refseq.fna.gz	71	0.0427698	TRUE
Bradyrhizobium_sp._2_39S1MB	Bradyrhizobium_sp._3_85S1MB_genomic_refseq.fna.gz	78	0.062789	TRUE
Bradyrhizobium_sp._3_85S1MB	Bradyrhizobium_sp._genomic_refseq.fna.gz	83	0.0808891	TRUE
Bradyrhizobium_sp._WSM471	Bradyrhizobium_sp._WSM471_genomic_refseq.fna.gz	69	0.038054	TRUE
Burkholderia_insecticola	Burkholderia_insecticola_genomic_refseq.fna.gz	62	0.0245555	TRUE
Burkholderia_multivorans	Burkholderia_multivorans_genomic_refseq.fna.gz	82	0.0769909	TRUE
Burkholderia_pseudomallei	Burkholderia_pseudomallei_genomic_refseq.fna.gz	87	0.0979804	TRUE
Burkholderia_sp._CCGE1001	Burkholderia_sp._CCGE1001_genomic_refseq.fna.gz	21	0.067699	TRUE
Burkholderia_stabilis	Burkholderia_stabilis_genomic_refseq.fna.gz	51	0.0944184	TRUE
Castellaniella_defragrans	Castellaniella_defragrans_genomic_refseq.fna.gz	86	0.0934755	TRUE
Chromobacterium_sp._ATCC_53434	Chromobacterium_sp._ATCC_53434_genomic_refseq.fna.gz	82	0.0769909	TRUE
Chromobacterium_violaceum	Chromobacterium_violaceum_genomic_refseq.fna.gz	67	0.0337392	TRUE
Cupriavidus_basilensis	Cupriavidus_basilensis_genomic_refseq.fna.gz	86	0.0934755	TRUE
Cupriavidus_pinatubonensis	Cupriavidus_pinatubonensis_genomic_refseq.fna.gz	72	0.0452857	TRUE
Dyella_thiooxydans	Faecalibaculum_rodentium_genomic_refseq.fna.gz	79	0.0661377	TRUE
Faecalibaculum_rodentium	Flavonifractor_plautii_genomic_refseq.fna.gz	65	0.0298022	TRUE
Flavonifractor_plautii	Halomonas_sp._1513_genomic_refseq.fna.gz	72	0.0452857	TRUE
Halomonas_sp._1513	Hymenobacter_sp._PAMC_26554_genomic_refseq.fna.gz	74	0.0506487	TRUE
Hymenobacter_sp._PAMC_26554	Hymenobacter_swuensis_genomic_refseq.fna.gz	77	0.059569	TRUE
Hymenobacter_swuensis	Labrenzia_sp._VG12_genomic_refseq.fna.gz	68	0.0358479	TRUE
Labrenzia_sp._VG12	Lactobacillus_delbrueckii_genomic_refseq.fna.gz	69	0.038054	TRUE
Lactobacillus_delbrueckii	Luteibacter_rhizovicinus_genomic_refseq.fna.gz	80	0.0696187	TRUE
Luteibacter_rhizovicinus	Methylocella_silvestris_genomic_refseq.fna.gz	78	0.062789	TRUE
Methylocella_silvestris	Methylocystis_bryophila_genomic_refseq.fna.gz	77	0.059569	TRUE
Methylocystis_bryophila	Pandoraea_pnomenusa_genomic_refseq.fna.gz	74	0.0506487	TRUE
Novosphingobium_sp._PP1Y	Paraburkholderia_fungorum_genomic_refseq.fna.gz	87	0.0979804	TRUE
Oligotropha_carboxidovorans	Paraburkholderia_graminis_genomic_refseq.fna.gz	85	0.0891278	TRUE
Pandoraea_pnomenusa	Paraburkholderia_terricola_genomic_refseq.fna.gz	76	0.0564745	TRUE
Paraburkholderia_fungorum	Planctomyces_sp._SH-PL62_genomic_refseq.fna.gz	67	0.0337392	TRUE
Paraburkholderia_graminis	Pluralibacter_gergoviae_genomic_refseq.fna.gz	23	0.00912093	TRUE
Paraburkholderia_terricola	Pseudomonas_rhodesiae_genomic_refseq.fna.gz	60	0.0214649	TRUE
Planctomyces_sp._SH-PL62	Rhizobium_favelukesii_genomic_refseq.fna.gz	80	0.0696187	TRUE
Pluralibacter_gergoviae	Rhizobium_sp._11515TR_genomic_refseq.fna.gz	78	0.062789	TRUE
Pseudomonas_rhodesiae	Ruegeria_sp._AD91A_genomic_refseq.fna.gz	83	0.0808891	TRUE
Rhizobium_favelukesii	Sphingobium_chlorophenolicum_genomic_refseq.fna.gz	84	0.0849336	TRUE
Rhizobium_sp._11515TR	Sphingobium_sp._SCG-1_genomic_refseq.fna.gz	70	0.0403603	TRUE
Ruegeria_sp._AD91A	Staphylococcus_warneri_genomic_refseq.fna.gz	61	0.0229712	TRUE
Sphingobium_chlorophenolicum	Streptomyces_ambofaciens_genomic_refseq.fna.gz	87	0.0979804	TRUE
Sphingobium_sp._SCG-1	Streptomyces_anulatus_genomic_refseq.fna.gz	81	0.0732352	TRUE
Sphingorhabdus_flavimaris	Streptomyces_avermitilis_genomic_refseq.fna.gz	63	0.0262202	TRUE
Staphylococcus_warneri	Streptomyces_scabiei_genomic_refseq.fna.gz	24	0.0874329	TRUE
Streptomyces_ambofaciens	Streptomyces_sp._Mg1_genomic_refseq.fna.gz	84	0.0849336	TRUE
Streptomyces_anulatus	Thioalkalivibrio_sulfidiphilus_genomic_refseq.fna.gz	78	0.062789	TRUE
Streptomyces_avermitilis	Thiobacillus_denitrificans_genomic_refseq.fna.gz	74	0.0506487	TRUE
Streptomyces_scabiei	Thiohalobacter_thiocyanaticus_genomic_refseq.fna.gz	87	0.0979804	TRUE
Streptomyces_sp._Mg1	Thiomonas_sp._X19_genomic_refseq.fna.gz	84	0.0849336	TRUE
Thioalkalivibrio_sulfidiphilus	Variibacter_gotjawalensis_genomic_refseq.fna.gz	69	0.038054	TRUE
Thiobacillus_denitrificans		69	0.038054	TRUE
Thiohalobacter_thiocyanaticus		62	0.0245555	TRUE
Thiomonas_sp._X19		80	0.0696187	TRUE
Variibacter_gotjawalensis		84	0.0849336	TRUE
Xanthomonas_albilineans		47	0.0749447	TRUE
Xanthomonas_oryzae		64	0.0279683	TRUE
Xanthomonas_phaseoli		48	0.00856511	TRUE
Acetobacter_pasteurianus		47	0.648132	FALSE
Achromobacter_denitrificans		91	0.785974	FALSE
Achromobacter_insolitus		77	0.637936	FALSE
Achromobacter_ruhlandii		27	0.805382	FALSE
Achromobacter_sp._AONIH1		82	0.341099	FALSE
Achromobacter_sp._B7		62	0.465139	FALSE
Achromobacter_sp._MFA1_R4		88	0.756127	FALSE
Achromobacter_spanius		99	0.165702	FALSE
Achromobacter_xylosoxidans		125	0.426599	FALSE
Acidihalobacter_ferrooxidans		52	0.350872	FALSE
Acidihalobacter_prosperus		68	0.20847	FALSE
Acidiphilium_cryptum		49	0.669503	FALSE
Acidiphilium_multivorum		67	0.830442	FALSE
Acidipropionibacterium_acidipropionici		121	0.373955	FALSE
Acidipropionibacterium_virtanenii		110	0.938394	FALSE
Acidisphaera_sp._G45-3		85	0.373902	FALSE
Acidovorax_avenae		115	0.304314	FALSE
Acidovorax_carolinensis		113	0.742053	FALSE
Acidovorax_cattleyae		76	0.626677	FALSE
Acidovorax_citrulli		67	0.52325	FALSE
Acidovorax_ebreus		89	0.419908	FALSE
Acidovorax_sp._JS42		113	0.283423	FALSE
Acidovorax_sp._KKS102		120	0.846806	FALSE
Acidovorax_sp._RAC01		117	0.801536	FALSE
Acidovorax_sp._T1		116	0.786562	FALSE
Acinetobacter_baumannii		111	0.994924	FALSE
Acinetobacter_bereziniae		53	0.710205	FALSE
Acinetobacter_calcoaceticus		55	0.946498	FALSE
Acinetobacter_defluvii		57	0.748125	FALSE
Acinetobacter_haemolyticus		90	0.776163	FALSE
Acinetobacter_indicus		94	0.997407	FALSE
Acinetobacter_johnsonii		128	0.969231	FALSE
Acinetobacter_junii		121	0.861997	FALSE
Acinetobacter_lwoffii		125	0.923132	FALSE
Acinetobacter_pittii		99	0.998615	FALSE
Acinetobacter_radioresistens		78	0.649128	FALSE
Acinetobacter_schindleri		109	0.993092	FALSE
Acinetobacter_soli		88	0.945677	FALSE
Acinetobacter_sp._ACNIH1		96	0.832737	FALSE
Acinetobacter_sp._ACNIH2		70	0.978535	FALSE
Acinetobacter_sp._ADP1		41	0.580092	FALSE
Acinetobacter_sp._LoGeW2-3		42	0.591831	FALSE
Acinetobacter_sp._NCu2D-2		45	0.626098	FALSE
Acinetobacter_sp._SWBY1		86	0.994024	FALSE
Acinetobacter_sp._TTH0-4		56	0.949351	FALSE
Acinetobacter_sp._WCHA45		88	0.995073	FALSE
Acinetobacter_sp._WCHA55		121	0.861997	FALSE
Acinetobacter_sp._WCHAc010034		76	0.889179	FALSE
Acinetobacter_venetianus		67	0.830442	FALSE
Acinetobacter_wuhouensis		43	0.90202	FALSE
Actinoalloteichus_hoggarensis		92	0.959338	FALSE
Actinoalloteichus_hymeniacidonis		92	0.79564	FALSE
Actinoalloteichus_sp._ADI127-7		27	0.805382	FALSE
Actinoalloteichus_sp._AHMU_CJ021		109	0.244886	FALSE
Actinomadura_amylolytica		116	0.315183	FALSE
Actinomyces_gaoshouyii		101	0.981664	FALSE
Actinomyces_hongkongensis		122	0.87723	FALSE
Actinomyces_meyeri		115	0.771654	FALSE
Actinomyces_oris		129	0.484615	FALSE
Actinomyces_pacaensis		85	0.993441	FALSE
Actinomyces_radicidentis		123	0.992682	FALSE
Actinomyces_radingae		77	0.89482	FALSE
Actinomyces_sp._2129		99	0.998615	FALSE
Actinomyces_sp._Chiba101		118	0.998814	FALSE
Actinomyces_sp._oral_taxon_414		127	0.454914	FALSE
Actinomyces_sp._oral_taxon_897		126	0.938484	FALSE
Actinomyces_sp._Z16		119	0.831663	FALSE
Actinoplanes_derwentensis		104	0.613219	FALSE
Actinoplanes_friuliensis		114	0.756817	FALSE
Actinoplanes_missouriensis		115	0.771654	FALSE
Actinoplanes_sp._N902-109		108	0.235899	FALSE
Actinopolymorpha_singaporensis		104	0.613219	FALSE
Actinopolyspora_erythraea		89	0.995542	FALSE
Actinosynnema_pretiosum		110	0.254127	FALSE
Aerococcus_urinaeequi		71	0.858331	FALSE
Aerococcus_viridans		73	0.982612	FALSE
Aeromicrobium_choanae		114	0.293729	FALSE
Aeromicrobium_erythreum		117	0.32634	FALSE
Aeromicrobium_marinum		105	0.988256	FALSE
Aeromicrobium_sp._592		120	0.984571	FALSE
Aeromicrobium_sp._A1-2		103	0.89077	FALSE
Aeromonas_caviae		110	0.254127	FALSE
Aeromonas_hydrophila		128	0.469589	FALSE
Aeromonas_media		76	0.986079	FALSE
Aeromonas_salmonicida		82	0.341099	FALSE
Aeromonas_sp._ASNIH1		72	0.981324	FALSE
Aeromonas_sp._ASNIH2		70	0.558028	FALSE
Aeromonas_sp._ASNIH3		61	0.783208	FALSE
Aeromonas_sp._ASNIH5		77	0.637936	FALSE
Aeromonas_sp._ASNIH7		91	0.443849	FALSE
Aeromonas_veronii		99	0.977642	FALSE
Afipia_sp._GAS231		89	0.107477	FALSE
Aggregatibacter_aphrophilus		96	0.832737	FALSE
Aggregatibacter_segnis		107	0.919382	FALSE
Agrobacterium_fabrum		83	0.925055	FALSE
Agrobacterium_rhizogenes		91	0.117647	FALSE
Agrobacterium_sp._H13-3		57	0.748125	FALSE
Agrobacterium_sp._RAC06		110	0.698254	FALSE
Agrobacterium_tumefaciens		126	0.440586	FALSE
Agrobacterium_vitis		69	0.546456	FALSE
Agrococcus_carbonis		122	0.87723	FALSE
Agrococcus_jejuensis		115	0.304314	FALSE
Agromyces_aureus		112	0.727369	FALSE
Agromyces_flavus		117	0.32634	FALSE
Agromyces_sp._30A		105	0.627129	FALSE
Alcaligenes_faecalis		101	0.572182	FALSE
Alcanivorax_pacificus		60	0.95964	FALSE
Alcanivorax_sp._N3-2A		102	0.585742	FALSE
Alicycliphilus_denitrificans		113	0.283423	FALSE
Alicyclobacillus_acidocaldarius		55	0.116637	FALSE
Alloactinosynnema_sp._L-07		108	0.669504	FALSE
Allokutzneria_albata		109	0.683831	FALSE
Altererythrobacter_atlanticus		90	0.431802	FALSE
Altererythrobacter_dongtanensis		103	0.194618	FALSE
Altererythrobacter_epoxidivorans		85	0.725123	FALSE
Altererythrobacter_mangrovi		89	0.766212	FALSE
Altererythrobacter_marensis		90	0.776163	FALSE
Altererythrobacter_namhicola		90	0.112475	FALSE
Altererythrobacter_sp._B11		100	0.172606	FALSE
Altererythrobacter_sp._ZODW24		51	0.339753	FALSE
Aminobacter_aminovorans		100	0.172606	FALSE
Aminobacter_sp._MSH1		106	0.21867	FALSE
Amycolatopsis_albispora		112	0.727369	FALSE
Amycolatopsis_japonica		81	0.682245	FALSE
Amycolatopsis_keratiniphila		84	0.929505	FALSE
Amycolatopsis_mediterranei		114	0.293729	FALSE
Amycolatopsis_methanolica		112	0.273391	FALSE
Amycolatopsis_orientalis		103	0.89077	FALSE
Amycolatopsis_sp._AA4		107	0.919382	FALSE
Amycolatopsis_sp._BJA-103		98	0.998417	FALSE
Anaerococcus_prevotii		82	0.92044	FALSE
Anaeromyxobacter_dehalogenans		77	0.289795	FALSE
Anaeromyxobacter_sp._Fw109-5		83	0.351868	FALSE
Anaeromyxobacter_sp._K		57	0.128798	FALSE
Antarctobacter_heliothermus		90	0.776163	FALSE
Antheraea_pernyi_nucleopolyhedrovirus		5	0.573401	FALSE
Aquabacterium_olei		108	0.669504	FALSE
Aquaspirillum_sp._LM1		56	0.738909	FALSE
Arcanobacterium_haemolyticum		57	0.748125	FALSE
Archangium_gephyra		101	0.179724	FALSE
Arenibacter_algicola		10	0.638408	FALSE
Arsenicicoccus_sp._oral_taxon_190		126	0.440586	FALSE
Arthrobacter_alpinus		118	0.977616	FALSE
Arthrobacter_crystallopoietes		119	0.349539	FALSE
Arthrobacter_sp._ATCC_21022		81	0.915656	FALSE
Arthrobacter_sp._DCT5		111	0.999829	FALSE
Arthrobacter_sp._ERGS1:01		112	0.727369	FALSE
Arthrobacter_sp._FB24		104	0.999342	FALSE
Arthrobacter_sp._PAMC_25486		99	0.545435	FALSE
Arthrobacter_sp._PGP41		105	0.988256	FALSE
Arthrobacter_sp._QXT-31		115	0.771654	FALSE
Arthrobacter_sp._Rue61a		70	0.851628	FALSE
Arthrobacter_sp._U41		111	0.944236	FALSE
Arthrobacter_sp._YC-RL1		118	0.816571	FALSE
Arthrobacter_sp._YN		96	0.97063	FALSE
Arthrobacter_sp._ZXY-2		93	0.962377	FALSE
Asticcacaulis_excentricus		89	0.419908	FALSE
Atopobium_parvulum		70	0.851628	FALSE
Aurantimicrobium_sp._MWH-Mo1		58	0.418918	FALSE
Auraticoccus_monumenti		116	0.786562	FALSE
Aureimonas_sp._AU20		110	0.698254	FALSE
Auritidibacter_sp._NML130574		94	0.814513	FALSE
Austwickia_chelonae		106	0.21867	FALSE
Azoarcus_communis		76	0.280052	FALSE
Azoarcus_olearius		54	0.373323	FALSE
Azoarcus_sp._SY39		65	0.184582	FALSE
Azorhizobium_caulinodans		107	0.227162	FALSE
Azospira_oryzae		92	0.122994	FALSE
Azospirillum_brasilense		110	0.698254	FALSE
Azospirillum_humicireducens		90	0.776163	FALSE
Azospirillum_lipoferum		106	0.21867	FALSE
Azospirillum_sp._M2T2B2		87	0.396587	FALSE
Azospirillum_thiophilum		111	0.263627	FALSE
Azotobacter_chroococcum		90	0.776163	FALSE
Azotobacter_vinelandii		126	0.440586	FALSE
Bacillus_caldolyticus		4	0.559414	FALSE
Bacillus_cereus		127	0.953852	FALSE
Bacillus_megaterium		33	0.480794	FALSE
Bacillus_subtilis		70	0.851628	FALSE
Bacillus_thuringiensis		45	0.274877	FALSE
Bacteroides_dorei		56	0.39602	FALSE
Bacteroides_vulgatus		83	0.351868	FALSE
Betapapillomavirus_1		19	0.736373	FALSE
Betapapillomavirus_2		4	0.559414	FALSE
Betapapillomavirus_3		11	0.650461	FALSE
Betaproteobacteria_bacterium_GR16-43		65	0.184582	FALSE
Beutenbergia_cavernae		113	0.955143	FALSE
Bifidobacterium_adolescentis		91	0.956151	FALSE
Bifidobacterium_bifidum		85	0.725123	FALSE
Bifidobacterium_breve		82	0.693113	FALSE
Bifidobacterium_choerinum		65	0.184582	FALSE
Bifidobacterium_longum		117	0.801536	FALSE
Bifidobacterium_pseudocatenulatum		76	0.626677	FALSE
Bifidobacterium_pseudolongum		121	0.373955	FALSE
Bifidobacterium_scardovii		62	0.79153	FALSE
Bifidobacterium_thermophilum		65	0.815418	FALSE
Blastochloris_viridis		89	0.419908	FALSE
Blastococcus_saxobsidens		125	0.426599	FALSE
Blastomonas_fulva		79	0.660247	FALSE
Bordetella_bronchialis		80	0.320065	FALSE
Bordetella_bronchiseptica		84	0.714557	FALSE
Bordetella_flabilis		64	0.176979	FALSE
Bordetella_genomosp._13		81	0.330497	FALSE
Bordetella_genomosp._8		69	0.546456	FALSE
Bordetella_genomosp._9		68	0.20847	FALSE
Bordetella_hinzii		63	0.169558	FALSE
Bordetella_parapertussis		27	0.805382	FALSE
Bordetella_petrii		88	0.408169	FALSE
Bordetella_sp._H567		60	0.774705	FALSE
Bordetella_trematum		75	0.270483	FALSE
Bosea_sp._AS-1		114	0.293729	FALSE
Bosea_sp._PAMC_26642		102	0.18706	FALSE
Bosea_sp._RAC05		120	0.846806	FALSE
Bosea_vaviloviae		111	0.712768	FALSE
Brachybacterium_faecium		125	0.426599	FALSE
Brachybacterium_ginsengisoli		125	0.426599	FALSE
Brachybacterium_saurashtrense		125	0.923132	FALSE
Brachybacterium_sp._P6-10-X1		128	0.469589	FALSE
Brachybacterium_sp._VM2412		122	0.990295	FALSE
Brachybacterium_sp._VR2415		121	0.987589	FALSE
Bradyrhizobiaceae_bacterium_SG-6C		94	0.134234	FALSE
Bradyrhizobium_diazoefficiens		126	0.440586	FALSE
Bradyrhizobium_erythrophlei		117	0.32634	FALSE
Bradyrhizobium_icense		101	0.179724	FALSE
Bradyrhizobium_japonicum		123	0.399627	FALSE
Bradyrhizobium_lablabi		107	0.227162	FALSE
Bradyrhizobium_oligotrophicum		93	0.128522	FALSE
Bradyrhizobium_ottawaense		114	0.293729	FALSE
Bradyrhizobium_sp._BTAi1		107	0.227162	FALSE
Bradyrhizobium_sp._CCGE-LA001		99	0.165702	FALSE
Bradyrhizobium_sp._G22		89	0.107477	FALSE
Bradyrhizobium_sp._ORS_278		93	0.128522	FALSE
Bradyrhizobium_sp._ORS_285		88	0.102646	FALSE
Bradyrhizobium_sp._S23321		94	0.134234	FALSE
Bradyrhizobium_sp._SK17		127	0.454914	FALSE
Breoghania_sp._L-A4		90	0.112475	FALSE
Brevibacterium_flavum		1	NA	FALSE
Brevibacterium_linens		127	0.454914	FALSE
Brevibacterium_sandarakinum		115	0.997577	FALSE
Brevibacterium_siliguriense		115	0.997577	FALSE
Brevirhabdus_pacifica		109	0.244886	FALSE
Brevundimonas_diminuta		128	0.469589	FALSE
Brevundimonas_naejangsanensis		126	0.440586	FALSE
Brevundimonas_sp._DS20		128	0.469589	FALSE
Brevundimonas_sp._GW460-12-10-14-LB2		128	0.469589	FALSE
Brevundimonas_sp._LM2		126	0.938484	FALSE
Brevundimonas_subvibrioides		124	0.412948	FALSE
Brevundimonas_vesicularis		130	0.5	FALSE
Burkholderia_cenocepacia		97	0.519206	FALSE
Burkholderia_cepacia		93	0.468392	FALSE
Burkholderia_contaminans		58	0.418918	FALSE
Burkholderia_dolosa		129	0.484615	FALSE
Burkholderia_gladioli		115	0.304314	FALSE
Burkholderia_thailandensis		54	0.110821	FALSE
Burkholderia_ubonensis		77	0.637936	FALSE
Burkholderiales_bacterium_JOSHI_001		105	0.210418	FALSE
Campylobacter_concisus		74	0.877371	FALSE
Campylobacter_gracilis		97	0.841592	FALSE
Campylobacter_jejuni		41	0.580092	FALSE
Candidatus_Saccharibacteria_oral_taxon_TM7x		78	0.649128	FALSE
Candidatus_Thiodictyon_syntrophicum		67	0.830442	FALSE
Capnocytophaga_gingivalis		93	0.962377	FALSE
Capnocytophaga_leadbetteri		97	0.841592	FALSE
Capnocytophaga_sputigena		93	0.962377	FALSE
Catenulispora_acidiphila		110	0.698254	FALSE
Caulobacter_henricii		102	0.18706	FALSE
Caulobacter_mirabilis		118	0.33779	FALSE
Caulobacter_segnis		114	0.293729	FALSE
Caulobacter_sp._K31		117	0.32634	FALSE
Caulobacter_vibrioides		124	0.412948	FALSE
Caulobacteraceae_bacterium_OTSz_A_272		55	0.384643	FALSE
Cedecea_neteri		77	0.89482	FALSE
Celeribacter_baekdonensis		72	0.864856	FALSE
Celeribacter_ethanolicus		91	0.785974	FALSE
Celeribacter_indicus		116	0.786562	FALSE
Celeribacter_manganoxidans		108	0.235899	FALSE
Cellulomonas_fimi		116	0.786562	FALSE
Cellulomonas_flavigena		119	0.349539	FALSE
Cellulomonas_gilvus		113	0.996408	FALSE
Cellulomonas_sp._PSBB021		117	0.973692	FALSE
Cellulosimicrobium_cellulans		124	0.412948	FALSE
Cellulosimicrobium_sp._TH-20		122	0.87723	FALSE
Chelativorans_sp._BNC1		88	0.408169	FALSE
Chelatococcus_daeguensis		88	0.408169	FALSE
Chelatococcus_sp._CO-6		114	0.293729	FALSE
Chitinophaga_caeni		26	0.101744	FALSE
Chondromyces_crocatus		77	0.637936	FALSE
Chromobacterium_vaccinii		69	0.216792	FALSE
Chroococcidiopsis_thermalis		49	0.669503	FALSE
Chryseobacterium_camelliae		56	0.738909	FALSE
Chryseobacterium_gallinarum		39	0.882353	FALSE
Chryseobacterium_glaciei		39	0.882353	FALSE
Chryseobacterium_indologenes		76	0.889179	FALSE
Chryseobacterium_sp._IHB_B_17019		48	0.658901	FALSE
Chryseobacterium_sp._StRB126		36	0.865766	FALSE
Chryseobacterium_taklimakanense		98	0.975438	FALSE
Citrobacter_freundii		91	0.443849	FALSE
Citrobacter_koseri		58	0.418918	FALSE
Citrobacter_werkmanii		32	0.840993	FALSE
Citromicrobium_sp._JL477		94	0.814513	FALSE
Clavibacter_michiganensis		124	0.907803	FALSE
Clostridiales_bacterium_CCNA10		65	0.184582	FALSE
Clostridium_botulinum		127	0.953852	FALSE
Clostridium_cellulosi		30	0.827394	FALSE
Cnuibacter_physcomitrellae		106	0.641149	FALSE
Collimonas_arenae		67	0.200327	FALSE
Collimonas_fungivorans		73	0.592554	FALSE
Collimonas_pratensis		67	0.200327	FALSE
Collinsella_aerofaciens		72	0.242836	FALSE
Comamonadaceae_bacterium_A1		67	0.200327	FALSE
Comamonadaceae_bacterium_B1		92	0.456046	FALSE
Comamonas_aquatica		123	0.8925	FALSE
Comamonas_kerstersii		86	0.937913	FALSE
Comamonas_serinivorans		83	0.351868	FALSE
Comamonas_testosteroni		122	0.386631	FALSE
Conexibacter_woesei		116	0.315183	FALSE
Confluentimicrobium_sp._EMB200-NS6		107	0.99961	FALSE
Corallococcus_coralloides		101	0.572182	FALSE
Corynebacterium_ammoniagenes		123	0.399627	FALSE
Corynebacterium_aquilae		115	0.997577	FALSE
Corynebacterium_argentoratense		115	0.964977	FALSE
Corynebacterium_atypicum		115	0.771654	FALSE
Corynebacterium_aurimucosum		129	0.484615	FALSE
Corynebacterium_callunae		117	0.973692	FALSE
Corynebacterium_camporealensis		125	0.923132	FALSE
Corynebacterium_casei		122	0.87723	FALSE
Corynebacterium_crudilactis		106	0.999532	FALSE
Corynebacterium_cystitidis		110	0.938394	FALSE
Corynebacterium_deserti		111	0.994924	FALSE
Corynebacterium_diphtheriae		127	0.454914	FALSE
Corynebacterium_doosanense		126	0.440586	FALSE
Corynebacterium_efficiens		122	0.87723	FALSE
Corynebacterium_epidermidicanis		113	0.955143	FALSE
Corynebacterium_falsenii		121	0.999542	FALSE
Corynebacterium_flavescens		124	0.907803	FALSE
Corynebacterium_frankenforstense		122	0.990295	FALSE
Corynebacterium_genitalium		127	0.454914	FALSE
Corynebacterium_glaucum		128	0.469589	FALSE
Corynebacterium_glutamicum		127	0.953852	FALSE
Corynebacterium_glyciniphilum		103	0.999227	FALSE
Corynebacterium_halotolerans		122	0.87723	FALSE
Corynebacterium_humireducens		122	0.87723	FALSE
Corynebacterium_imitans		127	0.454914	FALSE
Corynebacterium_jeikeium		129	0.484615	FALSE
Corynebacterium_kroppenstedtii		124	0.412948	FALSE
Corynebacterium_kutscheri		70	0.978535	FALSE
Corynebacterium_lactis		107	0.990879	FALSE
Corynebacterium_marinum		122	0.999997	FALSE
Corynebacterium_maris		120	0.361592	FALSE
Corynebacterium_minutissimum		127	0.454914	FALSE
Corynebacterium_mustelae		98	0.975438	FALSE
Corynebacterium_mycetoides		129	0.484615	FALSE
Corynebacterium_phocae		116	0.998053	FALSE
Corynebacterium_provencense		102	0.999099	FALSE
Corynebacterium_pseudotuberculosis		93	0.805154	FALSE
Corynebacterium_renale		111	0.994924	FALSE
Corynebacterium_resistens		126	0.938484	FALSE
Corynebacterium_riegelii		126	0.440586	FALSE
Corynebacterium_simulans		128	0.469589	FALSE
Corynebacterium_singulare		129	0.484615	FALSE
Corynebacterium_sp._2183		122	0.87723	FALSE
Corynebacterium_sp._2184		126	0.938484	FALSE
Corynebacterium_sp._ATCC_6931		125	0.426599	FALSE
Corynebacterium_sp._NML98-0116		125	0.996478	FALSE
Corynebacterium_sphenisci		119	0.349539	FALSE
Corynebacterium_stationis		123	0.992682	FALSE
Corynebacterium_striatum		128	0.469589	FALSE
Corynebacterium_terpenotabidum		105	0.999443	FALSE
Corynebacterium_testudinoris		122	0.990295	FALSE
Corynebacterium_timonense		127	0.953852	FALSE
Corynebacterium_ulcerans		102	0.999099	FALSE
Corynebacterium_urealyticum		125	0.923132	FALSE
Corynebacterium_ureicelerivorans		128	0.469589	FALSE
Corynebacterium_uterequi		121	0.861997	FALSE
Corynebacterium_variabile		125	0.923132	FALSE
Corynebacterium_vitaeruminis		123	0.992682	FALSE
Crenobacter_sp._K1W11S-77		64	0.176979	FALSE
Croceicoccus_marinus		110	0.698254	FALSE
Croceicoccus_naphthovorans		112	0.273391	FALSE
Cryobacterium_arcticum		104	0.986781	FALSE
Cryobacterium_sp._GCJ02		94	0.814513	FALSE
Cryobacterium_sp._LW097		106	0.641149	FALSE
Cupriavidus_gilardii		96	0.506293	FALSE
Cupriavidus_metallidurans		92	0.79564	FALSE
Cupriavidus_nantongensis		55	0.384643	FALSE
Cupriavidus_necator		104	0.202402	FALSE
Cupriavidus_oxalaticus		127	0.454914	FALSE
Cupriavidus_sp._USMAA2-4		56	0.39602	FALSE
Cupriavidus_sp._USMAHM13		33	0.158408	FALSE
Cupriavidus_taiwanensis		122	0.386631	FALSE
Curtobacterium_pusillum		119	0.831663	FALSE
Curtobacterium_sp._BH-2-1-1		116	0.315183	FALSE
Curtobacterium_sp._MR_MD2014		121	0.987589	FALSE
Curvibacter_sp._AEP1-3		60	0.441972	FALSE
Cutibacterium_acnes		130	0.5	FALSE
Cutibacterium_avidum		129	0.484615	FALSE
Cutibacterium_granulosum		129	0.484615	FALSE
Cystobacter_fuscus		94	0.134234	FALSE
Dechloromonas_aromatica		59	0.430428	FALSE
Defluviimonas_alba		120	0.361592	FALSE
Deinococcus_actinosclerus		107	0.919382	FALSE
Deinococcus_deserti		63	0.799673	FALSE
Deinococcus_ficus		118	0.816571	FALSE
Deinococcus_geothermalis		105	0.627129	FALSE
Deinococcus_gobiensis		108	0.669504	FALSE
Deinococcus_irradiatisoli		72	0.581082	FALSE
Deinococcus_maricopensis		64	0.807636	FALSE
Deinococcus_peraridilitoris		59	0.430428	FALSE
Deinococcus_proteolyticus		81	0.915656	FALSE
Deinococcus_puniceus		64	0.807636	FALSE
Deinococcus_radiodurans		117	0.32634	FALSE
Deinococcus_soli_Cha_et_al._2016		102	0.585742	FALSE
Deinococcus_sp._NW-56		122	0.87723	FALSE
Deinococcus_swuensis		106	0.912567	FALSE
Deinococcus_wulumuqiensis		126	0.440586	FALSE
Delftia_acidovorans		103	0.89077	FALSE
Delftia_sp._Cs1-4		69	0.546456	FALSE
Delftia_sp._HK171		65	0.815418	FALSE
Delftia_tsuruhatensis		127	0.454914	FALSE
Dermabacter_vaginalis		125	0.426599	FALSE
Dermacoccus_nishinomiyaensis		127	0.454914	FALSE
Dermatophilus_congolensis		69	0.977029	FALSE
Desulfovibrio_vulgaris		63	0.169558	FALSE
Devosia_sp._A16		98	0.532255	FALSE
Devosia_sp._H5989		101	0.179724	FALSE
Devosia_sp._I507		93	0.128522	FALSE
Devriesea_agamarum		72	0.981324	FALSE
Diaphorobacter_polyhydroxybutyrativorans		85	0.373902	FALSE
Dickeya_sp._Secpp_1600		10	0.638408	FALSE
Dietzia_lutea		122	0.87723	FALSE
Dietzia_psychralcaliphila		121	0.999542	FALSE
Dietzia_sp._JS16-p6b		118	0.816571	FALSE
Dietzia_sp._oral_taxon_368		127	0.454914	FALSE
Dietzia_timorensis		126	0.938484	FALSE
Dinoroseobacter_shibae		111	0.712768	FALSE
Dokdonella_koreensis		92	0.122994	FALSE
Dyadobacter_fermentans		56	0.949351	FALSE
Dyella_japonica		75	0.270483	FALSE
Dyella_jiangningensis		59	0.430428	FALSE
Edwardsiella_tarda		38	0.543954	FALSE
Eggerthella_lenta		63	0.169558	FALSE
Eikenella_corrodens		99	0.977642	FALSE
Elizabethkingia_anophelis		57	0.952089	FALSE
Elizabethkingia_bruuniana		48	0.923009	FALSE
Elizabethkingia_miricola		18	0.726609	FALSE
Ensifer_adhaerens		117	0.32634	FALSE
Ensifer_sojae		91	0.443849	FALSE
Enterobacter_asburiae		84	0.929505	FALSE
Enterobacter_cloacae		128	0.469589	FALSE
Enterobacter_hormaechei		101	0.981664	FALSE
Enterobacter_kobei		36	0.865766	FALSE
Enterobacter_roggenkampii		68	0.534861	FALSE
Enterobacter_sp._HK169		26	0.797598	FALSE
Enterobacter_sp._ODB01		19	0.736373	FALSE
Enterobacteriaceae_bacterium_ENNIH1		31	0.834298	FALSE
Enterobacteriaceae_bacterium_ENNIH2		29	0.427818	FALSE
Enterobacteriaceae_bacterium_ENNIH3		5	0.573401	FALSE
Epibacterium_mobile		61	0.961946	FALSE
Erwinia_billingiae		46	0.915066	FALSE
Erwinia_gerundensis		76	0.889179	FALSE
Erwinia_persicina		56	0.122629	FALSE
Erythrobacter_atlanticus		78	0.649128	FALSE
Erythrobacter_flavus		101	0.572182	FALSE
Erythrobacter_gangjinensis		69	0.546456	FALSE
Erythrobacter_litoralis		106	0.21867	FALSE
Erythrobacter_seohaensis		79	0.660247	FALSE
Erythrobacter_sp._HL-111		97	0.519206	FALSE
Erythrobacter_sp._KY5		74	0.60398	FALSE
Erythrobacter_sp._YH-07		86	0.385164	FALSE
Escherichia_coli		128	0.469589	FALSE
Eubacterium_rectale		54	0.373323	FALSE
Eubacterium_sulci		53	0.940431	FALSE
Euzebya_sp._DY32-46		94	0.814513	FALSE
Exiguobacterium_sp._AT1b		78	0.988083	FALSE
Exiguobacterium_sp._MH3		71	0.858331	FALSE
Exiguobacterium_sp._U13-1		43	0.90202	FALSE
Faecalibacterium_prausnitzii		123	0.399627	FALSE
Finegoldia_magna		95	0.823709	FALSE
Flavobacteriaceae_bacterium_3519-10		49	0.926765	FALSE
Flavobacterium_johnsoniae		29	0.427818	FALSE
Flavobacterium_sp._CJ74		30	0.132938	FALSE
Flavobacterium_sp._HYN0059		35	0.506482	FALSE
Flavobacterium_sp._MEBiC07310		51	0.933862	FALSE
Frankia_alni		95	0.823709	FALSE
Frankia_casuarinae		79	0.309803	FALSE
Frankia_inefficax		106	0.21867	FALSE
Frankia_sp._EAN1pec		96	0.97063	FALSE
Frankia_sp._QA3		93	0.128522	FALSE
Frankia_symbiont_of_Datisca_glomerata		90	0.431802	FALSE
Frankineae_bacterium_MT45		90	0.431802	FALSE
Friedmanniella_luteola		120	0.846806	FALSE
Friedmanniella_sagamiharensis		120	0.846806	FALSE
Frondihabitans_sp._762G35		103	0.194618	FALSE
Frondihabitans_sp._PAMC_28766		105	0.905523	FALSE
Fusobacterium_hwasookii		83	0.925055	FALSE
Gammapapillomavirus_18		2	0.530411	FALSE
Gammapapillomavirus_24		7	0.600373	FALSE
Gardnerella_vaginalis		105	0.988256	FALSE
Gemella_morbillorum		66	0.823021	FALSE
Gemmata_obscuriglobus		77	0.637936	FALSE
Gemmatirosa_kalamazoonesis		99	0.165702	FALSE
Gemmobacter_sp._HYN0069		105	0.905523	FALSE
Geobacillus_kaustophilus		2	0.530411	FALSE
Geobacillus_lituanicus		22	0.764101	FALSE
Geobacillus_stearothermophilus		24	0.358851	FALSE
Geobacillus_thermoleovorans		21	0.755114	FALSE
Geodermatophilus_obscurus		126	0.440586	FALSE
Gluconacetobacter_diazotrophicus		92	0.79564	FALSE
Gluconobacter_albidus		44	0.614836	FALSE
Gluconobacter_oxydans		83	0.351868	FALSE
Glutamicibacter_arilaitensis		126	0.440586	FALSE
Gordonia_bronchialis		125	0.923132	FALSE
Gordonia_iterans		117	0.32634	FALSE
Gordonia_phthalatica		117	0.801536	FALSE
Gordonia_polyisoprenivorans		116	0.786562	FALSE
Gordonia_rubripertincta		112	0.727369	FALSE
Gordonia_sp._1D		113	0.742053	FALSE
Gordonia_sp._KTR9		118	0.977616	FALSE
Gordonia_sp._YC-JH1		117	0.973692	FALSE
Gordonia_terrae		122	0.87723	FALSE
Gordonibacter_massiliensis		53	0.362064	FALSE
Granulibacter_bethesdensis		75	0.270483	FALSE
Haemophilus_haemolyticus		100	0.998794	FALSE
Haemophilus_influenzae		96	0.97063	FALSE
Haemophilus_parainfluenzae		120	0.984571	FALSE
Haemophilus_sp._oral_taxon_036		64	0.968275	FALSE
Haliangium_ochraceum		84	0.362803	FALSE
Halomonas_aestuarii		82	0.341099	FALSE
Halomonas_beimenensis		87	0.745913	FALSE
Halomonas_campaniensis		38	0.877006	FALSE
Halomonas_chromatireducens		61	0.453544	FALSE
Halomonas_elongata		72	0.581082	FALSE
Halomonas_hydrothermalis		116	0.999956	FALSE
Halomonas_sp._A3H3		63	0.799673	FALSE
Halomonas_sp._JS92-SW72		126	0.997876	FALSE
Halomonas_sp._KO116		55	0.729517	FALSE
Halomonas_sp._SF2003		59	0.430428	FALSE
Halorhodospira_halophila		61	0.453544	FALSE
Halotalea_alkalilenta		64	0.176979	FALSE
Hartmannibacter_diazotrophicus		99	0.165702	FALSE
Herbaspirillum_frisingense		96	0.506293	FALSE
Herbaspirillum_hiltneri		73	0.251875	FALSE
Herbaspirillum_seropedicae		95	0.493518	FALSE
Hoeflea_phototrophica		70	0.851628	FALSE
Hoeflea_sp._IMCC20628		74	0.877371	FALSE
Hoyosella_subflava		61	0.961946	FALSE
Human_alphaherpesvirus_1		10	0.638408	FALSE
Humibacter_sp._BT305		101	0.981664	FALSE
Hydrogenophaga_crassostreae		65	0.5	FALSE
Hydrogenophaga_sp._PBC		111	0.712768	FALSE
Hydrogenophaga_sp._RAC07		97	0.519206	FALSE
Hydrogenophilus_thermoluteolus		97	0.152517	FALSE
Hymenobacter_nivis		71	0.569572	FALSE
Hymenobacter_sedentarius		70	0.225295	FALSE
Hymenobacter_sp._APR13		82	0.693113	FALSE
Hymenobacter_sp._PAMC_26628		60	0.441972	FALSE
Hyphomicrobium_denitrificans		81	0.330497	FALSE
Hyphomicrobium_nitrativorans		71	0.569572	FALSE
Hyphomicrobium_sp._MC1		62	0.465139	FALSE
Hyphomonas_neptunium		67	0.200327	FALSE
Hyphomonas_sp._CACIAM_19H1		74	0.877371	FALSE
Immundisolibacter_cernigliae		63	0.799673	FALSE
Intrasporangium_calvum		119	0.831663	FALSE
Isoptericola_dokdonensis		121	0.861997	FALSE
Isoptericola_variabilis		116	0.786562	FALSE
Janibacter_indicus		129	0.484615	FALSE
Jannaschia_sp._CCS1		74	0.877371	FALSE
Janthinobacterium_agaricidamnosum		94	0.480883	FALSE
Janthinobacterium_sp._1_2014MBL_MicDiv		82	0.341099	FALSE
Janthinobacterium_sp._LM6		88	0.102646	FALSE
Janthinobacterium_svalbardensis		81	0.330497	FALSE
Jatrophihabitans_sp._GAS493		86	0.735577	FALSE
Jiangella_alkaliphila		119	0.831663	FALSE
Jiangella_sp._DSM_45060		114	0.960197	FALSE
Jonesia_denitrificans		80	0.671288	FALSE
Jonquetella_anthropi		23	0.772838	FALSE
Ketogulonicigenium_robustum		90	0.776163	FALSE
Ketogulonicigenium_vulgare		96	0.832737	FALSE
Kibdelosporangium_phytohabitans		112	0.727369	FALSE
Kineococcus_radiotolerans		113	0.955143	FALSE
Kitasatospora_albolonga		74	0.877371	FALSE
Kitasatospora_aureofaciens		93	0.962377	FALSE
Kitasatospora_setae		104	0.898256	FALSE
Kitasatospora_sp._MMS16-BH015		95	0.823709	FALSE
Klebsiella_aerogenes		73	0.592554	FALSE
Klebsiella_michiganensis		87	0.745913	FALSE
Klebsiella_oxytoca		101	0.981664	FALSE
Klebsiella_pneumoniae		126	0.440586	FALSE
Klebsiella_quasipneumoniae		73	0.982612	FALSE
Klebsiella_sp._M5al		47	0.296115	FALSE
Klebsiella_variicola		94	0.965271	FALSE
Kluyvera_intermedia		27	0.805382	FALSE
Kocuria_flava		128	0.469589	FALSE
Kocuria_palustris		130	0.5	FALSE
Kocuria_rhizophila		117	0.801536	FALSE
Kocuria_sp._BT304		124	0.412948	FALSE
Kocuria_turfanensis		129	0.484615	FALSE
Komagataeibacter_xylinus		77	0.89482	FALSE
Kosakonia_cowanii		95	0.823709	FALSE
Kribbella_flavida		119	0.831663	FALSE
Kutzneria_albida		104	0.898256	FALSE
Kytococcus_sedentarius		129	0.484615	FALSE
Labrenzia_aggregata		52	0.700287	FALSE
Lachnoclostridium_sp._YL32		65	0.184582	FALSE
Lachnospiraceae_bacterium_oral_taxon_500		52	0.937211	FALSE
Lactobacillus_amylovorus		46	0.915066	FALSE
Lactobacillus_crispatus		55	0.384643	FALSE
Lactobacillus_fermentum		48	0.658901	FALSE
Lactobacillus_johnsonii		36	0.185487	FALSE
Lactobacillus_murinus		30	0.441254	FALSE
Lactobacillus_paracasei		36	0.865766	FALSE
Lactobacillus_plantarum		84	0.929505	FALSE
Lactobacillus_sakei		54	0.943525	FALSE
Lactococcus_raffinolactis		38	0.877006	FALSE
Laribacter_hongkongensis		75	0.615357	FALSE
Lawsonella_clevelandensis		128	0.469589	FALSE
Leclercia_adecarboxylata		92	0.996751	FALSE
Leclercia_sp._LSNIH1		46	0.915066	FALSE
Leclercia_sp._LSNIH3		102	0.983489	FALSE
Leifsonia_sp._21MFCrub1.1		110	0.938394	FALSE
Leifsonia_xyli		123	0.399627	FALSE
Leisingera_methylohalidivorans		93	0.805154	FALSE
Lelliottia_amnigena		63	0.799673	FALSE
Lentzea_guizhouensis		119	0.349539	FALSE
Leptothrix_cholodnii		102	0.18706	FALSE
Leuconostoc_garlicum		42	0.591831	FALSE
Limnohabitans_sp._63ED37-2		70	0.558028	FALSE
Listeria_innocua		55	0.729517	FALSE
Listeria_monocytogenes		58	0.757164	FALSE
Listeria_welshimeri		19	0.736373	FALSE
Luteimonas_sp._100111		103	0.599422	FALSE
Luteimonas_sp._83-4		123	0.399627	FALSE
Luteimonas_sp._JM171		92	0.79564	FALSE
Luteipulveratus_mongoliensis		116	0.786562	FALSE
Luteitalea_pratensis		88	0.756127	FALSE
Lysobacter_antibioticus		94	0.134234	FALSE
Lysobacter_capsici		111	0.712768	FALSE
Lysobacter_enzymogenes		117	0.32634	FALSE
Lysobacter_gummosus		94	0.480883	FALSE
Lysobacter_maris		110	0.698254	FALSE
Lysobacter_sp._TY2-98		100	0.558746	FALSE
Magnetospirillum_gryphiswaldense		98	0.159007	FALSE
Magnetospirillum_magneticum		65	0.184582	FALSE
Magnetospirillum_sp._ME-1		74	0.261091	FALSE
Magnetospirillum_sp._XM-1		77	0.637936	FALSE
Maricaulis_maris		67	0.830442	FALSE
Marichromatium_purpuratum		65	0.815418	FALSE
Marinobacter_hydrocarbonoclasticus		58	0.757164	FALSE
Marinovum_algicola		103	0.89077	FALSE
Marivivens_sp._JLT3646		49	0.926765	FALSE
Marmoricola_scoriae		125	0.426599	FALSE
Martelella_endophytica		79	0.309803	FALSE
Martelella_mediterranea		99	0.545435	FALSE
Martelella_sp._AD-3		92	0.79564	FALSE
Massilia_armeniaca		106	0.21867	FALSE
Massilia_putida		118	0.33779	FALSE
Massilia_sp._NR_4-1		103	0.194618	FALSE
Massilia_sp._WG5		120	0.361592	FALSE
Massilia_sp._YMA4		107	0.655275	FALSE
Massilia_timonae		126	0.440586	FALSE
Massilia_violaceinigra		99	0.545435	FALSE
Meiothermus_ruber		52	0.350872	FALSE
Meiothermus_silvanus		66	0.823021	FALSE
Melaminivora_sp._SC2-7		97	0.519206	FALSE
Melaminivora_sp._SC2-9		111	0.712768	FALSE
Melittangium_boletus		69	0.844746	FALSE
Mesorhizobium_amorphae		93	0.128522	FALSE
Mesorhizobium_australicum		79	0.309803	FALSE
Mesorhizobium_ciceri		113	0.283423	FALSE
Mesorhizobium_huakuii		55	0.384643	FALSE
Mesorhizobium_japonicum		69	0.216792	FALSE
Mesorhizobium_loti		93	0.128522	FALSE
Mesorhizobium_oceanicum		98	0.159007	FALSE
Mesorhizobium_opportunistum		76	0.280052	FALSE
Mesorhizobium_sp._DCY119		89	0.107477	FALSE
Methanocorpusculum_labreanum		29	0.820276	FALSE
Methanoculleus_marisnigri		26	0.797598	FALSE
Methanofollis_liminatans		35	0.859865	FALSE
Methanosarcina_mazei		26	0.797598	FALSE
Methylibium_petroleiphilum		110	0.698254	FALSE
Methylobacterium_aquaticum		111	0.263627	FALSE
Methylobacterium_currus		107	0.227162	FALSE
Methylobacterium_nodulans		110	0.254127	FALSE
Methylobacterium_oryzae		81	0.682245	FALSE
Methylobacterium_phyllosphaerae		100	0.172606	FALSE
Methylobacterium_radiotolerans		99	0.545435	FALSE
Methylobacterium_sp._17SD2-17		108	0.669504	FALSE
Methylobacterium_sp._17Sr1-1		91	0.443849	FALSE
Methylobacterium_sp._17Sr1-28		100	0.172606	FALSE
Methylobacterium_sp._17Sr1-43		122	0.386631	FALSE
Methylobacterium_sp._4-46		113	0.283423	FALSE
Methylobacterium_sp._AMS5		93	0.468392	FALSE
Methylobacterium_sp._C1		99	0.545435	FALSE
Methylobacterium_sp._DM1		118	0.816571	FALSE
Methylobacterium_sp._XJLM		89	0.766212	FALSE
Methyloceanibacter_caenitepidi		70	0.225295	FALSE
Methyloceanibacter_sp._wino2		65	0.5	FALSE
Methylocystis_sp._SC2		66	0.192364	FALSE
Methylorubrum_extorquens		126	0.440586	FALSE
Methylorubrum_populi		125	0.426599	FALSE
Methylorubrum_zatmanii		40	0.887525	FALSE
Methylosinus_trichosporium		86	0.385164	FALSE
Methyloversatilis_sp._RAC08		77	0.289795	FALSE
Micavibrio_aeruginosavorus		66	0.511628	FALSE
Microbacterium_aurum		127	0.953852	FALSE
Microbacterium_chocolatum		122	0.87723	FALSE
Microbacterium_foliorum		124	0.412948	FALSE
Microbacterium_hominis		120	0.984571	FALSE
Microbacterium_paludicola		118	0.816571	FALSE
Microbacterium_paraoxydans		119	0.999985	FALSE
Microbacterium_pygmaeum		114	0.756817	FALSE
Microbacterium_sp._1.5R		79	0.309803	FALSE
Microbacterium_sp._BH-3-3-3		118	0.816571	FALSE
Microbacterium_sp._CGR1		77	0.89482	FALSE
Microbacterium_sp._LKL04		124	0.412948	FALSE
Microbacterium_sp._No._7		124	0.412948	FALSE
Microbacterium_sp._PAMC_28756		115	0.771654	FALSE
Microbacterium_sp._PM5		119	0.831663	FALSE
Microbacterium_sp._str._China		95	0.493518	FALSE
Microbacterium_sp._TPU_3598		117	0.801536	FALSE
Microbacterium_sp._XT11		115	0.771654	FALSE
Microbacterium_testaceum		119	0.831663	FALSE
Microcella_alkaliphila		111	0.712768	FALSE
Micrococcus_luteus		130	0.5	FALSE
Microcoleus_sp._PCC_7113		44	0.614836	FALSE
Microlunatus_phosphovorus		113	0.955143	FALSE
Microlunatus_soli		115	0.771654	FALSE
Micromonospora_aurantiaca		95	0.823709	FALSE
Micromonospora_auratinigra		91	0.956151	FALSE
Micromonospora_chokoriensis		95	0.493518	FALSE
Micromonospora_coriariae		84	0.714557	FALSE
Micromonospora_coxensis		81	0.915656	FALSE
Micromonospora_echinaurantiaca		98	0.532255	FALSE
Micromonospora_echinofusca		91	0.785974	FALSE
Micromonospora_echinospora		92	0.456046	FALSE
Micromonospora_inositola		80	0.320065	FALSE
Micromonospora_krabiensis		86	0.735577	FALSE
Micromonospora_narathiwatensis		88	0.756127	FALSE
Micromonospora_purpureochromogenes		97	0.519206	FALSE
Micromonospora_rifamycinica		90	0.776163	FALSE
Micromonospora_siamensis		92	0.456046	FALSE
Micromonospora_sp._B006		84	0.714557	FALSE
Micromonospora_sp._L5		51	0.933862	FALSE
Micromonospora_sp._WMMA2032		99	0.165702	FALSE
Micromonospora_viridifaciens		95	0.493518	FALSE
Micromonospora_zamorensis		89	0.419908	FALSE
Micropruina_glycogenica		121	0.861997	FALSE
Microterricola_viridarii		116	0.315183	FALSE
Microvirga_ossetica		113	0.283423	FALSE
Microvirga_sp._17_mud_1-3		80	0.671288	FALSE
Microvirgula_aerodenitrificans		78	0.299713	FALSE
Miniimonas_sp._S16		121	0.373955	FALSE
Mitsuaria_sp._7		104	0.202402	FALSE
Mobiluncus_curtisii		89	0.995542	FALSE
Modestobacter_marinus		127	0.953852	FALSE
Mogibacterium_diversum		61	0.961946	FALSE
Moraxella_catarrhalis		44	0.906524	FALSE
Moraxella_osloensis		130	0.5	FALSE
Muribaculum_intestinale		115	0.304314	FALSE
Mycetocola_sp._CGMCC_1.16372		83	0.925055	FALSE
Mycobacterium_avium		119	0.349539	FALSE
Mycobacterium_canettii		61	0.961946	FALSE
Mycobacterium_chimaera		82	0.341099	FALSE
Mycobacterium_colombiense		91	0.785974	FALSE
Mycobacterium_dioxanotrophicus		103	0.89077	FALSE
Mycobacterium_haemophilum		70	0.558028	FALSE
Mycobacterium_intracellulare		87	0.396587	FALSE
Mycobacterium_kansasii		95	0.823709	FALSE
Mycobacterium_marinum		64	0.807636	FALSE
Mycobacterium_marseillense		91	0.443849	FALSE
Mycobacterium_shigaense		80	0.320065	FALSE
Mycobacterium_simiae		86	0.735577	FALSE
Mycobacterium_sp._djl-10		116	0.315183	FALSE
Mycobacterium_sp._EPa45		98	0.532255	FALSE
Mycobacterium_sp._JLS		92	0.79564	FALSE
Mycobacterium_sp._JS623		108	0.925962	FALSE
Mycobacterium_sp._KMS		45	0.626098	FALSE
Mycobacterium_sp._MS1601		97	0.841592	FALSE
Mycobacterium_sp._PYR15		58	0.757164	FALSE
Mycobacterium_sp._QIA-37		82	0.991435	FALSE
Mycobacterium_sp._VKM_Ac-1817D		89	0.766212	FALSE
Mycobacterium_sp._WY10		69	0.546456	FALSE
Mycobacterium_sp._YC-RL4		127	0.454914	FALSE
Mycobacterium_stephanolepidis		62	0.465139	FALSE
Mycobacterium_tuberculosis		62	0.79153	FALSE
Mycobacteroides_abscessus		118	0.33779	FALSE
Mycobacteroides_chelonae		100	0.867062	FALSE
Mycobacteroides_immunogenum		89	0.766212	FALSE
Mycobacteroides_saopaulense		71	0.569572	FALSE
Mycolicibacter_sinensis		99	0.85876	FALSE
Mycolicibacter_terrae		94	0.480883	FALSE
Mycolicibacterium_aurum		106	0.912567	FALSE
Mycolicibacterium_chubuense		115	0.304314	FALSE
Mycolicibacterium_fortuitum		93	0.805154	FALSE
Mycolicibacterium_gilvum		126	0.440586	FALSE
Mycolicibacterium_goodii		104	0.202402	FALSE
Mycolicibacterium_litorale		97	0.841592	FALSE
Mycolicibacterium_phlei		116	0.315183	FALSE
Mycolicibacterium_rhodesiae		114	0.960197	FALSE
Mycolicibacterium_rutilum		111	0.712768	FALSE
Mycolicibacterium_smegmatis		118	0.33779	FALSE
Mycolicibacterium_thermoresistibile		102	0.18706	FALSE
Mycolicibacterium_vaccae		116	0.315183	FALSE
Mycolicibacterium_vanbaalenii		116	0.786562	FALSE
Myxococcus_fulvus		100	0.172606	FALSE
Myxococcus_hansupus		70	0.225295	FALSE
Myxococcus_stipitatus		69	0.216792	FALSE
Myxococcus_xanthus		61	0.453544	FALSE
Nakamurella_multipartita		121	0.373955	FALSE
Nakamurella_panacisegetis		95	0.493518	FALSE
Neisseria_cinerea		112	0.999865	FALSE
Neisseria_elongata		127	0.454914	FALSE
Neisseria_gonorrhoeae		79	0.989	FALSE
Neisseria_lactamica		98	0.975438	FALSE
Neisseria_meningitidis		125	0.426599	FALSE
Neisseria_mucosa		120	0.999348	FALSE
Neisseria_polysaccharea		81	0.915656	FALSE
Neisseria_sicca		124	0.994745	FALSE
Neisseria_sp._10023		63	0.799673	FALSE
Neisseria_sp._KEM232		98	0.975438	FALSE
Neisseria_subflava		126	0.440586	FALSE
Neomicrococcus_aestuarii		108	0.999678	FALSE
Neorhizobium_galegae		99	0.165702	FALSE
Neorhizobium_sp._NCHU2750		85	0.725123	FALSE
Neorhizobium_sp._SOG26		92	0.79564	FALSE
Nitratireductor_sp._OM-1		80	0.320065	FALSE
Nitrobacter_hamburgensis		87	0.396587	FALSE
Nitrobacter_winogradskyi		76	0.280052	FALSE
Nitrospirillum_amazonense		93	0.468392	FALSE
Niveispirillum_cyanobacteriorum		93	0.128522	FALSE
Nocardia_brasiliensis		110	0.698254	FALSE
Nocardia_cyriacigeorgica		115	0.964977	FALSE
Nocardia_farcinica		118	0.816571	FALSE
Nocardia_nova		99	0.977642	FALSE
Nocardia_seriolae		105	0.988256	FALSE
Nocardia_soli		110	0.698254	FALSE
Nocardia_terpenica		104	0.613219	FALSE
Nocardioides_dokdonensis		125	0.426599	FALSE
Nocardioides_sp._78		125	0.426599	FALSE
Nocardioides_sp._CF8		126	0.440586	FALSE
Nocardioides_sp._JS614		126	0.440586	FALSE
Nocardiopsis_alba		106	0.641149	FALSE
Nocardiopsis_dassonvillei		121	0.861997	FALSE
Nocardiopsis_gilva		107	0.655275	FALSE
Nonomuraea_sp._ATCC_55076		118	0.33779	FALSE
Novosphingobium_aromaticivorans		98	0.975438	FALSE
Novosphingobium_pentaromativorans		103	0.599422	FALSE
Novosphingobium_resinovorum		117	0.32634	FALSE
Novosphingobium_sp._P6W		103	0.599422	FALSE
Novosphingobium_sp._THN1		111	0.263627	FALSE
Ochrobactrum_anthropi		116	0.786562	FALSE
Ochrobactrum_pituitosum		89	0.766212	FALSE
Ochrobactrum_pseudogrignonense		77	0.89482	FALSE
Ochrobactrum_sp._A44		71	0.569572	FALSE
Olsenella_sp._oral_taxon_807		110	0.938394	FALSE
Olsenella_uli		66	0.823021	FALSE
Ornithinimicrobium_sp._AMA3305		127	0.953852	FALSE
Ornithobacterium_rhinotracheale		53	0.940431	FALSE
Orrella_dioscoreae		94	0.480883	FALSE
Oscillatoria_nigro-viridis		55	0.116637	FALSE
Oscillibacter_sp._PEA192		67	0.200327	FALSE
Ottowia_oryzae		106	0.641149	FALSE
Ottowia_sp._oral_taxon_894		111	0.712768	FALSE
Paenarthrobacter_aurescens		77	0.89482	FALSE
Paludisphaera_borealis		70	0.225295	FALSE
Pannonibacter_phragmitetus		118	0.33779	FALSE
Pantoea_agglomerans		123	0.399627	FALSE
Pantoea_ananatis		103	0.985193	FALSE
Pantoea_calida		43	0.90202	FALSE
Pantoea_rwandensis		53	0.710205	FALSE
Pantoea_sp._At-9b		57	0.952089	FALSE
Pantoea_sp._PSNIH1		120	0.984571	FALSE
Pantoea_sp._PSNIH2		53	0.940431	FALSE
Pantoea_vagans		112	0.999865	FALSE
Parabacteroides_sp._CT06		40	0.568198	FALSE
Paraburkholderia_caledonica		57	0.128798	FALSE
Paraburkholderia_caribensis		78	0.299713	FALSE
Paraburkholderia_phenoliruptrix		27	0.805382	FALSE
Paraburkholderia_xenovorans		61	0.155254	FALSE
Paracoccus_aminophilus		119	0.831663	FALSE
Paracoccus_aminovorans		124	0.907803	FALSE
Paracoccus_contaminans		128	0.469589	FALSE
Paracoccus_denitrificans		126	0.440586	FALSE
Paracoccus_mutanolyticus		120	0.846806	FALSE
Paracoccus_sp._BM15		117	0.973692	FALSE
Paracoccus_sp._CBA4604		120	0.361592	FALSE
Paracoccus_sp._SC2-6		122	0.87723	FALSE
Paracoccus_yeei		128	0.469589	FALSE
Paracoccus_zhejiangensis		126	0.938484	FALSE
Paraoerskovia_marina		107	0.655275	FALSE
Pararhodospirillum_photometricum		69	0.546456	FALSE
Parvibaculum_lavamentivorans		87	0.396587	FALSE
Pasteurella_multocida		121	0.861997	FALSE
Paucibacter_sp._KCTC_42545		83	0.351868	FALSE
Pectobacterium_carotovorum		99	0.85876	FALSE
Pelagibaca_abyssi		113	0.283423	FALSE
Pelagibacterium_halotolerans		75	0.883363	FALSE
Phaeobacter_gallaeciensis		104	0.613219	FALSE
Phaeobacter_inhibens		93	0.997093	FALSE
Phaeobacter_piscinae		87	0.745913	FALSE
Phaeobacter_porticola		54	0.719948	FALSE
Phenylobacterium_sp._HYN0004		110	0.254127	FALSE
Phenylobacterium_zucineum		121	0.373955	FALSE
Photobacterium_damselae		28	0.414258	FALSE
Phreatobacter_cathodiphilus		104	0.202402	FALSE
Phycicoccus_dokdonensis		118	0.977616	FALSE
Phycisphaera_mikurensis		70	0.558028	FALSE
Phyllobacterium_zundukense		68	0.20847	FALSE
Phytobacter_sp._SCO41		36	0.865766	FALSE
Pimelobacter_simplex		126	0.440586	FALSE
Planctomyces_sp._SH-PL14		62	0.79153	FALSE
Planococcus_sp._MB-3u-03		85	0.373902	FALSE
Plantactinospora_sp._BB1		74	0.60398	FALSE
Plantactinospora_sp._BC1		67	0.52325	FALSE
Plantactinospora_sp._KBS50		101	0.572182	FALSE
Plantibacter_flavus		121	0.373955	FALSE
Plautia_stali_symbiont		85	0.993441	FALSE
Polaromonas_naphthalenivorans		85	0.725123	FALSE
Polaromonas_sp._JS666		75	0.270483	FALSE
Polyangium_brachysporum		108	0.235899	FALSE
Polymorphum_gilvum		112	0.273391	FALSE
Porphyrobacter_HT-58-2		93	0.805154	FALSE
Porphyrobacter_neustonensis		90	0.112475	FALSE
Porphyrobacter_sp._CACIAM_03H1		109	0.244886	FALSE
Porphyrobacter_sp._LM_6		100	0.172606	FALSE
Porphyromonas_asaccharolytica		89	0.949322	FALSE
Porphyromonas_gingivalis		113	0.955143	FALSE
Prauserella_marina		90	0.776163	FALSE
Prevotella_dentalis		77	0.89482	FALSE
Prevotella_denticola		113	0.996408	FALSE
Prevotella_enoeca		68	0.837684	FALSE
Prevotella_fusca		81	0.990674	FALSE
Prevotella_intermedia		124	0.994745	FALSE
Prevotella_jejuni		94	0.965271	FALSE
Prevotella_melaninogenica		120	0.984571	FALSE
Prevotella_scopos		82	0.92044	FALSE
Prevotella_sp._oral_taxon_299		83	0.925055	FALSE
Propionibacterium_freudenreichii		127	0.953852	FALSE
Propionibacterium_phage_BruceLethal		76	0.986079	FALSE
Propionibacterium_phage_Enoki		51	0.933862	FALSE
Propionibacterium_phage_Moyashi		32	0.840993	FALSE
Propionibacterium_phage_PA1-14		55	0.729517	FALSE
Propionibacterium_phage_PAC1		47	0.648132	FALSE
Propionibacterium_phage_PHL009		57	0.748125	FALSE
Propionibacterium_phage_PHL010M04		67	0.97378	FALSE
Propionibacterium_phage_PHL025		46	0.915066	FALSE
Propionibacterium_phage_PHL030		70	0.851628	FALSE
Propionibacterium_phage_PHL041		43	0.90202	FALSE
Propionibacterium_phage_PHL055		47	0.919111	FALSE
Propionibacterium_phage_PHL067M10		55	0.729517	FALSE
Propionibacterium_phage_PHL070		74	0.983832	FALSE
Propionibacterium_phage_PHL082		35	0.859865	FALSE
Propionibacterium_phage_PHL085		78	0.988083	FALSE
Propionibacterium_phage_PHL092		59	0.95723	FALSE
Propionibacterium_phage_PHL116		82	0.92044	FALSE
Propionibacterium_phage_PHL132		49	0.926765	FALSE
Propionibacterium_phage_PHL141		46	0.915066	FALSE
Propionibacterium_phage_PHL150		37	0.871478	FALSE
Propionibacterium_phage_PHL152		85	0.725123	FALSE
Propionibacterium_phage_PHL171		71	0.858331	FALSE
Propionibacterium_phage_PHL179		37	0.871478	FALSE
Propionibacterium_phage_PHL199		55	0.946498	FALSE
Propionibacterium_phage_PHL301		59	0.95723	FALSE
Propionibacterium_phage_QueenBey		74	0.877371	FALSE
Propionibacterium_sp._oral_taxon_193		129	0.484615	FALSE
Propionibacterium_virus_ATCC29399BC		44	0.906524	FALSE
Propionibacterium_virus_ATCC29399BT		50	0.679935	FALSE
Propionibacterium_virus_Attacne		56	0.949351	FALSE
Propionibacterium_virus_Kubed		40	0.887525	FALSE
Propionibacterium_virus_Lauchelly		81	0.682245	FALSE
Propionibacterium_virus_Ouroboros		84	0.992817	FALSE
Propionibacterium_virus_P1001		40	0.887525	FALSE
Propionibacterium_virus_P100A		66	0.511628	FALSE
Propionibacterium_virus_P100D		38	0.877006	FALSE
Propionibacterium_virus_P101A		45	0.910872	FALSE
Propionibacterium_virus_P104A		41	0.580092	FALSE
Propionibacterium_virus_P105		44	0.906524	FALSE
Propionibacterium_virus_P144		55	0.946498	FALSE
Propionibacterium_virus_P91		44	0.906524	FALSE
Propionibacterium_virus_PA6		51	0.690197	FALSE
Propionibacterium_virus_Pacnes201215		67	0.830442	FALSE
Propionibacterium_virus_PAD20		43	0.90202	FALSE
Propionibacterium_virus_PHL060L00		41	0.580092	FALSE
Propionibacterium_virus_PHL071N05		66	0.511628	FALSE
Propionibacterium_virus_PHL111M01		47	0.919111	FALSE
Propionibacterium_virus_PHL113M01		47	0.919111	FALSE
Propionibacterium_virus_PHL114L00		62	0.79153	FALSE
Propionibacterium_virus_Pirate		74	0.60398	FALSE
Propionibacterium_virus_SKKY		51	0.933862	FALSE
Propionibacterium_virus_Solid		50	0.930381	FALSE
Propionibacterium_virus_Stormborn		68	0.975445	FALSE
Propionibacterium_virus_Wizzo		58	0.954714	FALSE
Propionimicrobium_sp._Marseille-P3275		68	0.975445	FALSE
Pseudarthrobacter_chlorophenolicus		108	0.669504	FALSE
Pseudarthrobacter_equi		103	0.194618	FALSE
Pseudarthrobacter_phenanthrenivorans		122	0.87723	FALSE
Pseudarthrobacter_sulfonivorans		109	0.932301	FALSE
Pseudogulbenkiania_sp._NH8B		67	0.52325	FALSE
Pseudolabrys_taiwanensis		92	0.122994	FALSE
Pseudomonas_aeruginosa		128	0.469589	FALSE
Pseudomonas_alcaligenes		116	0.786562	FALSE
Pseudomonas_alcaliphila		91	0.956151	FALSE
Pseudomonas_alkylphenolica		74	0.60398	FALSE
Pseudomonas_antarctica		62	0.162316	FALSE
Pseudomonas_azotoformans		96	0.146227	FALSE
Pseudomonas_balearica		82	0.92044	FALSE
Pseudomonas_brassicacearum		79	0.660247	FALSE
Pseudomonas_chlororaphis		107	0.655275	FALSE
Pseudomonas_citronellolis		109	0.244886	FALSE
Pseudomonas_cremoricolorata		70	0.225295	FALSE
Pseudomonas_entomophila		67	0.52325	FALSE
Pseudomonas_fluorescens		130	0.5	FALSE
Pseudomonas_fragi		107	0.655275	FALSE
Pseudomonas_frederiksbergensis		77	0.289795	FALSE
Pseudomonas_fulva		119	0.349539	FALSE
Pseudomonas_furukawaii		84	0.714557	FALSE
Pseudomonas_guangdongensis		66	0.823021	FALSE
Pseudomonas_knackmussii		84	0.714557	FALSE
Pseudomonas_koreensis		114	0.293729	FALSE
Pseudomonas_mandelii		63	0.47675	FALSE
Pseudomonas_mendocina		124	0.412948	FALSE
Pseudomonas_monteilii		117	0.32634	FALSE
Pseudomonas_moraviensis		104	0.613219	FALSE
Pseudomonas_mosselii		76	0.280052	FALSE
Pseudomonas_oryzae		81	0.682245	FALSE
Pseudomonas_oryzihabitans		124	0.412948	FALSE
Pseudomonas_parafulva		101	0.179724	FALSE
Pseudomonas_plecoglossicida		90	0.776163	FALSE
Pseudomonas_protegens		88	0.756127	FALSE
Pseudomonas_pseudoalcaligenes		107	0.990879	FALSE
Pseudomonas_psychrophila		74	0.261091	FALSE
Pseudomonas_psychrotolerans		113	0.955143	FALSE
Pseudomonas_putida		129	0.484615	FALSE
Pseudomonas_resinovorans		89	0.766212	FALSE
Pseudomonas_rhizosphaerae		79	0.660247	FALSE
Pseudomonas_sihuiensis		91	0.117647	FALSE
Pseudomonas_simiae		25	0.789582	FALSE
Pseudomonas_sp._02C_26		85	0.373902	FALSE
Pseudomonas_sp._A214		31	0.834298	FALSE
Pseudomonas_sp._ATCC_13867		99	0.545435	FALSE
Pseudomonas_sp._B10		63	0.47675	FALSE
Pseudomonas_sp._DR_5-09		55	0.729517	FALSE
Pseudomonas_sp._FDAARGOS_380		58	0.135144	FALSE
Pseudomonas_sp._HLS-6		75	0.270483	FALSE
Pseudomonas_sp._JY-Q		62	0.964152	FALSE
Pseudomonas_sp._K2W31S-8		81	0.682245	FALSE
Pseudomonas_sp._LG1D9		56	0.39602	FALSE
Pseudomonas_sp._LPH1		77	0.637936	FALSE
Pseudomonas_sp._Lz4W		38	0.543954	FALSE
Pseudomonas_sp._MYb193		66	0.511628	FALSE
Pseudomonas_sp._NC02		41	0.580092	FALSE
Pseudomonas_sp._phDV1		108	0.925962	FALSE
Pseudomonas_sp._PONIH3		53	0.362064	FALSE
Pseudomonas_sp._R2A2		87	0.745913	FALSE
Pseudomonas_sp._StFLB209		68	0.534861	FALSE
Pseudomonas_sp._SWI44		36	0.865766	FALSE
Pseudomonas_sp._SWI6		20	0.301746	FALSE
Pseudomonas_sp._TCU-HL1		85	0.373902	FALSE
Pseudomonas_sp._TMW_2.1634		35	0.859865	FALSE
Pseudomonas_sp._URMO17WK12:I11		87	0.396587	FALSE
Pseudomonas_sp._VLB120		30	0.441254	FALSE
Pseudomonas_sp._XWY-1		63	0.169558	FALSE
Pseudomonas_stutzeri		129	0.484615	FALSE
Pseudomonas_synxantha		69	0.546456	FALSE
Pseudomonas_syringae		113	0.283423	FALSE
Pseudomonas_taetrolens		70	0.558028	FALSE
Pseudomonas_trivialis		57	0.128798	FALSE
Pseudomonas_umsongensis		45	0.626098	FALSE
Pseudomonas_versuta		62	0.465139	FALSE
Pseudomonas_viridiflava		68	0.837684	FALSE
Pseudomonas_xanthomarina		64	0.968275	FALSE
Pseudonocardia_dioxanivorans		112	0.727369	FALSE
Pseudonocardia_sp._AL041005-10		125	0.923132	FALSE
Pseudonocardia_sp._EC080610-09		12	0.66221	FALSE
Pseudonocardia_sp._EC080625-04		50	0.679935	FALSE
Pseudonocardia_sp._HH130629-09		117	0.801536	FALSE
Pseudonocardia_sp._HH130630-07		122	0.386631	FALSE
Pseudopropionibacterium_propionicum		127	0.953852	FALSE
Pseudorhodoplanes_sinuspersici		90	0.112475	FALSE
Pseudoxanthomonas_spadix		98	0.159007	FALSE
Pseudoxanthomonas_suwonensis		122	0.386631	FALSE
Psychrobacter_alimentarius		54	0.719948	FALSE
Psychrobacter_sp._AntiMn-1		75	0.883363	FALSE
Psychrobacter_sp._P11F6		99	0.977642	FALSE
Psychrobacter_sp._P11G5		67	0.830442	FALSE
Psychrobacter_sp._PRwf-1		55	0.946498	FALSE
Psychrobacter_sp._YP14		50	0.930381	FALSE
Psychromicrobium_lacuslunae		64	0.488372	FALSE
Rahnella_aquatilis		82	0.92044	FALSE
Ralstonia_insidiosa		72	0.242836	FALSE
Ralstonia_mannitolilytica		88	0.408169	FALSE
Ralstonia_pickettii		105	0.210418	FALSE
Ralstonia_solanacearum		120	0.361592	FALSE
Ramlibacter_tataouinensis		124	0.412948	FALSE
Raoultella_ornithinolytica		93	0.962377	FALSE
Raoultella_planticola		65	0.5	FALSE
Rathayibacter_tritici		101	0.179724	FALSE
Renibacterium_salmoninarum		64	0.807636	FALSE
Rhizobacter_gummiphilus		108	0.235899	FALSE
Rhizobium_etli		109	0.244886	FALSE
Rhizobium_gallicum		73	0.592554	FALSE
Rhizobium_leguminosarum		119	0.349539	FALSE
Rhizobium_phaseoli		88	0.408169	FALSE
Rhizobium_sp._ACO-34A		88	0.756127	FALSE
Rhizobium_sp._CIAT894		65	0.184582	FALSE
Rhizobium_sp._IRBG74		89	0.995542	FALSE
Rhizobium_sp._N324		19	0.736373	FALSE
Rhizobium_sp._NT-26		102	0.585742	FALSE
Rhizobium_sp._NXC14		59	0.430428	FALSE
Rhizobium_sp._NXC24		76	0.280052	FALSE
Rhizobium_sp._S41		114	0.99703	FALSE
Rhizobium_sp._Y9		85	0.993441	FALSE
Rhizobium_tropici		71	0.233976	FALSE
Rhizorhabdus_dicambivorans		115	0.304314	FALSE
Rhodanobacter_denitrificans		94	0.134234	FALSE
Rhodobaca_barguzinensis		68	0.837684	FALSE
Rhodobacter_capsulatus		113	0.742053	FALSE
Rhodobacter_sp._CZR27		122	0.386631	FALSE
Rhodobacter_sp._LPB0142		119	0.831663	FALSE
Rhodobacter_sphaeroides		125	0.426599	FALSE
Rhodobacteraceae_bacterium		61	0.783208	FALSE
Rhodobacteraceae_bacterium_BAR1		78	0.649128	FALSE
Rhodobacteraceae_bacterium_QY30		114	0.960197	FALSE
Rhodococcus_aetherivorans		52	0.937211	FALSE
Rhodococcus_biphenylivorans		54	0.719948	FALSE
Rhodococcus_coprophilus		85	0.93379	FALSE
Rhodococcus_erythropolis		119	0.831663	FALSE
Rhodococcus_fascians		103	0.599422	FALSE
Rhodococcus_hoagii		112	0.273391	FALSE
Rhodococcus_jostii		85	0.725123	FALSE
Rhodococcus_opacus		128	0.469589	FALSE
Rhodococcus_pyridinivorans		106	0.999532	FALSE
Rhodococcus_qingshengii		85	0.725123	FALSE
Rhodococcus_rhodochrous		102	0.883072	FALSE
Rhodococcus_ruber		108	0.925962	FALSE
Rhodococcus_sp._008		82	0.341099	FALSE
Rhodococcus_sp._2G		67	0.830442	FALSE
Rhodococcus_sp._B7740		106	0.989621	FALSE
Rhodococcus_sp._BH4		58	0.418918	FALSE
Rhodococcus_sp._H-CA8f		54	0.719948	FALSE
Rhodococcus_sp._MTM3W5.2		108	0.992035	FALSE
Rhodococcus_sp._p52		93	0.997093	FALSE
Rhodococcus_sp._PBTS_1		127	0.454914	FALSE
Rhodococcus_sp._PBTS_2		101	0.875168	FALSE
Rhodococcus_sp._S2-17		106	0.641149	FALSE
Rhodococcus_sp._WB1		50	0.930381	FALSE
Rhodococcus_sp._WMMA185		85	0.373902	FALSE
Rhodococcus_sp._YL-1		88	0.408169	FALSE
Rhodoferax_antarcticus		54	0.719948	FALSE
Rhodoferax_ferrireducens		64	0.488372	FALSE
Rhodoferax_koreense		102	0.585742	FALSE
Rhodoferax_saidenbachensis		71	0.233976	FALSE
Rhodomicrobium_vannielii		68	0.534861	FALSE
Rhodoplanes_sp._Z2-YC6860		92	0.122994	FALSE
Rhodopseudomonas_palustris		128	0.469589	FALSE
Rhodospirillaceae_bacterium_SCSIO_08040		93	0.128522	FALSE
Rhodospirillum_centenum		92	0.456046	FALSE
Rhodospirillum_rubrum		84	0.362803	FALSE
Rhodovulum_sp._MB263		98	0.850268	FALSE
Rhodovulum_sp._P5		98	0.532255	FALSE
Rhodovulum_sulfidophilum		113	0.742053	FALSE
Riemerella_anatipestifer		39	0.556151	FALSE
Roseateles_depolymerans		91	0.443849	FALSE
Roseburia_hominis		54	0.110821	FALSE
Roseibacterium_elongatum		102	0.983489	FALSE
Roseobacter_denitrificans		57	0.952089	FALSE
Roseobacter_litoralis		56	0.738909	FALSE
Roseomonas_gilardii		119	0.831663	FALSE
Roseomonas_sp._FDAARGOS_362		127	0.454914	FALSE
Roseovarius_mucosus		55	0.946498	FALSE
Roseovarius_sp._TM1035		57	0.952089	FALSE
Rothia_dentocariosa		130	0.5	FALSE
Rothia_mucilaginosa		129	0.484615	FALSE
Rubrivivax_gelatinosus		104	0.613219	FALSE
Rubrobacter_xylanophilus		75	0.615357	FALSE
Ruegeria_pomeroyi		105	0.627129	FALSE
Ruegeria_sp._TM1040		73	0.871202	FALSE
Saccharomonospora_azurea		99	0.545435	FALSE
Saccharomonospora_cyanea		89	0.995542	FALSE
Saccharomonospora_glauca		98	0.998417	FALSE
Saccharomonospora_marina		100	0.558746	FALSE
Saccharomonospora_viridis		88	0.756127	FALSE
Saccharopolyspora_erythraea		117	0.32634	FALSE
Saccharothrix_espanaensis		110	0.254127	FALSE
Sagittula_sp._P11		118	0.816571	FALSE
Salinibacterium_sp._CGMCC_1.16371		86	0.937913	FALSE
Salinicola_tamaricis		69	0.546456	FALSE
Salinispora_arenicola		83	0.703885	FALSE
Salinispora_tropica		72	0.864856	FALSE
Salipiger_profundus		117	0.32634	FALSE
Salmonella_enterica		116	0.786562	FALSE
Sandaracinus_amylolyticus		92	0.456046	FALSE
Sanguibacter_keddieii		116	0.786562	FALSE
Segniliparus_rotundus		62	0.79153	FALSE
Selenomonas_sp._oral_taxon_126		90	0.776163	FALSE
Selenomonas_sp._oral_taxon_136		57	0.952089	FALSE
Selenomonas_sp._oral_taxon_478		60	0.95964	FALSE
Selenomonas_sp._oral_taxon_920		80	0.910704	FALSE
Selenomonas_sputigena		95	0.968021	FALSE
Serinicoccus_sp._JLT9		125	0.426599	FALSE
Serratia_liquefaciens		58	0.418918	FALSE
Serratia_marcescens		119	0.349539	FALSE
Serratia_plymuthica		68	0.837684	FALSE
Serratia_sp._YD25		23	0.772838	FALSE
Shewanella_bicestrii		48	0.923009	FALSE
Shewanella_sp._ANA-3		52	0.937211	FALSE
Shinella_sp._HZN7		123	0.399627	FALSE
Simplicispira_suum		81	0.330497	FALSE
Sinomonas_atrocyanea		124	0.907803	FALSE
Sinorhizobium_americanum		76	0.626677	FALSE
Sinorhizobium_fredii		119	0.349539	FALSE
Sinorhizobium_medicae		72	0.864856	FALSE
Sinorhizobium_meliloti		115	0.304314	FALSE
Sinorhizobium_sp._RAC02		101	0.179724	FALSE
Snodgrassella_alvi		34	0.493707	FALSE
Solimonas_sp._K1W22B-7		89	0.107477	FALSE
Sorangium_cellulosum		120	0.846806	FALSE
Sphingobacterium_mizutaii		34	0.853773	FALSE
Sphingobacterium_sp._G1-14		52	0.937211	FALSE
Sphingobium_baderi		107	0.227162	FALSE
Sphingobium_cloacae		120	0.846806	FALSE
Sphingobium_herbicidovorans		86	0.735577	FALSE
Sphingobium_hydrophobicum		118	0.33779	FALSE
Sphingobium_indicum		82	0.92044	FALSE
Sphingobium_japonicum		80	0.910704	FALSE
Sphingobium_sp._EP60837		87	0.396587	FALSE
Sphingobium_sp._MI1205		91	0.443849	FALSE
Sphingobium_sp._RAC03		95	0.140135	FALSE
Sphingobium_sp._SYK-6		101	0.572182	FALSE
Sphingobium_sp._TKS		105	0.210418	FALSE
Sphingobium_sp._YBL2		96	0.506293	FALSE
Sphingobium_sp._YG1		114	0.756817	FALSE
Sphingobium_yanoikuyae		127	0.454914	FALSE
Sphingomonas_hengshuiensis		110	0.254127	FALSE
Sphingomonas_indica		103	0.194618	FALSE
Sphingomonas_koreensis		120	0.361592	FALSE
Sphingomonas_melonis		129	0.484615	FALSE
Sphingomonas_panacis		110	0.254127	FALSE
Sphingomonas_sanxanigenens		120	0.361592	FALSE
Sphingomonas_sp._Cra20		110	0.254127	FALSE
Sphingomonas_sp._FARSPH		120	0.361592	FALSE
Sphingomonas_sp._JJ-A5		101	0.179724	FALSE
Sphingomonas_sp._KC8		96	0.506293	FALSE
Sphingomonas_sp._LK11		121	0.373955	FALSE
Sphingomonas_sp._LM7		112	0.273391	FALSE
Sphingomonas_sp._MM-1		120	0.361592	FALSE
Sphingomonas_sp._NIC1		116	0.315183	FALSE
Sphingomonas_taxi		118	0.33779	FALSE
Sphingomonas_wittichii		125	0.426599	FALSE
Sphingopyxis_alaskensis		96	0.146227	FALSE
Sphingopyxis_fribergensis		104	0.613219	FALSE
Sphingopyxis_granuli		106	0.21867	FALSE
Sphingopyxis_macrogoltabida		118	0.33779	FALSE
Sphingopyxis_sp._113P3		104	0.202402	FALSE
Sphingopyxis_sp._EG6		113	0.283423	FALSE
Sphingopyxis_sp._FD7		104	0.613219	FALSE
Sphingopyxis_sp._MG		79	0.905582	FALSE
Sphingopyxis_sp._QXT-31		100	0.172606	FALSE
Sphingopyxis_sp._WS5A3p		106	0.21867	FALSE
Sphingopyxis_terrae		89	0.419908	FALSE
Sphingorhabdus_sp._M41		63	0.47675	FALSE
Sphingorhabdus_sp._YGSMI21		72	0.581082	FALSE
Stackebrandtia_nassauensis		109	0.932301	FALSE
Staphylococcus_aureus		130	0.5	FALSE
Staphylococcus_capitis		108	0.235899	FALSE
Staphylococcus_epidermidis		124	0.907803	FALSE
Staphylococcus_haemolyticus		46	0.285443	FALSE
Staphylococcus_hominis		86	0.735577	FALSE
Staphylococcus_pettenkoferi		60	0.774705	FALSE
Stappia_sp._ES.058		81	0.915656	FALSE
Starkeya_novella		106	0.21867	FALSE
Stenotrophomonas_acidaminiphila		120	0.846806	FALSE
Stenotrophomonas_maltophilia		129	0.484615	FALSE
Stenotrophomonas_rhizophila		114	0.293729	FALSE
Stenotrophomonas_sp._ESTM1D_MKCIP4_1		72	0.581082	FALSE
Stenotrophomonas_sp._G4		78	0.299713	FALSE
Stenotrophomonas_sp._KCTC_12332		5	0.573401	FALSE
Stenotrophomonas_sp._LM091		110	0.698254	FALSE
Stenotrophomonas_sp._MYb57		87	0.994568	FALSE
Stenotrophomonas_sp._Pemsol		88	0.756127	FALSE
Stenotrophomonas_sp._SAU14A_NAIMI4_5		77	0.637936	FALSE
Stenotrophomonas_sp._WZN-1		61	0.783208	FALSE
Stenotrophomonas_sp._ZAC14D2_NAIMI4_7		51	0.933862	FALSE
Steroidobacter_denitrificans		63	0.799673	FALSE
Stigmatella_aurantiaca		70	0.558028	FALSE
Streptacidiphilus_sp._DSM_106435		93	0.128522	FALSE
Streptococcus_agalactiae		29	0.820276	FALSE
Streptococcus_anginosus		76	0.626677	FALSE
Streptococcus_australis		83	0.925055	FALSE
Streptococcus_cristatus		115	0.771654	FALSE
Streptococcus_dysgalactiae		27	0.400578	FALSE
Streptococcus_equinus		46	0.285443	FALSE
Streptococcus_gordonii		116	0.969477	FALSE
Streptococcus_infantarius		38	0.877006	FALSE
Streptococcus_intermedius		68	0.534861	FALSE
Streptococcus_mitis		127	0.953852	FALSE
Streptococcus_oralis		123	0.992682	FALSE
Streptococcus_parasanguinis		101	0.875168	FALSE
Streptococcus_pneumoniae		122	0.990295	FALSE
Streptococcus_pseudopneumoniae		118	0.816571	FALSE
Streptococcus_salivarius		108	0.925962	FALSE
Streptococcus_sanguinis		126	0.440586	FALSE
Streptococcus_sobrinus		31	0.834298	FALSE
Streptococcus_sp._A12		84	0.714557	FALSE
Streptococcus_sp._FDAARGOS_192		45	0.910872	FALSE
Streptococcus_sp._I-G2		81	0.990674	FALSE
Streptococcus_sp._I-P16		91	0.956151	FALSE
Streptococcus_sp._NPS_308		111	0.944236	FALSE
Streptococcus_sp._oral_taxon_064		109	0.932301	FALSE
Streptococcus_sp._oral_taxon_431		109	0.683831	FALSE
Streptococcus_suis		72	0.864856	FALSE
Streptococcus_thermophilus		84	0.714557	FALSE
Streptomyces_actuosus		84	0.714557	FALSE
Streptomyces_albireticuli		83	0.925055	FALSE
Streptomyces_alboflavus		90	0.776163	FALSE
Streptomyces_albulus		93	0.468392	FALSE
Streptomyces_albus		108	0.669504	FALSE
Streptomyces_antibioticus		89	0.419908	FALSE
Streptomyces_atratus		78	0.299713	FALSE
Streptomyces_bingchenggensis		93	0.468392	FALSE
Streptomyces_cattleya		96	0.832737	FALSE
Streptomyces_cavourensis		51	0.339753	FALSE
Streptomyces_chartreusis		107	0.227162	FALSE
Streptomyces_clavuligerus		89	0.419908	FALSE
Streptomyces_collinus		81	0.682245	FALSE
Streptomyces_davaonensis		85	0.725123	FALSE
Streptomyces_dengpaensis		83	0.703885	FALSE
Streptomyces_formicae		89	0.419908	FALSE
Streptomyces_fulvissimus		62	0.465139	FALSE
Streptomyces_gilvosporeus		81	0.915656	FALSE
Streptomyces_glaucescens		75	0.883363	FALSE
Streptomyces_globisporus		80	0.910704	FALSE
Streptomyces_globosus		92	0.79564	FALSE
Streptomyces_griseochromogenes		78	0.900287	FALSE
Streptomyces_griseorubiginosus		74	0.261091	FALSE
Streptomyces_griseus		72	0.242836	FALSE
Streptomyces_hygroscopicus		101	0.572182	FALSE
Streptomyces_katrae		79	0.660247	FALSE
Streptomyces_lavendulae		75	0.615357	FALSE
Streptomyces_leeuwenhoekii		68	0.20847	FALSE
Streptomyces_lincolnensis		84	0.714557	FALSE
Streptomyces_lividans		28	0.81294	FALSE
Streptomyces_lunaelactis		83	0.703885	FALSE
Streptomyces_lydicus		97	0.152517	FALSE
Streptomyces_nigra		79	0.989	FALSE
Streptomyces_niveus		102	0.585742	FALSE
Streptomyces_nodosus		85	0.725123	FALSE
Streptomyces_olivoreticuli		85	0.725123	FALSE
Streptomyces_pactum		108	0.925962	FALSE
Streptomyces_parvulus		87	0.745913	FALSE
Streptomyces_peucetius		85	0.373902	FALSE
Streptomyces_pluripotens		70	0.851628	FALSE
Streptomyces_pristinaespiralis		86	0.735577	FALSE
Streptomyces_puniciscabiei		78	0.299713	FALSE
Streptomyces_qaidamensis		70	0.225295	FALSE
Streptomyces_reticuli		88	0.756127	FALSE
Streptomyces_roseochromogenus		73	0.592554	FALSE
Streptomyces_rubrolavendulae		89	0.766212	FALSE
Streptomyces_sp._2323.1		77	0.289795	FALSE
Streptomyces_sp._3214.6		87	0.745913	FALSE
Streptomyces_sp._4F		75	0.615357	FALSE
Streptomyces_sp._CB09001		60	0.95964	FALSE
Streptomyces_sp._CC0208		20	0.745873	FALSE
Streptomyces_sp._CCM_MD2014		80	0.671288	FALSE
Streptomyces_sp._CdTB01		86	0.385164	FALSE
Streptomyces_sp._CMB-StM0423		76	0.280052	FALSE
Streptomyces_sp._CNQ-509		75	0.615357	FALSE
Streptomyces_sp._ETH9427		70	0.851628	FALSE
Streptomyces_sp._fd1-xmd		83	0.351868	FALSE
Streptomyces_sp._FR-008		28	0.81294	FALSE
Streptomyces_sp._Go-475		79	0.660247	FALSE
Streptomyces_sp._GSSD-12		78	0.900287	FALSE
Streptomyces_sp._HNM0039		72	0.581082	FALSE
Streptomyces_sp._ICC1		58	0.135144	FALSE
Streptomyces_sp._ICC4		124	0.412948	FALSE
Streptomyces_sp._NEAU-S7GS2		71	0.569572	FALSE
Streptomyces_sp._P3		91	0.785974	FALSE
Streptomyces_sp._RTd22		92	0.79564	FALSE
Streptomyces_sp._S8		60	0.95964	FALSE
Streptomyces_sp._SAT1		82	0.693113	FALSE
Streptomyces_sp._SCSIO_03032		111	0.944236	FALSE
Streptomyces_sp._SirexAA-E		91	0.443849	FALSE
Streptomyces_sp._SM18		76	0.626677	FALSE
Streptomyces_sp._TLI_053		97	0.519206	FALSE
Streptomyces_sp._TN58		79	0.309803	FALSE
Streptomyces_sp._Tue_6075		61	0.961946	FALSE
Streptomyces_sp._WAC00288		84	0.714557	FALSE
Streptomyces_sp._ZFG47		83	0.703885	FALSE
Streptomyces_spongiicola		75	0.615357	FALSE
Streptomyces_venezuelae		110	0.254127	FALSE
Streptomyces_vietnamensis		86	0.385164	FALSE
Streptomyces_violaceoruber		72	0.864856	FALSE
Streptomyces_violaceusniger		64	0.807636	FALSE
Streptomyces_xiamenensis		93	0.468392	FALSE
Streptomyces_xinghaiensis		87	0.941874	FALSE
Streptosporangium_roseum		109	0.244886	FALSE
Streptosporangium_sp._caverna		109	0.683831	FALSE
Sulfitobacter_pseudonitzschiae		83	0.925055	FALSE
Sulfitobacter_sp._AM1-D1		111	0.712768	FALSE
Sulfitobacter_sp._JL08		65	0.5	FALSE
Sulfitobacter_sp._SK011		53	0.710205	FALSE
Sulfitobacter_sp._SK025		89	0.419908	FALSE
Sulfolobus_acidocaldarius		127	0.454914	FALSE
Tannerella_forsythia		98	0.975438	FALSE
Tannerella_sp._oral_taxon_HOT-286		119	0.349539	FALSE
Tateyamaria_omphalii		83	0.703885	FALSE
Tessaracoccus_aquimaris		121	0.373955	FALSE
Tessaracoccus_flavescens		121	0.987589	FALSE
Tessaracoccus_flavus		128	0.469589	FALSE
Tessaracoccus_sp._Marseille-P5995		116	0.786562	FALSE
Tessaracoccus_sp._T2.5-30		122	0.87723	FALSE
Thalassococcus_sp._SH-1		105	0.627129	FALSE
Thauera_aromatica		72	0.581082	FALSE
Thauera_chlorobenzoica		68	0.534861	FALSE
Thauera_humireducens		84	0.714557	FALSE
Thauera_sp._K11		98	0.532255	FALSE
Thauera_sp._MZ1T		107	0.655275	FALSE
Thermobifida_fusca		81	0.915656	FALSE
Thermobispora_bispora		100	0.979716	FALSE
Thermomonospora_curvata		97	0.841592	FALSE
Thermus_parvatiensis		38	0.877006	FALSE
Thermus_scotoductus		76	0.280052	FALSE
Thermus_thermophilus		62	0.465139	FALSE
Thioclava_nitratireducens		101	0.981664	FALSE
Thiomonas_intermedia		77	0.289795	FALSE
Tistrella_mobilis		99	0.165702	FALSE
Treponema_denticola		51	0.933862	FALSE
Treponema_sp._OMZ_838		90	0.952813	FALSE
Trueperella_pyogenes		86	0.994024	FALSE
Tsukamurella_paurometabola		103	0.194618	FALSE
Tsukamurella_tyrosinosolvens		127	0.454914	FALSE
Variovorax_boronicumulans		110	0.254127	FALSE
Variovorax_paradoxus		124	0.412948	FALSE
Variovorax_sp._HW608		104	0.613219	FALSE
Variovorax_sp._PAMC_28711		89	0.419908	FALSE
Variovorax_sp._PMC12		111	0.712768	FALSE
Veillonella_parvula		122	0.990295	FALSE
Verminephrobacter_eiseniae		104	0.613219	FALSE
Verrucosispora_maris		94	0.480883	FALSE
Vibrio_diabolicus		28	0.81294	FALSE
Vitreoscilla_filiformis		70	0.558028	FALSE
Vogesella_sp._LIG4		56	0.39602	FALSE
Vulgatibacter_incomptus		60	0.774705	FALSE
Weissella_cibaria		67	0.97378	FALSE
Wenzhouxiangella_marina		74	0.261091	FALSE
Xanthobacter_autotrophicus		123	0.399627	FALSE
Xanthomonas_campestris		128	0.469589	FALSE
Xanthomonas_cassavae		56	0.738909	FALSE
Xanthomonas_citri		128	0.469589	FALSE
Xanthomonas_hortorum		41	0.233788	FALSE
Xanthomonas_sacchari		94	0.965271	FALSE
Xanthomonas_translucens		109	0.244886	FALSE
Xanthomonas_vesicatoria		66	0.192364	FALSE
Xylanimonas_cellulosilytica		115	0.771654	FALSE
Yangia_pacifica		106	0.641149	FALSE
Yangia_sp._CCB-MM3		101	0.179724	FALSE
Yoonia_vestfoldensis		98	0.975438	FALSE
Zhihengliuella_sp._ISTPL4		107	0.655275	FALSE
Zoogloeaceae_bacteirum_Par-f-2		48	0.306887	FALSE
Zymomonas_mobilis		119	0.349539	FALSE

## Sheet: Decontam Ref Genomes
Genomes of decontam species-level taxa used for contaminant removal.
File name	Organism	URL	Database	Refseq_category	Assembly_accession	Bioproject	Biosample	Taxid
Alistipes_shahii_genomic_refseq.fna.gz	Alistipes_shahii	ftp://ftp.ncbi.nlm.nih.gov/genomes/all/GCF/000/210/575/GCF_000210575.1_ASM21057v1/GCF_000210575.1_ASM21057v1_genomic.fna.gz	refseq	representative genome	GCF_000210575.1	PRJNA224116	SAMEA3138370	717959
Aromatoleum_aromaticum_genomic_refseq.fna.gz	Aromatoleum_aromaticum	ftp://ftp.ncbi.nlm.nih.gov/genomes/all/GCF/000/025/965/GCF_000025965.1_ASM2596v1/GCF_000025965.1_ASM2596v1_genomic.fna.gz	refseq	representative genome	GCF_000025965.1	PRJNA224116	SAMEA3138218	76114
Azoarcus_sp._CIB_genomic_refseq.fna.gz	Azoarcus_sp._CIB	ftp://ftp.ncbi.nlm.nih.gov/genomes/all/GCF/001/190/925/GCF_001190925.1_ASM119092v1/GCF_001190925.1_ASM119092v1_genomic.fna.gz	refseq	na	GCF_001190925.1	PRJNA224116	SAMN03342159	198107
Azoarcus_sp._KH32C_genomic_refseq.fna.gz	Azoarcus_sp._KH32C	ftp://ftp.ncbi.nlm.nih.gov/genomes/all/GCF/000/349/945/GCF_000349945.1_ASM34994v1/GCF_000349945.1_ASM34994v1_genomic.fna.gz	refseq	na	GCF_000349945.1	PRJNA224116	SAMD00061029	748247
Azospirillum_sp._TSH58_genomic_refseq.fna.gz	Azospirillum_sp._TSH58	ftp://ftp.ncbi.nlm.nih.gov/genomes/all/GCF/003/115/995/GCF_003115995.1_ASM311599v1/GCF_003115995.1_ASM311599v1_genomic.fna.gz	refseq	na	GCF_003115995.1	PRJNA224116	SAMN03863732	664962
Bacillus_simplex_genomic_refseq.fna.gz	Bacillus_simplex	ftp://ftp.ncbi.nlm.nih.gov/genomes/all/GCF/000/785/385/GCF_000785385.1_BacSimBA2H3_1.0/GCF_000785385.1_BacSimBA2H3_1.0_genomic.fna.gz	refseq	na	GCF_000785385.1	PRJNA224116	SAMN03196956	1403313
Bacteroides_caecimuris_genomic_refseq.fna.gz	Bacteroides_caecimuris	ftp://ftp.ncbi.nlm.nih.gov/genomes/all/GCF/001/688/725/GCF_001688725.2_ASM168872v2/GCF_001688725.2_ASM168872v2_genomic.fna.gz	refseq	na	GCF_001688725.2	PRJNA224116	SAMN04621613	1796613
Bacteroides_fragilis_genomic_refseq.fna.gz	Bacteroides_fragilis	ftp://ftp.ncbi.nlm.nih.gov/genomes/all/GCF/000/009/925/GCF_000009925.1_ASM992v1/GCF_000009925.1_ASM992v1_genomic.fna.gz	refseq	reference genome	GCF_000009925.1	PRJNA58195	SAMD00061068	295405
Bifidobacterium_animalis_genomic_refseq.fna.gz	Bifidobacterium_animalis	ftp://ftp.ncbi.nlm.nih.gov/genomes/all/GCF/000/021/425/GCF_000021425.1_ASM2142v1/GCF_000021425.1_ASM2142v1_genomic.fna.gz	refseq	na	GCF_000021425.1	PRJNA224116	SAMN02603485	442563
Blastomonas_sp._RAC04_genomic_refseq.fna.gz	Blastomonas_sp._RAC04	ftp://ftp.ncbi.nlm.nih.gov/genomes/all/GCF/001/713/435/GCF_001713435.1_ASM171343v1/GCF_001713435.1_ASM171343v1_genomic.fna.gz	refseq	na	GCF_001713435.1	PRJNA224116	SAMN04909709	1842535
Bordetella_sp._N_genomic_refseq.fna.gz	Bordetella_sp._N	ftp://ftp.ncbi.nlm.nih.gov/genomes/all/GCF/001/433/395/GCF_001433395.1_ASM143339v1/GCF_001433395.1_ASM143339v1_genomic.fna.gz	refseq	na	GCF_001433395.1	PRJNA224116	SAMN04219331	1746199
Bradyrhizobium_sp._2_39S1MB_genomic_refseq.fna.gz	Bradyrhizobium_sp._2_39S1MB	ftp://ftp.ncbi.nlm.nih.gov/genomes/all/GCF/002/266/435/GCF_002266435.2_ASM226643v2/GCF_002266435.2_ASM226643v2_genomic.fna.gz	refseq	na	GCF_002266435.2	PRJNA224116	SAMN07448754	1404768
Bradyrhizobium_sp._3_85S1MB_genomic_refseq.fna.gz	Bradyrhizobium_sp._3_85S1MB	ftp://ftp.ncbi.nlm.nih.gov/genomes/all/GCF/002/266/465/GCF_002266465.2_ASM226646v2/GCF_002266465.2_ASM226646v2_genomic.fna.gz	refseq	na	GCF_002266465.2	PRJNA224116	SAMN07448748	1404367
Bradyrhizobium_sp._genomic_refseq.fna.gz	Bradyrhizobium_sp.	ftp://ftp.ncbi.nlm.nih.gov/genomes/all/GCF/900/011/245/GCF_900011245.1_BF49.v1/GCF_900011245.1_BF49.v1_genomic.fna.gz	refseq	na	GCF_900011245.1	PRJNA224116	SAMEA3647810	376
Bradyrhizobium_sp._WSM471_genomic_refseq.fna.gz	Bradyrhizobium_sp._WSM471	ftp://ftp.ncbi.nlm.nih.gov/genomes/all/GCF/000/244/915/GCF_000244915.1_ASM24491v1/GCF_000244915.1_ASM24491v1_genomic.fna.gz	refseq	na	GCF_000244915.1	PRJNA224116	SAMN02261395	319017
Burkholderia_insecticola_genomic_refseq.fna.gz	Burkholderia_insecticola	ftp://ftp.ncbi.nlm.nih.gov/genomes/all/GCF/000/402/035/GCF_000402035.1_ASM40203v1/GCF_000402035.1_ASM40203v1_genomic.fna.gz	refseq	na	GCF_000402035.1	PRJNA224116	SAMD00012854	758793
Burkholderia_multivorans_genomic_refseq.fna.gz	Burkholderia_multivorans	ftp://ftp.ncbi.nlm.nih.gov/genomes/all/GCF/000/010/545/GCF_000010545.1_ASM1054v1/GCF_000010545.1_ASM1054v1_genomic.fna.gz	refseq	na	GCF_000010545.1	PRJNA224116	SAMD00060926	395019
Burkholderia_pseudomallei_genomic_refseq.fna.gz	Burkholderia_pseudomallei	ftp://ftp.ncbi.nlm.nih.gov/genomes/all/GCF/000/011/545/GCF_000011545.1_ASM1154v1/GCF_000011545.1_ASM1154v1_genomic.fna.gz	refseq	reference genome	GCF_000011545.1	PRJNA57733	SAMEA1705938	272560
Burkholderia_sp._CCGE1001_genomic_refseq.fna.gz	Burkholderia_sp._CCGE1001	ftp://ftp.ncbi.nlm.nih.gov/genomes/all/GCF/000/176/935/GCF_000176935.3_ASM17693v3/GCF_000176935.3_ASM17693v3_genomic.fna.gz	refseq	na	GCF_000176935.3	PRJNA224116	SAMN00713584	640510
Burkholderia_stabilis_genomic_refseq.fna.gz	Burkholderia_stabilis	ftp://ftp.ncbi.nlm.nih.gov/genomes/all/GCF/001/685/505/GCF_001685505.1_ASM168550v1/GCF_001685505.1_ASM168550v1_genomic.fna.gz	refseq	na	GCF_001685505.1	PRJNA224116	SAMD00048841	95485
Castellaniella_defragrans_genomic_refseq.fna.gz	Castellaniella_defragrans	ftp://ftp.ncbi.nlm.nih.gov/genomes/all/GCF/000/612/685/GCF_000612685.1_scf7180000000004/GCF_000612685.1_scf7180000000004_genomic.fna.gz	refseq	representative genome	GCF_000612685.1	PRJNA224116	SAMEA3138971	1437824
Chromobacterium_sp._ATCC_53434_genomic_refseq.fna.gz	Chromobacterium_sp._ATCC_53434	ftp://ftp.ncbi.nlm.nih.gov/genomes/all/GCF/002/848/345/GCF_002848345.1_ASM284834v1/GCF_002848345.1_ASM284834v1_genomic.fna.gz	refseq	na	GCF_002848345.1	PRJNA224116	SAMN08139260	2059672
Chromobacterium_violaceum_genomic_refseq.fna.gz	Chromobacterium_violaceum	ftp://ftp.ncbi.nlm.nih.gov/genomes/all/GCF/000/007/705/GCF_000007705.1_ASM770v1/GCF_000007705.1_ASM770v1_genomic.fna.gz	refseq	representative genome	GCF_000007705.1	PRJNA224116	SAMN02603528	243365
Cupriavidus_basilensis_genomic_refseq.fna.gz	Cupriavidus_basilensis	ftp://ftp.ncbi.nlm.nih.gov/genomes/all/GCF/000/243/095/GCF_000243095.1_ASM24309v2/GCF_000243095.1_ASM24309v2_genomic.fna.gz	refseq	na	GCF_000243095.1	PRJNA224116	SAMN02469316	1127483
Cupriavidus_pinatubonensis_genomic_refseq.fna.gz	Cupriavidus_pinatubonensis	ftp://ftp.ncbi.nlm.nih.gov/genomes/all/GCF/000/203/875/GCF_000203875.1_ASM20387v1/GCF_000203875.1_ASM20387v1_genomic.fna.gz	refseq	na	GCF_000203875.1	PRJNA224116	SAMN02598255	264198
Dyella_thiooxydans_genomic_refseq.fna.gz	Dyella thiooxydans	ftp://ftp.ncbi.nlm.nih.gov/genomes/all/GCF/001/641/285/GCF_001641285.1_ASM164128v1/GCF_001641285.1_ASM164128v1_genomic.fna.gz	refseq		GCA_001641285.1	PRJNA309454	SAMN04433089	445710
Faecalibaculum_rodentium_genomic_refseq.fna.gz	Faecalibaculum_rodentium	ftp://ftp.ncbi.nlm.nih.gov/genomes/all/GCF/001/564/455/GCF_001564455.1_ASM156445v1/GCF_001564455.1_ASM156445v1_genomic.fna.gz	refseq	representative genome	GCF_001564455.1	PRJNA224116	SAMN03568900	1702221
Flavonifractor_plautii_genomic_refseq.fna.gz	Flavonifractor_plautii	ftp://ftp.ncbi.nlm.nih.gov/genomes/all/GCF/000/239/295/GCF_000239295.1_ASM23929v1/GCF_000239295.1_ASM23929v1_genomic.fna.gz	refseq	na	GCF_000239295.1	PRJNA224116	SAMN00627089	411475
Halomonas_sp._1513_genomic_refseq.fna.gz	Halomonas_sp._1513	ftp://ftp.ncbi.nlm.nih.gov/genomes/all/GCF/001/971/685/GCF_001971685.1_ASM197168v1/GCF_001971685.1_ASM197168v1_genomic.fna.gz	refseq	na	GCF_001971685.1	PRJNA224116	SAMN05417700	1883416
Hymenobacter_sp._PAMC_26554_genomic_refseq.fna.gz	Hymenobacter_sp._PAMC_26554	ftp://ftp.ncbi.nlm.nih.gov/genomes/all/GCF/001/596/155/GCF_001596155.1_ASM159615v1/GCF_001596155.1_ASM159615v1_genomic.fna.gz	refseq	na	GCF_001596155.1	PRJNA224116	SAMN04545526	1484116
Hymenobacter_swuensis_genomic_refseq.fna.gz	Hymenobacter_swuensis	ftp://ftp.ncbi.nlm.nih.gov/genomes/all/GCF/000/576/555/GCF_000576555.1_ASM57655v1/GCF_000576555.1_ASM57655v1_genomic.fna.gz	refseq	representative genome	GCF_000576555.1	PRJNA224116	SAMN03081528	1227739
Labrenzia_sp._VG12_genomic_refseq.fna.gz	Labrenzia_sp._VG12	ftp://ftp.ncbi.nlm.nih.gov/genomes/all/GCF/002/237/595/GCF_002237595.1_ASM223759v1/GCF_002237595.1_ASM223759v1_genomic.fna.gz	refseq	na	GCF_002237595.1	PRJNA224116	SAMN07372103	2021862
Lactobacillus_delbrueckii_genomic_refseq.fna.gz	Lactobacillus_delbrueckii	ftp://ftp.ncbi.nlm.nih.gov/genomes/all/GCF/000/014/405/GCF_000014405.1_ASM1440v1/GCF_000014405.1_ASM1440v1_genomic.fna.gz	refseq	na	GCF_000014405.1	PRJNA224116	SAMN02598530	321956
Luteibacter_rhizovicinus_genomic_refseq.fna.gz	Luteibacter_rhizovicinus	ftp://ftp.ncbi.nlm.nih.gov/genomes/all/GCF/001/010/405/GCF_001010405.1_ASM101040v1/GCF_001010405.1_ASM101040v1_genomic.fna.gz	refseq	representative genome	GCF_001010405.1	PRJNA224116	SAMN02894430	1440763
Methylocella_silvestris_genomic_refseq.fna.gz	Methylocella_silvestris	ftp://ftp.ncbi.nlm.nih.gov/genomes/all/GCF/000/021/745/GCF_000021745.1_ASM2174v1/GCF_000021745.1_ASM2174v1_genomic.fna.gz	refseq	representative genome	GCF_000021745.1	PRJNA224116	SAMN00000045	395965
Methylocystis_bryophila_genomic_refseq.fna.gz	Methylocystis_bryophila	ftp://ftp.ncbi.nlm.nih.gov/genomes/all/GCF/002/117/405/GCF_002117405.1_ASM211740v1/GCF_002117405.1_ASM211740v1_genomic.fna.gz	refseq	representative genome	GCF_002117405.1	PRJNA224116	SAMN06368462	655015
Novosphingobium_sp._PP1Y_genomic_refseq.fna.gz	Novosphingobium_sp._PP1Y	ftp://ftp.ncbi.nlm.nih.gov/genomes/all/GCF/000/253/255/GCF_000253255.1_ASM25325v1/GCF_000253255.1_ASM25325v1_genomic.fna.gz	refseq	na	GCA_000253255.1	PRJNA224116	SAMEA2272572	702113
Oligotropha_carboxidovorans_genomic_refseq.fna.gz	Oligotropha carboxidovorans	ftp://ftp.ncbi.nlm.nih.gov/genomes/all/GCF/000/218/565/GCF_000218565.1_ASM21856v1/GCF_000218565.1_ASM21856v1_genomic.fna.gz	refseq	na	GCF_000218565.1	PRJNA224116	SAMN02603254	1031710
Pandoraea_pnomenusa_genomic_refseq.fna.gz	Pandoraea_pnomenusa	ftp://ftp.ncbi.nlm.nih.gov/genomes/all/GCF/000/504/585/GCF_000504585.2_ASM50458v2/GCF_000504585.2_ASM50458v2_genomic.fna.gz	refseq	na	GCF_000504585.2	PRJNA224116	SAMN02427182	93220
Paraburkholderia_fungorum_genomic_refseq.fna.gz	Paraburkholderia_fungorum	ftp://ftp.ncbi.nlm.nih.gov/genomes/all/GCF/000/685/055/GCF_000685055.1_ASM68505v1/GCF_000685055.1_ASM68505v1_genomic.fna.gz	refseq	na	GCF_000685055.1	PRJNA224116	SAMD00000366	1218077
Paraburkholderia_graminis_genomic_refseq.fna.gz	Paraburkholderia_graminis	ftp://ftp.ncbi.nlm.nih.gov/genomes/all/GCF/000/172/415/GCF_000172415.1_ASM17241v1/GCF_000172415.1_ASM17241v1_genomic.fna.gz	refseq	na	GCF_000172415.1	PRJNA224116	SAMN02441790	396598
Paraburkholderia_terricola_genomic_refseq.fna.gz	Paraburkholderia_terricola	ftp://ftp.ncbi.nlm.nih.gov/genomes/all/GCF/003/330/825/GCF_003330825.1_ASM333082v1/GCF_003330825.1_ASM333082v1_genomic.fna.gz	refseq	na	GCF_003330825.1	PRJNA224116	SAMN07985400	169427
Planctomyces_sp._SH-PL62_genomic_refseq.fna.gz	Planctomyces_sp._SH-PL62	ftp://ftp.ncbi.nlm.nih.gov/genomes/all/GCF/001/610/895/GCF_001610895.1_ASM161089v1/GCF_001610895.1_ASM161089v1_genomic.fna.gz	refseq	na	GCF_001610895.1	PRJNA224116	SAMN03417853	1636152
Pluralibacter_gergoviae_genomic_refseq.fna.gz	Pluralibacter_gergoviae	ftp://ftp.ncbi.nlm.nih.gov/genomes/all/GCF/000/757/785/GCF_000757785.1_ASM75778v1/GCF_000757785.1_ASM75778v1_genomic.fna.gz	refseq	representative genome	GCF_000757785.1	PRJNA224116	SAMN03031196	61647
Pseudomonas_rhodesiae_genomic_refseq.fna.gz	Pseudomonas_rhodesiae	ftp://ftp.ncbi.nlm.nih.gov/genomes/all/GCF/000/821/225/GCF_000821225.2_ASM82122v2/GCF_000821225.2_ASM82122v2_genomic.fna.gz	refseq	na	GCF_000821225.2	PRJNA224116	SAMEA2821761	76760
Rhizobium_favelukesii_genomic_refseq.fna.gz	Rhizobium_favelukesii	ftp://ftp.ncbi.nlm.nih.gov/genomes/all/GCF/000/419/725/GCF_000419725.1_ASM41972v1/GCF_000419725.1_ASM41972v1_genomic.fna.gz	refseq	na	GCF_000419725.1	PRJNA224116	SAMN02440560	348824
Rhizobium_sp._11515TR_genomic_refseq.fna.gz	Rhizobium_sp._11515TR	ftp://ftp.ncbi.nlm.nih.gov/genomes/all/GCF/002/277/895/GCF_002277895.1_ASM227789v1/GCF_002277895.1_ASM227789v1_genomic.fna.gz	refseq	na	GCF_002277895.1	PRJNA224116	SAMN07522840	2028343
Ruegeria_sp._AD91A_genomic_refseq.fna.gz	Ruegeria_sp._AD91A	ftp://ftp.ncbi.nlm.nih.gov/genomes/all/GCF/003/443/535/GCF_003443535.1_ASM344353v1/GCF_003443535.1_ASM344353v1_genomic.fna.gz	refseq	na	GCF_003443535.1	PRJNA224116	SAMN09780824	2293862
Sphingobium_chlorophenolicum_genomic_refseq.fna.gz	Sphingobium_chlorophenolicum	ftp://ftp.ncbi.nlm.nih.gov/genomes/all/GCF/000/147/835/GCF_000147835.2_ASM14783v3/GCF_000147835.2_ASM14783v3_genomic.fna.gz	refseq	representative genome	GCF_000147835.2	PRJNA224116	SAMN00016829	690566
Sphingobium_sp._SCG-1_genomic_refseq.fna.gz	Sphingobium_sp._SCG-1	ftp://ftp.ncbi.nlm.nih.gov/genomes/all/GCF/002/953/135/GCF_002953135.1_ASM295313v1/GCF_002953135.1_ASM295313v1_genomic.fna.gz	refseq	na	GCF_002953135.1	PRJNA224116	SAMN08348145	2072936
Sphingorhabdus_flavimaris_genomie_refseq.fna.gz	Sphingorhabdus_flavimaris	ftp://ftp.ncbi.nlm.nih.gov/genomes/all/GCF/013/371/215/GCF_013371215.1_ASM1337121v1/GCF_013371215.1_ASM1337121v1_genomic.fna.gz	refseq	na	GCA_013371215.1	PRJNA224116	SAMN15207451	266812
Staphylococcus_warneri_genomic_refseq.fna.gz	Staphylococcus_warneri	ftp://ftp.ncbi.nlm.nih.gov/genomes/all/GCF/000/175/175/GCF_000175175.1_ASM17517v1/GCF_000175175.1_ASM17517v1_genomic.fna.gz	refseq	na	GCF_000175175.1	PRJNA224116	SAMN00002361	596319
Streptomyces_ambofaciens_genomic_refseq.fna.gz	Streptomyces_ambofaciens	ftp://ftp.ncbi.nlm.nih.gov/genomes/all/GCF/001/267/885/GCF_001267885.1_ASM126788v1/GCF_001267885.1_ASM126788v1_genomic.fna.gz	refseq	na	GCF_001267885.1	PRJNA224116	SAMN03921868	278992
Streptomyces_anulatus_genomic_refseq.fna.gz	Streptomyces_anulatus	ftp://ftp.ncbi.nlm.nih.gov/genomes/all/GCF/000/717/105/GCF_000717105.1_ASM71710v1/GCF_000717105.1_ASM71710v1_genomic.fna.gz	refseq	na	GCF_000717105.1	PRJNA224116	SAMN02645293	1892
Streptomyces_avermitilis_genomic_refseq.fna.gz	Streptomyces_avermitilis	ftp://ftp.ncbi.nlm.nih.gov/genomes/all/GCF/000/009/765/GCF_000009765.2_ASM976v2/GCF_000009765.2_ASM976v2_genomic.fna.gz	refseq	representative genome	GCF_000009765.2	PRJNA224116	SAMD00061088	227882
Streptomyces_scabiei_genomic_refseq.fna.gz	Streptomyces_scabiei	ftp://ftp.ncbi.nlm.nih.gov/genomes/all/GCF/000/091/305/GCF_000091305.1_ASM9130v1/GCF_000091305.1_ASM9130v1_genomic.fna.gz	refseq	representative genome	GCF_000091305.1	PRJNA224116	SAMEA2272773	680198
Streptomyces_sp._Mg1_genomic_refseq.fna.gz	Streptomyces_sp._Mg1	ftp://ftp.ncbi.nlm.nih.gov/genomes/all/GCF/000/154/885/GCF_000154885.1_ASM15488v1/GCF_000154885.1_ASM15488v1_genomic.fna.gz	refseq	na	GCF_000154885.1	PRJNA224116	SAMN02595219	465541
Thioalkalivibrio_sulfidiphilus_genomic_refseq.fna.gz	Thioalkalivibrio_sulfidiphilus	ftp://ftp.ncbi.nlm.nih.gov/genomes/all/GCF/000/021/985/GCF_000021985.1_ASM2198v1/GCF_000021985.1_ASM2198v1_genomic.fna.gz	refseq	representative genome	GCF_000021985.1	PRJNA224116	SAMN00001443	396588
Thiobacillus_denitrificans_genomic_refseq.fna.gz	Thiobacillus_denitrificans	ftp://ftp.ncbi.nlm.nih.gov/genomes/all/GCF/000/012/745/GCF_000012745.1_ASM1274v1/GCF_000012745.1_ASM1274v1_genomic.fna.gz	refseq	representative genome	GCF_000012745.1	PRJNA224116	SAMN02598291	292415
Thiohalobacter_thiocyanaticus_genomic_refseq.fna.gz	Thiohalobacter_thiocyanaticus	ftp://ftp.ncbi.nlm.nih.gov/genomes/all/GCF/002/356/355/GCF_002356355.1_ASM235635v1/GCF_002356355.1_ASM235635v1_genomic.fna.gz	refseq	na	GCF_002356355.1	PRJNA224116	SAMD00080052	585455
Thiomonas_sp._X19_genomic_refseq.fna.gz	Thiomonas_sp._X19	ftp://ftp.ncbi.nlm.nih.gov/genomes/all/GCF/900/089/495/GCF_900089495.1_BBA-E_PRJEB14159_v1/GCF_900089495.1_BBA-E_PRJEB14159_v1_genomic.fna.gz	refseq	na	GCF_900089495.1	PRJNA224116	SAMEA4028359	1050370
Variibacter_gotjawalensis_genomic_refseq.fna.gz	Variibacter_gotjawalensis	ftp://ftp.ncbi.nlm.nih.gov/genomes/all/GCF/002/355/335/GCF_002355335.1_ASM235533v1/GCF_002355335.1_ASM235533v1_genomic.fna.gz	refseq	na	GCF_002355335.1	PRJNA224116	SAMD00039968	1333996
Xanthomonas_albilineans_genomic_refseq.fna.gz	Xanthomonas_albilineans	ftp://ftp.ncbi.nlm.nih.gov/genomes/all/GCF/009/931/595/GCF_009931595.1_ASM993159v1/GCF_009931595.1_ASM993159v1_genomic.fna.gz	refseq	representative genome	GCA_009931595.1	PRJNA575611	SAMN12905433	29447
Xanthomonas_oryzae_genomic_refseq.fna.gz	Xanthomonas_oryzae	ftp://ftp.ncbi.nlm.nih.gov/genomes/all/GCF/001/021/915/GCF_001021915.1_ASM102191v1/GCF_001021915.1_ASM102191v1_genomic.fna.gz	refseq	representative genome	GCF_001021915.1	PRJNA248159	SAMN02793996	347
Xanthomonas_phaseoli_genomic_refseq.fna.gz	Xanthomonas_phaseoli	ftp://ftp.ncbi.nlm.nih.gov/genomes/all/GCF/001/564/415/GCF_001564415.1_ASM156441v1/GCF_001564415.1_ASM156441v1_genomic.fna.gz	refseq	representative genome	GCA_001564415.1	PRJNA224116	SAMN04481176	1985254
